# Supplementary material for: Suprafamilial relationships among Rodentia and the phylogenetic effect of removing fast-evolving nucleotides in mitochondrial, exon and intron fragments
Source: BMC Evol Biol. 2008 Nov 26;8:321. doi: 10.1186/1471-2148-8-321 (PMC2613922; doi:10.1186/1471-2148-8-321)
Supplement: Additional file 1 — Intron alignment before Gblocks. Sequence alignment of each intron before removal of poorly aligned positions by Gblocks is given in nexus format. [file 1471-2148-8-321-S1.txt]

Additional file 1 � Intron alignment before Gblocks
Sequence alignment of each intron before removal of poorly aligned positions by Gblocks is given in nexus format.

[MGF - Stem cell factor ]
#NEXUS
begin data;
    dimensions ntax=32 nchar=1250;
    format symbols=" A C G U $";
    matrix
Mus                                     UUAGGUCCCGAGAAAGGUAAGGCAUUCAAGCAUUU$CCUGUUUCACUGUUCGUA$$GUAAGA$$$$$$$$$$UUGAA$CU$$$$$$$$$$$$$$UUUAU$$$$$$$$AAGCUUCCCCUGCUGGA$UGAACUGAAUGUGUUGCUAGAGAAAGA$$$AUUUGUGUGUUUUU$$CUGAUAAAAAAAUAAAGCAGAUAUCAAU$$$$$$$$$$$GAC$$$$$$$$UGCCAAUGAUGUUCAUC$$$$GAGCAUGAG$AGA$UACAUCCGUUUCUAAGACAG$$$CAAGACUCAAU$A$$$UUUCUGAAUUGAA$$$$$$$$$$$$$$$$$$$$$$$$$$$$$$$$$$$$$$$$$$$$$$$$$$$$$$$$$$$$$$$$$$$$$$$$$$$$$$$$$$$$$$$$$$$$$$$$$$$$$$$$$$$$$$$$$$$$$$$$$$$$$$$$$$$$$$$$$$$$$$$$$$$$$$$$$$$$$$$$$$$$$$$$$$$$$$$$$$$$$$$$$$$$$$$$$$$$$$$$$$$$$$$$$$$$$$$$$$$$$$$$$$$$$$$$$$$$$$$$$$$$$$$$$$$$$$$$GAA$$$$$UUGUGUGAGUUAA$$$$$CAAUACAUG$$$AU$GG$UGGCUCACA$$GUUUU$$CUCACUC$UGAUAUUUGCUAGGAGAAU$AG$AUG$AUGUCAUUCCUC$AUCCCCAGCAUCCCUUAAUGUUCAUGUCUCAUACCUUUU$CCUUAAGGG$$$$UCUAUCUCUGAGACUUGAGUU$$$$$$$$$$$$$$$$$$$$$$$$$$$$CUGAGCCUCACCAGUUC$$AUUCUGGAU$$$$$$$$$$$$$$$$$$$$$$$$$$$$$$$$$$$$$$$$$$$$$$$$$CCCAACUCUCCCUG$AGCUGGGUCCCUAU$$$$$$$$$$$$GAUGGAA$$$$$$$CUAACUUCAU$GCUUU$CCUUUAAAAUCAUGAUGGGCUACCACCAG$$CUCUUCACUAUU$CACGUUUCUAAGCAUG$GUUUGU$AUGCAAUAAGCCAUCCU$CC$$$AAGA$UGACUAUGGCACAUCUCUUGACAAAA$$$$$$CUGA$CA$GCUGA$ACUGAGUAUGAAAUAAAUAGGAACUGCAUAACCUAGACUUGGGAGGCAGA$CCCAGCACAUACAGU$GAU$$$$$$$$$$$AUUGCACUUCGCCUUUGGGGGACU$CU$GUGAUUCAUAUAAA$UCACCAU$GUAACACUGACACAUUAUUGCUUUCUAUUUAGAUUCCAGAGUCAGUGUCAC
Acomys                                  UUGGGUCCUGAGAAAGGUAAGGCAUUUAAGCACUU$CCUGUUUAA$$GCAAACACAGCAAGC$$$$$$$$$$UUUCA$CU$$$$$$$$$$$$$$$$$$UCUGU$$$$AAGCCUCUACCUCAGAG$UCAACUGAAUGUGUUGGUAUAGAAAGA$$$ACAUGUGCAAUUUU$$CUAAU$$UUUAAAAAGGCAAGCAUCAAU$$$$$$$$$$$GAC$$$$$$$$UACUAAUGCUUAUCACC$$$$UAUCAUUAG$GGA$UAGGUCAGUGUCCAAGACAAA$ACAAUACUCAAU$A$$$UUUUUAAAUUGAA$$$$$$$$$$$$$$$$$$$$$$$$$$$$$$$$$$$$$$$$$$$$$$$$$$$$$$$$$$$$$$$$$$$$$$$$$$$$$$$$$$$$$$$$$$$$$$$$$$$$$$$$$$$$$$$$$$$$$$$$$$$$$$$$$$$$$$$$$$$$$$$$$$$$$$$$$$$$$$$$$$$$$$$$$$$$$$$$$$$$$$$$$$$$$$$$$$$$$$$$$$$$$$$$$$$$$$$$$$$$$$$$$$$$$$$$$$$$$$$$$$$$$$$$$$$$$$$$GAA$$$$$UCAUGUG$$UUAA$$$$$CAAUAAAUG$$$AU$GG$UGUCUCACAU$AUUUU$$$$$$AUC$UGACAUUUGCUAGUAGAAU$AGAAUU$AUGUUAUUCUUC$AUCUCCAUUGUC$AUCAAUGCUCAUUUCUAAUAUCUUUUUCA$UAAGUCAAAUUCUAACUCUGAAUUUUGAAUU$$$$$$$$$$$$$$$$$$$$$$$$$$$$CUGAUUCCCAUCAGUUA$$ACUCUGGAU$$$$$$$$$$$$$$$$$$$$$$$$$$$$$$$$$$$$$$$$$$$$$$$$$CCCUGGUCUCCCCG$AGCUGGGUCCCUGU$$$$$$$$$$$$GAUGGAA$$$$$$$CUAACUUCAUUGCUUU$$CUUUUAAAACAUGAUGAAUUACCAACAG$$CUUUUCAUUAUU$CACAUUUCUUA$CAUGUGGAUGC$AUGCAAUCAAUCAUCAUUCU$ACAAGA$CGAUUAUGGUGUGUUUCUUGAAAAAU$$$$$$CUGUGCA$GCAGA$GCUGAGUAUGAAAUAAAUAGGAAUUGAAUAAUGUCGAUUUGGGAAGCAGA$CCCGACACAAACUGU$GAU$$$$$$$$GAUAUUGAACUUCGCCUUUUGGGGACU$CU$GUGAUUCAUA$AAA$UCACCAU$GUAACACUGACAC$$UAUUGCUU$CUAUUUAGAUUCCAGAGUCAGUGUCAC
Microtus                                AUAGGUCCCGAGAAAGGUAAGACAUUUAAGCAUUU$CUGUUUUAAAUGUAUGUA$$UCA$GC$$$$$$$$$$$$GG$$CU$$$$$$$$$$$$AUUCCAUC$$$$$$$AA$$$UCU$CUUGCUAG$CCGGCUGUAUGAG$$$$$AAAGAA$GACCAACAUGUCUGUUCAU$$$UCAA$$$$$AAAAAAACAAGAACCGGU$$$$$$$$$$$GAC$$$$$$$$CACUAGUGA$UAUCAUCUAU$AAAUGUUAG$AGA$AAUGUCAAU$UCUGAGGCAAAAACAAUACUCACU$A$$$UUUUUAAAUGGAA$$$$$$$$$$$$$$$$$$$$$$$$$$$$$$$$$$$$$$$$$$$$$$$$$$$$$$$$$$$$$$$$$$$$$$$$$$$$$$$$$$$$$$$$$$$$$$$$$$$$$$$$$$$$$$$$$$$$$$$$$$$$$$$$$$$$$$$$$$$$$$$$$$$$$$$$$$$$$$$$$$$$$$$$$$$$$$$$$$$$$$$$$$$$$$$$$$$$$$$$$$$$$$$$$$$$$$$$$$$$$$$$$$$$$$$$$$$$$$$$$$$$$$$$$$$$$$$$GAA$$$$$UUGUGUGAGUUAA$$$$$CGAUGCACA$$$AU$GG$UGGCUCACAUUUUUUU$$$CUUACC$UGAUAUUUGUUAAUAGAGU$AGAAUU$GUGUUAUUCUUU$AUUCCCAGGGUCCCU$ACUCUUCACUUCUCAGAUCUUUU$CCUUAAG$$$$$$$$$$$$$$$$$$ACUUGAAUU$$$$$$$$$$$$$$$$$$$$$$$$$$$$CCAAUCCUCACCGGCUC$$GUU$UGAAU$$$$$$$$$$$$$$$$$$$$$$$$$$$$$$$$$$$$$$$$$$$$$$$$$CCCUAUUCUCCCUG$AGCUGGGUUCCUAU$$$$$$$$$$$$GAUAGAA$$$$$$$CU$ACAUCAUUGCUUU$$CUUUCAAAAUGUGACGAAUUACCAACGG$$CCUUUCGUUAUU$CACAU$UCUGAACAUGUGUAUGC$AUGCCAUAAAUCAUUGUUCU$GC$AGA$UGGCUAUAGUGGAUUUUCU$$UGAAAAAAA$$CUGA$UA$ACAGG$ACUAAGUAUGAA$UAAAUAGGAACUGGAUGAUCUAGAUUUGGGGAGCAGG$CCCAGCA$GUGCUCU$GGU$$$$$$$$$$$AUG$CACUUGACCUUUUGGGGACU$CU$GUGAUUCAUAU$CAGUCACCAUGGUAACACUGACACGUUAUUGCUUUCUAUUUAGAUUCCAGAGUCAGUGUCAC
Mesocricetus                            UU??GUCCUGAGAA???UAAGGCAUUUCAGCAUUU$CCAAUUUCAAUGUACAUA$$AAAAGC$$$$$$$$$$UAGGG$CU$$$$$$$$UCAGCUUACA$$$$$$$$$$$$$CUCUACU$$$$AAAUCAGCUGAGUGUGUUGCUACAGUAAGA$$$ACAUGUGUG$UUUU$$CUAAU$$$$$AAAAGAACAAAUAUUGAU$$$$$$$$$$$GAC$$$$$$$$CACUAAUGAUUAUCAUCUAUUAAUAAUUAG$AGA$GAUGUCAGUUUACAAGACCAAAACAA$ACUUGGU$A$$$UUUUUUAAUUGAA$$$$$$$$$$$$$$$$$$$$$$$$$$$$$$$$$$$$$$$$$$$$$$$$$$$$$$$$$$$$$$$$$$$$$$$$$$$$$$$$$$$$$$$$$$$$$$$$$$$$$$$$$$$$$$$$$$$$$$$$$$$$$$$$$$$$$$$$$$$$$$$$$$$$$$$$$$$$$$$$$$$$$$$$$$$$$$$$$$$$$$$$$$$$$$$$$$$$$$$$$$$$$$$$$$$$$$$$$$$$$$$$$$$$$$$$$$$$$$$$$$$$$$$$$$$$$$$$GAA$$$$$UUGUGUGAG$$$$$$$$$CAA$$$$$$$$GAU$$$$$$CCUUACGUGCUUUUUUUCUUAUCCUGAUACUUGUUA$UAGAGU$AGAAUU$AUGCUAUUCUCC$AUCUCCAGUGUCCCU$AAUGCUCACUUCUCAUAUCUUUUUCUUUAAG$$$$$$$$$$$$$$$$$$ACUUGAAUU$$$$$$$$$$$$$$$$$$$$$$$$$$$$CUGAUCCUUACGUGUUA$$AUUCU$AAU$$$$$$$$$$$$$$$$$$$$$$$$$$$$$$$$$$$$$$$$$$$$$$$$$CCCUAUUCUCCCUG$AGCUGGGUCCCUAU$$$$$$$$$$$$GAUAGAA$$$$$$$CUAACUUUGUUGCUUU$$CUUUGAAAAUGUGACCAAUUACCAACAA$$CUUUUCAUCAUU$CACAUUUCUUAGCAUGUGUAUGC$AUGCAAUAAAUCAUUGUCCUUGCAAGA$UAACUAUGGUGGAUAUGUUUCUGAAA$$$$$$CUGAGCA$GCAGG$GCUGAGUAUGGAAUAAAUAGGAACUGAAUGAUCUAGAUUUGGGGAGUAUG$CCCAGCACAUACUCC$GGU$$$$$$$$$$$AUUGCACUUCACCUUUUGGGGACU$CU$GUAAUUCAUAUAAA$UCACC??????????????????????????????????????????????????????
Spalax                                  UUAAGUCCUGAGAA??UCAAGGCAUUUAAGCGUUUGCCA$UUUAAAUGUAAGUG$$GCAAGC$$$$$$$$$$UUGAA$CU$$$$$$$$$$$$$UUACUUCUGU$$$$CAGAAUCUUCUU$UGAAAUCUAUUGCAUGUGUAACUGUAGAAAGA$$$GCAUGUGUGUUUCG$$CUAAC$$$$$AAAAGACCAAAUAUCAAU$$$$$$$$$$$GAC$$$$$$$$UACUAAUGACUAUCAUCU$$$$$$$GUU$GGUGA$UU$$$$$$$$$$$$$$$$$$$$$$$GUA$U$AAUCA$$$UUUU$AAAU$GAA$$$$$$$$$$$$$$$$$$$$$$$$$$$$$$$$$$$$$$$$$$$$$$$$$$$$$$$$$$$$$$$$$$$$$$$$$$$$$$$$$$$$$$$$$$$$$$$$$$$$$$$$$$$$$$$$$$$$$$$$$$$$$$$$$$$$$$$$$$$$$$$$$$$$$$$$$$$$$$$$$$$$$$$$$$$$$$$$$$$$$$$$$$$$$$$$$$$$$$$$$$$$$$$$$$$$$$$$$$$$$$$$$$$$$$$$$$$$$$$$$$$$$$$$$$$$$$$$GAG$$$$$UUGUGUGUGAGUA$$$AACGGUAUAUA$AGAU$GG$UGGCUCACAUUUUU$$$$$CUUAUC$UGACAUUUGCUGGUAGUGU$GGAAUU$AUAUUAUUCUUC$AUGUUCAGUGUCCCU$AAUGUUCACUUCUCAAAUCUUUU$$$$$$$GG$$$$$CCUAACUCUGAGUCUU$CAUUUUUACAUCGAAGACUUAUGUUAGGAAUUCUGAUCCUCACCAGUUA$$$CUCUGAAU$$$$$$$$$$$$$$$$$$$$$$$$$$$$$$$$$$$$$$$$$$$$CCUUCCCCAG$$C$CCCAG$$$CUGGGUCCCUAG$$$$$$$$$$$$GACAGAA$$$$$$$C$AAAUUCAUUGCUUU$CCUUUU$AUAAAUGGCAAUUUGUCACCAA$$CUUCUCAUUAUU$CACAUUUAUUAGCACAUGAAUGC$AUGCAAUAAGUCAUUGUUCU$GCGAGG$UGAUUAUGGUAAAUUUCUUAAUAAAA$$$$$$UUGAGCA$ACAGG$ACUAAGUAUGAAAUAAAUAGGAUCCAAAUAAUAUAAAUUUGGGAAGCAGG$CCUGGCACGUACUCU$AAU$$$$$$$$$$$ACCGCACUUCACCUUUUGGGGACU$CU$GUAAUUCAUAUAAA$UCACC??????????????????????????????????????????????????????
Sicista                                 UC??GACCCGAGAAAGGUAAGGCACUGAAGC$CU$$GUGAUUU$GGCUUAAACA$UCCAAGC$$$$$$$$$$$UGAA$CU$$$$$$$$$$$$$UUGCACCUGU$$$$AAGAACCUGCUUCUGAA$UCAAACACCCAUGUAGCCAUAGGAAA$$$UGCAUGCGUGUUUGU$$CUAAU$$$$$CAAGCAG$$$AUAUCAAUAGCUA$$$$$$GUCA$$UUAUUUAUUAAUG$$$$$$$$$$$$$$$$$AUU$CUAGA$UUUAUCUCUUUGCAAGACAAA$ACAAUGCUAAAACAUUUUUUUUAAAUC$$$$$$$$$$$$$$$$$$$$$$$$$$$$$$$$$$$$$$$$$$$$$$$$$$$$$$$$$$$$$$$$$$$$$$$$$$$$$$$$$$$$$$$$$$$$$$$$$$$$$$$$$$$$$$$$$$$$$$$$$$$$$$$$$$$$$$$$$$$$$$$$$$$$$$$$$$$$$$$$$$$$$$$$$$$$$$$$$$$$$$$$$$$$$$$$$$$$$$$$$$$$$$$$$$$$$$$$$$$$$$$$$$$$$$$$$$$$$$$$$$$$$$$$$$$$$$$$$$$GAAGAUUUUUAUAUGUGAGCA$$$AACCACCUAUA$AGAU$GG$UGGCUCAUUUUUUUU$$$$$UUAAC$UGAUAUUUGC$$$$$GUGU$GGAAUU$AUAUUGUAUUUC$$CCUCUAGUCUCCAU$GAUGCGCACCUCUCAAGUGUU$$$CCUUAAGGG$$$$UCUAACUCUGGGUCAUGAAUU$$$$$$$$$$$$$$$$$$$$$$$$$$$$CUGAGCCUCACCAGUUA$CACUCUGAAUGGCAG$$$$$$$$$$$$$$$$$$$$$$$$$$$$$$$$$$$$$$$$$$$$$$$$$$$$UCCC$$$AAUUGGAUCCCAAU$$$$$$$$$$$$GACAAAAA$$$$$$$UAACUUCAUUGCUUU$$CUUUU$$$$$$$$$$$$$$$$$$$$$$$$$$$$$$$$$$$$$$$$$AUUUAUUAGCAUAUGUAUGC$AUGCAACAAAUCAUUGUUCU$CUAAGG$UAGCUAUG$$$AAUUUCUUGAUAAAA$$$$$$CAGAGUA$GCAGG$ACUCAGUAUGAAAUAAGUAGGAUCCGAAUACUCGAGAUUUGGGAUGCAGA$CCUGGCACGUACUCU$GAG$$$$$$$$$$$AUUGCAAGUCCACUU$$GGGAACU$CU$GUAAUAC$UAUACGAU$AC$AGC???????????????????????????????????????????????????
Dipus                                   UUAAGUCCUGAGAA?GGUA$GACAUUUAAGCACUU$UUGAUUUAAGUAUAAGUA$$GCAAGAGGUAGCAAGAUGUAA$$UUUUUUU$AACUCUUU$$$$$$$$$$$$AAGAGUCUAUUGCUGUA$$$$$$$$$$$$$$$$$$$$$$$$$$$$$$$$$$$$$$$$$$$$$$$$$$$$$$$$$$$$$$$$$$$$$$$$$$$$$$$$$$$$$$$$$$$$$$$$$$$$$$$$$$$$$$$$$$$$$$$$$$$$$$$$$$$$$$$$$$$$$$$$$$$$$$$$$$$$$$$$$$$$$$$$$$$$$$$$$$$$$$$$$$$$$$$$$$$$GCCGGGCGUGGUGGCACACACCUUUAAUCCCAGCACUUGGGAGGCAGAGAUAGGAGGAUCUUUGAGAGUUCGAGGCCACCCUGAGACUACAUAGUUAAUUCCAGGUCAGCCUGGACCUGAGUGAGACCCUACCUCAAAAAGCAUGUGGUUCAGAUAAGCAGGCAUUGAUAACUAUUAAUCAUCUGUCAAUGAUUACAAAUUUGUCUGUUUCCAAGACAAAACAAUGCUAACCCAAUUUUAAAUUGAAGAC$$UUGUAUGUUAGUA$$$AACAACAUAUG$AGAU$GG$UGGCUAAUCUUUAUUUU$$$UUACC$UGAUAUUUGCUU$$$$UG$$GGAAUU$AUAUUGUACAUC$AC$$$AAAUUUCCCC$AAUGCUCACUUCUCAAAUCCUU$$CCUUAAGGG$$$$UCUAACUCUGACUCAGGAAUC$$$$$$$$$$$$$$$$$$$$$$$$$$$$CUACUGUUAACCCGUCA$$$UUCUGAAU$$$$$$$$$$$$$$$$$$$$$$$$$$$$$$$$$$$$$$$$$$$$$$$$$$$CAUUCCUCCCCACAACCGGGUCCU$$$$$$$$$$$$$$$GAUGACAAAA$$$$CUAACUUCAUUGCUGU$$CUUUUUUAAAAUGAUAAAUUACCCCC$$$$$GUCUCAUUAUU$CACACGUAUUAGCAUAUGUAUGC$AUGCAAUAAAUCAUUGUUCU$ACAAGG$UGGCUAUGGUGAUUCUCUUCAUAAAG$$$$$$CAGAGCA$GUA$$$$$$$$$$$$$$$AUAAAUAGGAUCCAAAUACUCUAGACUUGGGAAG$ACAUCCUGGCACAUACUCUUGUU$$$$$$$$$$$AAUGCACGCUACCUUUUUGGAACU$CU$GUAAUGGCUCUACA$GCACCAU$$$AACACUGACAC??????????????????????????????????????
Allactaga                               UUAAGUCCUGAGAAAGGUAAGACAUUUAAGCAUUC$CUGAUUUAAGUAUAAAUA$$ACAAGC$$$$$$AAGAUGUAA$CU$$$$$$$$$$$$$$$$$$$$$$$$$$$$$$$$$$$$$$$$$$$$$$$$$$$$$$$$$$$$$$$$$$$$$$$$$$$$$$$$$$$$$$$$$$$$$$$$$$$$$$$$$$$$$$$$$$$$$$$$$$$$$$$$$$$$$$$$$$$$$$$$$$$$$$$$$$$$$$$$$$$$$$$$$$$$$$$$$$$$$$$$$$$$$$$$$$$$$$$$$$$$$$$$$$$$$$$$$$$$$$$$$$$$$$$$$$$$$$$$$$$$$$$$$$$$$$$$$$$$$$$$$UUUUUUUUUUUUUUCAAGGUAGAGUCUCACUUUAGCCCGGGCUGAUCUGGAAUUCACUAUUUAAUCUUAGGGUGGCCUCAAACACACAAUGAUCCU$$$$$$$$$$$$$$$$$$$$$$$$$$$$$$$$$$$$$$$$$$$$$$$$$$$$$$$$$$$$$$$$$$$$$$$$$$$$$$$$$$$$$$$$$$$$$$$$$$$$$$$$$$$$$$$$$$$$$$$$$$$$$$$$$$$$$$$$$$$$$$$$$$$$$$$$$$$$$$$$$$$$$$$$$$$$$$$$$$$$$$$$$$$$$$$$$$$$$$$$$$$$$$$$$$$$$$$$$$$$$$$$$$$$$$$$$$$$$$$$$$$$$$$$$$$$$$$$$$$$$$$$$$$$$$$$$$$$$$$$$$$$$$CCUACCUGUGCCUCCUGAGUG$$$$$$$$$$$CUGGGAUUAAAGGUGUGCUCUAUCACACCGGC$$$$$$$$$$$$$$$$$$$$$$$$$$$$$$$$$$$$$$$$$$$$$$$$$$$$$$$$$$$$$$$$$$$$$$$$$$$$$$$$$$$$$$$$$$$$$$$$$$$$$$$$$$$$$$$$$$$$$$$$$$$UCAUUGUUGU$$CUUUUUAAAAAUGACAAAUUACCAAC$$$$$UUCUCAUUAUU$CACACUAAUUAGCUUAUGUAUGC$AUGCAAUAAAUCAUUGUUCU$ACAAGG$UGGCUAUGGUGAUUCUCUUCAUCAAA$$$$$$CAGAGCA$GCA$$$$$$$$$$$$$$$AUAAAUAGGAUCUGAAUACUCUAGAUUUGGGAAGCUGA$UCUGGCAUGGACUCUUGUU$$$$$$$$$$$AAUGCACGCCACCUUUUUGGAACU$CU$GGAAUUCUUCUACA$GCACCAU$GUAACACUGACACAUUAUUGCUUUCUAUUUAGAUUCCAGAGUCAGUGUCAC
Napaeozapus                             UUAG??CCUGAGAA?GGUA$GGCAUUGAAGCAUUU$CCGACUUAGGUGUAAAUA$$GCAGGC$$$$$$$$$$UGGAA$CUUGUUUUUACCCCUUU$$$$$$$$$$$$UAGAAACUACUGCUCAA$UCAAC$$$$$$$$UAACUA$$$$$$$$$$$$$$$$$$$$$$$$$$$$$$$$$$$$$$$$$$$$$$$$$$$$$$$$$$$$$$$$$$$$$$$$$$$$$$$$$$$$$$$$$$$$$$$$$$$$$$$$$$$$$$$$$$$$$$$$$$$$$$$$$$$$$$$$$$$$$$$$$$$$$$$$$$$$$$$$$$$$$$$$$$$$$$$$$$$$$$$$$$$$$$$$$$$$$$$$$$$$$$$$$$$$$$$$$$$$$$$$$$$$$$$$$$$$$$$$$$$$CACAUGAAGCUAUAGAAAACAAACAAACACACACACACACACACACACACACACACACACACACACACGUGUGUGUGUGUAUUCUGAUUAGCAGAUAUCAAUGACUUUUCAUCAUCUAUUAAUGAUUAUGAAUUUAUUU$$$CCAAGACACAACAAUGCUCACUCAUUUUUACAUCGAAGAC$$UU$$AUGUUAGUA$$$AACAAUAUAUG$AGAC$GG$UGGCUCACAUUGUUUUUU$CUUACC$UGAUAUUGGCUU$$$$$GU$GGAAUU$ACAUCGUACGU$$ACCUCUAGUUUUCCC$GAUGCUCACUUCUCAAAUCGUU$$CCUUAAGGG$$$$UCUAACUUUGAGUCAUGAAUU$$$$$$$$$$$$$$$$$$$$$$$$$$$$CUGAUGCUCACUGGUUA$$$UUCUGAAC$$$$$$$$$$$$$$$$$$$$$$$$$$$$$$$$$$$$$$$$$$$$$$$$$$$$$$$$$$$$$$$$$$$UAUUACCC$$$$$$$$$$$$$$$GACAAAA$$$$$$$CUAACUUCAUUGCUCU$$CUUUUUCAAAAUGACAAAUUACCAAC$$$$$UUCUCAUUAUU$CACAUUUAUUAG$AGGAUUUUGC$AUGUCAUAAAUCAUUGUUCU$ACAAGG$UAGCUGUGGUGAGUCUCUUAAUAAAA$$$$$$CAGAGCA$GCAGG$GCUCAGCAUGGAAUAACUAGGAACCAAAUACUCUAGAUUUGGGAAGCCAA$GCUGGCGUGUACUCU$GUU$$$$$$$$$$$AAUGCACGUCACCUUUUGGGAACU$CU$GUAAUUCAUCUAGA$GCACCAU$$UAACACUGACACA$U???????????????????????????????????
Pedetes                                 UUAAGUCCUGAGAAAGGUAAGCGAAAUAAGCCUUU$CCAAUUUAAAUGUAAAUA$$GCAAGU$$$$$$$$$$UUGAA$CU$$$$$$$$$$$$$UUAUAUUUGU$$$$AAGAAUCUACUUCUGAA$UCAAGUAUCUAUGUAGUUAUAGAAAGA$$UGUAUGUAUGUUUUU$$CUAAU$$$$$AAAGAACCAAAUAUCAAU$$$$$$$$$$$GGCAGAAAAGAAACUAAUG$$$$$$$$$$$$$$$$$ACU$GAACA$UUUAUUUGUUUCCAAGGCAAA$ACAGUGCUCUAUCA$$$ACUGAAAAAUUAU$$$$$$$$$$$$$$$$$$$$$$$$$$$$$$$$$$$$$$$$$$$$$$$$$$$$$$$$$$$$$$$$$$$$$$$$$$$$$$$$$$$$$$$$$$$$$$$$$$$$$$$$$$$$$$$$$$$$$$$$$$$$$$$$$$$$$$$$$$$$$$$$$$$$$$$$$$$$$$$$$$$$$$$$$$$$$$$$$$$$$$$$$$$$$$$$$$$$$$$$$$$$$$$$$$$$$$$$$$$$$$$$$$$$$$$$$$$$$$$$$$$$$$$$$$$$$$$$$$$$$$$$$$$$AUGUGAAUA$$$AACAAUAUAUG$GGAU$GGUUGCGUUAUAUUUUUU$$$$CUUCUC$UUGUAUUUGCUAAUAGGGU$GCUAUU$AUAUUAUUCUAC$ACCUUCAUUUUCCUC$AUUGUUCCCU$CUCAAGUCUUUU$CCUUAGGGG$$$$$$$$$$UCUGAGUCAUGAGUU$$$$$$$$$$$$$$$$$$$$$$$$$$$$CUGAUCCUCAGCAGCUA$$$CUCUGAAUGGAUA$UUCUUU$AAUUUUUUU$$$$$$$$$$$$$$$$$$$$$$$$$CCCACAACUAU$$$$$$$$$$$$GUCCCUGUUUUUUUUUUUUUAAAAAA$$$$$$CCUUAACUUCAU$GCUUU$$CUUUUUGAA$$UGACAAAUUAACAACAA$$CUUGUCAUUAUU$CACAUUUAUUAGCAAAUAUAUGC$AUGCAGUAAAUCUUUGCUCU$GGAAAGAUGACUGUGGUGAAUUUCUUAAUAAAAUAA$$$$$GAACAAGCAGC$ACUCAGUAUGAAAUAAAUAGGAUCCAAAUAAUCUAGAUUUGGGAAGUGGA$CCUGGCACUUACUCU$AAU$$$$$$$$$$$AUUGCACUUCACCUUUUGGGG$CU$CU$GUAAUUCAUAUAAA$UCAUCAU$$UAACACUG$CACU?????????????????????????????????????
Idiurus                                 UUAAGUCCUGAGAAAGGUAAGGCAUAUAAGCCUUU$CCAAUUUACAUGUAAAUA$$GCGAGC$$$$$$$$$$UUGAC$CU$$$$$$$$$$$$$UUAUAUCUGU$$$$AAUAAUCUACUUCUGAA$UCAAAUAUAUGUGUAGCUAUAGAAAGA$$UACAUGUGUGUUUUU$$CUAAU$$$$$AAAGAAGCAAAUACCAAG$$$$$$$$$$$GGCAGAAAAAAUAUUAAUG$$$$$$$$$$$$$$$$$AUU$AAAUA$UUUGUUGGUUUCCAAGAUAAA$ACAAUAUUCUAUCA$$$UAUUUAAAUUGAA$$$$$$$$$$$$$$$$$$$$$$$$$$$$$$$$$$$$$$$$$$$$$$$$$$$$$$$$$$$$$$$$$$$$$$$$$$$$$$$$$$$$$$$$$$$$$$$$$$$$$$$$$$$$$$$$$$$$$$$$$$$$$$$$$$$$$$$$$$$$$$$$$$$$$$$$$$$$$$$$$$$$$$$$$$$$$$$$$$$$$$$$$$$$$$$$$$$$$$$$$$$$$$$$$$$$$$$$$$$$$$$$$$$$$$$$$$$$$$$$$$$$$$$$$$$$$$$$AAA$$$$$UUGUAUGUGAGUA$$$AACAAUUUGUG$AGAU$GG$CUGCUUAUAUUUUUU$$$$CUUCUC$UGAUAUUUGCUAAUCGUGU$ACAAUU$AUAUUAUUUUUC$ACCUGCUGUUUCCUU$CAUGUUCCCUUCUCAAAUCUUUU$CCUUAGGAG$$$$$$$$$$GCUGAGUCUUGAAUU$$$$$$$$$$$$$$$$$$$$$$$$$$$$CUGAUCCUCACUGGCUU$$$CUCUGAAUUGAUA$CUCUUU$AUUUUUUUUU$$$$$$$$$$$$$$$$$$$$$$$$$$$$CAUCAC$$$$$$$$$$GGGGUCCCUAUUUU$$$$$$$$$AAAAAAAAGACACUUUAAUUUUAUUGCUUU$$$$UAAAAAAAAUGAC$$$$UAACAGAAA$$CUUGUCAUUAUU$CACAUUUAUUAGCAUAUGUAUGC$UUGCAAUAAAUCUUUGUUCU$ACAAGG$UGACUGUGGUGAAUUUCCUAAUAAAAUAA$$$$$GAACA$GUAGG$ACUCAGUAUGAAAUAAAUAGGAUUCAAAUAAUCGAGAUUUGGGAAGUAGA$CCUGGCAC$$$$UCU$GAU$$$$$$$$$$$AUUGCACUUCACCUUUUGGGG$CU$CU$G$AAUUCAUAUAAA$UCACCAU$$UAACACUG$CACAUUAUUGCUUUC??????????????????????????
Anomalurus                              UUAAGUCCUGAGAAAGGUAAGGCAUAUAAGCCUUU$CCAAUUUAAAUGUAAAUA$$G$AAGC$$$$$$$$$$UUGAU$CU$$$$$$$$$$$$UUUAUAUCUGU$$$$AAGAAUCUACUUCUGAA$UCAAAUAUAUGUGUAGCUAU$$$$$$$$CUGCAUGUG$GUUUUU$$CUAAU$$$$$AAAGAAGCAAGUAUCAAU$$$$$$$$$$$GGC$GAAAAAAAAUUAAUG$$$$$$$$$$$$$$$$$AUU$GAAGA$UUUGUUGGUUUCCAAGAUAAA$ACAAUACUCUAUCA$$$UAUUUAAAUU$AA$$$$$$$$$$$$$$$$$$$$$$$$$$$$$$$$$$$$$$$$$$$$$$$$$$$$$$$$$$$$$$$$$$$$$$$$$$$$$$$$$$$$$$$$$$$$$$$$$$$$$$$$$$$$$$$$$$$$$$$$$$$$$$$$$$$$$$$$$$$$$$$$$$$$$$$$$$$$$$$$$$$$$$$$$$$$$$$$$$$$$$$$$$$$$$$$$$$$$$$$$$$$$$$$$$$$$$$$$$$$$$$$$$$$$$$$$$$$$$$$$$$$$$$$$$$$$$$$GAA$$$$$UCGUAUAUGAGUA$$$AACAAUUUAUG$AGAU$GG$$UGCUUAUAUUUUUU$$$$CUUCUC$UGAUAUUUGCUAAUAGUAU$ACAAUU$AUAUUAUUCCUC$ACGUCCAG$UUCUUU$AAUGUUCCCUUCUCAAAUCUUUU$CCUUAGGGG$$$$$$$$$$UCUGAGUCAUGAAUU$$$$$$$$$$$$$$$$$$$$$$$$$$$$CUAAUCCUCACUGGCUA$$$CUCUGAAUUGAUA$CUCUUU$AAUUUUGUUUUU$$$$$$$$$$$$$$$$$$$$$$$$$$CCACCAC$$$$$$$$$GGGGUCCCUAUUUUUU$$$$$$$AAAAAAAA$$$$CCUUAACUUUAUUGCUUU$$$$UUUAAAAAAUGACAAACUAACAGCAA$$CUUGUCAUUAUU$CACAUUUAUUAGCAUAUAUAGGC$AUGCAGUAAAUCUUUGCUCU$ACAAAG$UGACUGUGGUGAAUUUCCUAAUAAAAUA$$$$$$GAACA$GCAGG$ACUCAGUAUGAAAUAAAUAGGAUCCGAAUAAUCGAGAUUUGGGAAGUGGGACCUGACACAUAGCUCUGAU$$$$$$$$$$$AUUGC$CUUC$$C$$UUG$$GCCU$CU$GUAAU?????????????????????????????????????????????????????????????????????
Castor                                  UUA?GUCCUGAGAAAGGUAAGGAACAUAAGCCUUG$CCAAUUUAAAUGUAAAUA$$GCUAGC$$$$$$$$$$UUGAA$UU$$$$$$$$$$$$$GUGUAUCUGUA$$$$AGAAUCUACUUCUGGA$UUAAAUACAUGUGUAUCUCUAAAAAGA$$UACAUGUGUUUUA$$$$CUAAU$$$$$$$AAAAGCAAAUAUCAGU$$$$$$$$$$$GGCACAAAAGAAAC$$$UG$$$$$$$$$$$$$$$$$AUU$GU$GAAUGUGUUGAUUUCCAAGACAAA$ACAAUAUUCAGUCA$$$UUUAAAAA$$$$$$$$$$$$$$$$$$$$$$$$$$$$$$$$$$$$$$$$$$$$$$$$$$$$$$$$$$$$$$$$$$$$$$$$$$$$$$$$$$$$$$$$$$$$$$$$$$$$$$$$$$$$$$$$$$$$$$$$$$$$$$$$$$$$$$$$$$$$$$$$$$$$$$$$$$$$$$$$$$$$$$$$$$$$$$$$$$$$$$$$$$$$$$$$$$$$$$$$$$$$$$$$$$$$$$$$$$$$$$$$$$$$$$$$$$$$$$$$$$$$$$$$$$$$$$$$$$$$$GAA$$$$$UUAUCUAUGAAGA$$$AACAAUAUGAGGAGAU$GG$UUGCUCAUAUUUUUU$$$$CUUAUC$UGAUAUUUGCUAAUAGUAU$ACAAUU$AUAUUUUUCCUU$ACCUCCAACCUCCUU$CAUGUUCCUUUCUCACAUAUUUU$CCUUAAGG$$$$AUCUAAAUCGGAGUC$UGAAUU$$$$$$$$$$$$$$$$$$$$$$$$$$$$CUGAUCCUCAC$$$$$$$$$$$$$$$$$$$$$$$$$CUUUUAUUUUCUG$$$$$$$$$$$$$$$$$$$$$$$$$$$CCAC$$$$$$$$$$$$$$$UGGGUACCUAUUU$$$$$$$$$$$$$$$$$$$$$$$CAAAACCUCAUUGCUUU$$CUUUUCGUAAAAAGCAAAUUACCAACAA$$CUUGUCAUUAUU$CACAUUUAUUAGUAUAUGUGUGC$$$$$AACAAAUCUUUGUUCU$ACAAGG$UGACU$$GGUAAAUUUCUU$$$$AAA$$$$$$UAGAACA$GCAGG$ACUCACUAUGAAAUAAGUAGGAUACAAGUAAUCUCGACUUGGGAAGC$GA$CUUUUCACAUAGUCU$GAU$$$$$$$$$$$AUUGCACUUCACCUUUUGGGAACUUCU$GUAAUUCAUAUAAA$UCACCAU$AUAACACUGACACAU????????????????????????????????????
Thomomys                                ?UGAGUCCUGAGA??GUUAAAGAAUCUAUGCAUAU$CUAAUUCAAAUACAAAUA$$GUAAGC$$$$$$$$$$UUGAA$CU$$$$$$$$$$$$$UCGUAUCUAUA$$$$AGCAUGCACGUAUGAC$UCGAAGAUGUGUGUAGUUCUAAAAAGA$$AACAUGUCU$$$$$$$$$AAGU$$$$$AAAAAAGUAAAU$UCAGU$$$$$$$$$$$GGCACAAAAGGAA$GAGU$$$$$$$$$$$$$$$$$$AUU$GUAGACUGUGU$GCAAUUUAAUGCA$$$$$$$UGCUCAGUCA$$$UUUUUA$$$$$$$$$$$$$$$$$$$$$$$$$$$$$$$$$$$$$$$$$$$$$$$$$$$$$$$$$$$$$$$$$$$$$$$$$$$$$$$$$$$$$$$$$$$$$$$$$$$$$$$$$$$$$$$$$$$$$$$$$$$$$$$$$$$$$$$$$$$$$$$$$$$$$$$$$$$$$$$$$$$$$$$$$$$$$$$$$$$$$$$$$$$$$$$$$$$$$$$$$$$$$$$$$$$$$$$$$$$$$$$$$$$$$$$$$$$$$$$$$$$$$$$$$$$$$$$$$$$$$$$GAA$$$$$$$CUGUGUGAAGA$$$AACACUAUGAGAUCAUUGG$$$$$UCAUCUUUUUA$$$$CUUAGC$UUCUAUUUACUAGU$$UAUGAAAGUU$AUAUUUU$CUUC$$$$$$$$$$$$$UUU$AAUGUUCCCUUUUCAUAUCUUUU$CCUUAAGGA$$$$$$UAAAGCU$AGU$$$$$$$$$$$$$$$$$$$$$$$$$$$$$$$$$$$$$$$$$$$$$$$$$$$$$$$$$$$$$$$$$$$$$$$UCUCU$CUUUU$$$$$$$$$$$$$$$$$$$$$$$$$$$$$$$$$$$$$$$$$$$$$$$$CUUG$UCCAUGACU$$$$$$$$$$GUCCUAAAA$$$UCCUCACUUCAUUGCUUU$$CGUUUUUGAAAA$$$$$$$$$$$$$$$$$UUUUGUUGCUGUU$CAUAUUGAUUAGCAUAUAUAUGC$$$$$AAUUAGUCUUUGUUCU$ACCAAG$CCAGUGUGGUGAAUUUCUUC$CAAAGAAACAAUGGAGGA$CCAGG$AUGCAAUAUGAAAUAAAUAGGAUGUGAAUAAUCCAGACUUGGGAAGUGGA$UCUG$$AC$$ACCC$$$AG$$$$$$$$$$$AAUGCACUUCACCUUUUGGGGACU$CU$GCGAUUCUUAUAAG$UCACC??????????????????????????????????????????????????????
Thryonomys                              CUGAGCUCAGAGAAAGGUAAGACACAUAAGCAUCU$CUAAUUCAAAUGUAAAUA$$ACAAGC$$$$$$$$$$UUGAA$CU$$$$$$$$$$AGUUUAUAUCUGU$$$$AACAAUCUAUUUCUGAA$UCAAAUGUGUGUGUAACAAUA$AAAGA$$$CACUGUGUGUUGUU$$CUAAU$$$$$AAUAA$GCAAAUGUCAGC$$$$$$$$$$$GACACAAGAUAAACCACUG$$$$$$$$$$$$$$$$$GUU$UUGUA$UUUGUUGGUUUGCAAGACAAA$$CUUUAUUCAAUCA$$$UUUUUAAAUUAAA$$$$$$$$$$$$$$$$$$$$$$$$$$$$$$$$$$$$$$$$$$$$$$$$$$$$$$$$$$$$$$$$$$$$$$$$$$$$$$$$$$$$$$$$$$$$$$$$$$$$$$$$$$$$$$$$$$$$$$$$$$$$$$$$$$$$$$$$$$$$$$$$$$$$$$$$$$$$$$$$$$$$$$$$$$$$$$$$$$$$$$$$$$$$$$$$$$$$$$$$$$$$$$$$$$$$$$$$$$$$$$$$$$$$$$$$$$$$$$$$$$$$$$$$$$$$$$$$AAA$$$$$UUAAAUGUGGGUA$$$AGCAAUAUAUG$AAAU$AA$UCACUCAUAUUUUUA$$$$$$$$$C$UGAUAUUUGCUAAUAGAUU$ACAACU$GUAUUAUUCUUU$ACUUCCAGUUUCCUU$AAUGUUCCCUUCUCAAAUCUUUC$CAUUAAAUA$$$$UCUAACUCUG$$$CAUGAAUU$$$$$$$$$$$$$$$$$$$$$$$$$$$$CUGGUUCUCUGUACU$$$$$$$$$$$$$$GAUA$$$$$$$$$$$$$$$$$$$$$$$$$$$$$$$$$$$$$$$$$$$$$CCCUCCCUCCCUGUGCUUUGGUCCCUGU$$$$$$$$$$$$AAUAAA$$$$$$$$$$AAUUUAAUUGCUUU$$CUUUUGUGAA$UGACAUAU$$$$$$$$$$$$$$$$$$$$$$$$$$$$$$$$$$AGCAUAUGUAUGG$$$$CA$UGACUCUUG$CUCU$AUGAUG$UGACUGUGGUGAAUUCCUUAAUAAAA$$$$$$UGGAACA$GCAGG$AUUCAGUGUGAAAUAAAUAGGAUCUGAAUAAUCUCAAUGAGGGCAACACA$$CUGGCACACACUCU$GAU$$$$$$$$$$$ACUACACCUCACCUUUUGAGGACU$CU$GUGAUUCAUAUACA$UCACCAU$GUAACACUGAC$CACUAUUGCUUUCUAUUUAGAUUCCAGAGUCAGUGUCAC
Bathyergus                              CUAAGUC?AGAGAAAGGUAAGACACAUAAACAUCU$CCAAUUUAAAUGUAAAUA$$GCCAGC$$$$$$$$$$UUGAA$CU$$$$$$$$$$AAUUCAUAUCUGU$$$$AAGAAUCGAUUUCUGAA$UCAAAUGGAUGUGUAACAAUAAAAAGA$$UG$$UGUGCGUUGUU$$CUAAU$$$$$AAAUAAUCAAAUGUCAGU$$$$$$$$$$$GGCGCAGGAGAAACUAAUG$$$$$$$$$$$$$$$$$AUU$GUGCA$UUGGUUGGUUUCCAAGGCAAA$$CAUUAUUCAAUUA$$AGUUAAAAAUUAU$$$$$$$$$$$$$$$$$$$$$$$$$$$$$$$$$$$$$$$$$$$$$$$$$$$$$$$$$$$$$$$$$$$$$$$$$$$$$$$$$$$$$$$$$$$$$$$$$$$$$$$$$$$$$$$$$$$$$$$$$$$$$$$$$$$$$$$$$$$$$$$$$$$$$$$$$$$$$$$$$$$$$$$$$$$$$$$$$$$$$$$$$$$$$$$$$$$$$$$$$$$$$$$$$$$$$$$$$$$$$$$$$$$$$$$$$$$$$$$$$$$$$$$$$$$$$$$$$$$$$$$$$$$$$ACAUGAGUA$$$AACAAUAUAUG$AAAU$AG$UCAAGCAUACAUUUU$$$$CU$AUC$UGAUGUUUGCUAGUAGAGU$ACAGUU$AUAUUAUUCUUU$ACCUCCAGUUUCCUU$AAUGUUCCUUUCUCAGAUCUCUU$CAUUAAACG$$$$UCUAAUUAUGUG$CAUGAAUU$$$$$$$$$$$$$$$$$$$$$$$$$$$$CUGAUUCUUGUCAGUUACUGUAUUGUAUUGAUA$$$$$$$$$$$$$$$$$$$$$$$$$$$$$$$$$$$$$$$$$$$$$$CCCUCCUCCCUGUCACUUGGUCCCUGU$$$$$$$$$$$$AACAAA$$$$$$$$$$AAUUUAAUUGCUUU$$CUUCUUUGAA$UGACAAAU$$$$$$$$$$$$$$$$$$$$$$$$$$$$$$$$$$AGCAUUUGUAUGC$$$$CA$UAAAUCUUUGCUCU$ACAAGG$UGACU$$GGUGAAUUUCUUAAUAAAA$$$$$$UAAAACA$GCAGG$AUUCAGUGUGAAAUAAAUAGGAUCUGAAUAAUCUCAAUAAGGGAAACAGA$CCUGGCACAUAGU$$$GAU$$$$$$$$$$$ACUGCACUUCACCUUUUGAGGACU$C$$$$$$$$$$$$$$$$$UCACCAU$GUAACACUGACACGU$AU$GCUUUCUAUU$AGAU?CCAGAG?CAG?G?CAC
Hystrix                                 UUAAGUCCUGAGAAAGGUAAGGCGCACAAGCAUCU$CCACUUUGAAUAUAAAUA$$CUAAGC$$$$$$$$$$UUGAA$CU$$$$$$$$$$$$$$$$$$$$$GA$$$$AAGAACCUACUUCUGAA$UCAAAUGUACAUGUAACAAUAAAAGGG$$UACCUGUGUGUUUUU$$CUACU$$$$$AA$$$$GCACAUGUCAAU$$$$$$$$$$$GGCACAAGAGAAACUAAUG$$$$$$$$$$$$$$$$$ACU$GUAUA$UUUGUUUGUUUCCAAGAGAAA$$CAUUAUUCAAUCA$$$UUUGUAUUUUUUUAUUCAAUCAUUAUUAAAUUUUUAA$$$$$$$$$$$$$$$$$$$$$$$$$$$$$$$$$$$$$$$$$$$$$$$$$$$$$$$$$$$$$$$$$$$$$$$$$$$$$$$$$$$$$$$$$$$$$$$$$$$$$$$$$$$$$$$$$$$$$$$$$$$$$$$$$$$$$$$$$$$$$$$$$$$$$$$$$$$$$$$$$$$$$$$$$$$$$$$$$$$$$$$$$$$$$$$$$$$$$$$$$$$$$$$$$$$$$$$$$$$$$$$$$$$$$$$$AAA$$$$$UUGCAUGUGAAUA$$$AACAAUAUAUG$AAAU$$G$UCACUUAUUUGUUUU$$$$$CUAUC$UGAUAUUUGCUAGUAGAGU$ACAAUU$ACAUUAUUCUUU$ACCUCCAGUUUUCUU$AAUGGUCCCUUCUCAAAUCUUUU$CAUUAAAUG$$$$UCUAAUUCUGUG$CAUGACUU$$$$$$$$$$$$$$$$$$$$$$$$$$$$CUGAUUUUCACCAGUUA$$UUCCA$UAUUGAUCUCUGUCUUCUGUCUGUCCGUCUGAUUCCCUCCUUCUGUCUCUCUCUCUCGUGCCCCUGCCACUUGGUUCCUAU$$$$$$$$$$$$AACAAA$$$$$$$$$$AAUGUAAUUGCUUU$$CUUUUUUAAA$UGACAAAU$$$$$$$$$$$$$$$$$$$$$$$$$$$$$$$$$$AUCUUAUGCAUGU$$$$CA$UAAAUCUUUGCUCU$$$$$$$$$$$$UGUGGUGAACUUCUUAAUAACA$$$$$$CAGAAAA$GCAGG$ACUCAAUAUGAAAUAAAUAGGAUCUGAAUAAUCUCAAUAAGGGAAACAGA$CCUGGCACAUACUCU$GAU$$$$$$$$$$$AUUGCACUUCACCUUUUGAGGACU$CUUGUUAUUCAUAUACA$UCACAAU$GUAACACUGACGCAUUAUUGCUUUCUAUUUAGAUUCCAGAGUCAGUGUCAC
Cavia                                   CUAAGUCCUGAGAAAGGUAAGACACAUAAACAUCU$CCAUUUGAAACAUAAAUA$$GCAAGC$$$$$$$$$$UUGAG$CU$$$$$$$$$$$$$UUCUAUCUGC$$$$AAGAAUCUACUUCUGAA$UCAA$UGUAUGCAUAACAAUAAAAGGC$$UGAA$GUGUGUUGUU$$CUAAU$$$$$AA$$$$GUAAAUGUCAAU$$$$$$$$$$$GUCACAAAGAAA$CUAAUG$$$$$$$$$$$$$$$$$$CUUGUGUA$UCUGUUGGUUUUCAAGACUAA$$CAUUGUUCAAUCA$$$CUUUUAAAUUAAA$$$$$$$$$$$$$$$$$$$$$$$$$$$$$$$$$$$$$$$$$$$$$$$$$$$$$$$$$$$$$$$$$$$$$$$$$$$$$$$$$$$$$$$$$$$$$$$$$$$$$$$$$$$$$$$$$$$$$$$$$$$$$$$$$$$$$$$$$$$$$$$$$$$$$$$$$$$$$$$$$$$$$$$$$$$$$$$$$$$$$$$$$$$$$$$$$$$$$$$$$$$$$$$$$$$$$$$$$$$$$$$$$$$$$$$$$$$$$$$$$$$$$$$$$$$$$$$$AAG$$$$$UUGUAUGUGCGUA$$$AACAAUAUAUG$ACAU$UG$UCACUCAUACAUUUU$$$$$$$$$C$UGAUAUUUGCUAGUAGAGU$ACAAUU$AUAUUAUUAUUU$AUCUCCAAUUUCCUU$AAUGUUCCCUUCCGCAAUGUUUU$CAUUAAGGA$$$$UCUAAUUCCAUG$CAUGAAUU$$$$$$$$$$$$$$$$$$$$$$$$$$$$CUGAUUCUCAUGAGUUA$$$UUCUGUAUUGAUA$$$$$$$$$$$$$$$$$$$$$$$$$$$$$$$$$$$$$$$$$$$$CCCUCUUUCCC$UGCUCUUUGGUCGCUAA$$$$$$$$$$$$AACAAA$$$$$$$$$$AAUUUAAUUGCUUU$$CUUUUUUGAA$UGACAAA$$$$$$$$$$$$$$$$$$$$$$$$$$$$$$$$$$$AGUAUAUGUAUGC$$$$$UAUAAAUAUUUGCUCU$AUGAGG$UGACUGUGGUGAAUUUCUUAACCAAA$$$$$$CAGAACA$GCAGG$ACUCAGUGUGAAGUAAAUAGGAUCUGAAUAAUCUCAGUAAGGGAAACAGA$CCUGGCACACACUCU$GA$$$$$$$$$$$$$$$$$$$$$$$$$$$$$$$GG$$U$CUUGUUAUUCAUAUACA$UCACCAU$GUAACACUGACACAUUAUUGCUUUCUAUUUAGAUUC?AGAGUCAGUGUCAC
Massoutiera                             CUAAGUCCUGAGAAAGGUAAGACACGUAAACAGCU$CCAAUUCAAAUGUAAAUU$$GCAAGU$$$$$$$$$$UUGAA$CU$$$$$$$$$$$$$UU$$$$$$$$$$$$AAGAAUCUCUUUAUGAA$ACAAAUAUAUGUGUGACAAUGGAGAGA$$UGCCUGUUUUUUUUU$CCUAAU$$$$$AAAUAAGCAGAUGUUAGU$$$$$$$$$$$GGCACAAAAGAAACUAAUG$$$$$$$$$$$$$$$$$ACUUGUAGGCUCCUUUG$$$CCCAAGAUAAA$$CACUACUCAGAUA$$$UUUUUAAAUUAGA$$$$$$$$$$$$$$$$$$$$$$$$$$$$$$$$$$$$$$$$$$$$$$$$$$$$$$$$$$$$$$$$$$$$$$$$$$$$$$$$$$$$$$$$$$$$$$$$$$$$$$$$$$$$$$$$$$$$$$$$$$$$$$$$$$$$$$$$$$$$$$$$$$$$$$$$$$$$$$$$$$$$$$$$$$$$$$$$$$$$$$$$$$$$$$$$$$$$$$$$$$$$$$$$$$$$$$$$$$$$$$$$$$$$$$$$$$$$$$$$$$$$$$$$$$$$$$$$GAA$$$$$UUGCAUGUGAGGAGUGAAC$$UACACA$AAAU$GG$UCACGUACAUUAUCU$$$GCAGUUC$AUACAUUUGCUAAUGGGGU$UCAACU$GUGUUAUUCUUUUACCUUCGGUUUUCUU$AAUGUAACUUUCUUACAUCUUUUUCCUC$AGGG$$$$UCUGACUCUGAGUCCUGAAUU$$$$$$$$$$$$$$$$$$$$$$$$$$$$CUGAUAUCCACCAGUUA$$$UUCU$$$$$$$$$$$$$$$$$$$$$$$$$$$$$$$$$$$$$$$$$$$UGUCCCCCCACCCUCACCCCACCACCACUUUGUCCCUGU$$$$$$$$$$$$AACAGAU$$$$$CCUUAGUUGUGUUGCUUU$$CUUGUUUUAAAUGAUACGUUACCAAAAAGCGUUGUCGUUGUU$CACAUUUGUAAG$$UGUAGAUGC$$$GCAAUAAAUCUU$CCCCU$ACAAGG$UGAUUGUGGUGGAUUUUUAAAUACAAA$$$$$CACAAUG$GCUGG$AUUCAGUGUGAAAUAAAUAGGGUUUGAAUAACCUCAGUUUGGGAAACUUG$$$UGGCACGUACUCU$GGU$$$$$$$$$$$AUUGCAAUUCACCUUUUGCAAACA$CU$GUAAUUCAUAAAAA$UCAGCGU$CUAACACUGACACGUUAUUGCUUUUUAUUUAGAUUCCAGGGUCAGUAUCAC
Ctenodactylus                           CUAA?UC?UGAGAAAGGUAAGACAUAUAAACAGCU$CCAAUUCAAAUGUAAAUU$$GCAAGU$$$$$$$$$$UUGAA$CU$$$$$$$$$$$$$UU$$$$$$$$$$$$AAGGAUCUCUUUAUGGA$ACAAAUAUAUGUGUAACAAUGGAGAGA$$UGCCUGUUUUUUUUUUUCCAAU$$$$$AAAUAAGCAGAUGUUAGG$$$$$$$$$$$GGCACAAAAGAAACUAAUG$$$$$$$$$$$$$$$$$ACU$GUAGGCUCCUUUG$$$CCCAAGAUAAC$$CACUACUCAGAUA$$$UUUUUAAAUUAGA$$$$$$$$$$$$$$$$$$$$$$$$$$$$$$$$$$$$$$$$$$$$$$$$$$$$$$$$$$$$$$$$$$$$$$$$$$$$$$$$$$$$$$$$$$$$$$$$$$$$$$$$$$$$$$$$$$$$$$$$$$$$$$$$$$$$$$$$$$$$$$$$$$$$$$$$$$$$$$$$$$$$$$$$$$$$$$$$$$$$$$$$$$$$$$$$$$$$$$$$$$$$$$$$$$$$$$$$$$$$$$$$$$$$$$$$$$$$$$$$$$$$$$$$$$$$$$$$GAA$$$$$UUGCAUGUGAGGCGUGAAC$$UACACA$AAAU$GG$$CGCAUACAUUAUCU$$$GCAGUUC$AUACAUUUGCUAAUGGGGU$UCAACU$GUGUUUUUCUUUUACCUUGGGUUUUCUU$AAUGUAACUUUCUUACAUCUUUUUCCUC$AGGG$$$$UCUGACUCUGAGUCCUGAAUU$$$$$$$$$$$$$$$$$$$$$$$$$$$$CUAAUAUUCACCAGUUA$$UUCUUG$$$$$$$$$$$$$$$$$$$$$$$$$$$$$$$$$$$$$$$$$$$$$$$$$$$CCCCCCACCCACCCACCGCUUUGUCCCUGU$$$$$$$$$$$$AACAGAU$$$$$CCUUAGUCGCGUUGCUUU$$CUUGUUUUAAAUGAUACAUUUCCAAAAAGCGUUGUCGUUAUU$CACAUUUGUAAG$$UGUAGAUGU$$$GCAAUAAAUCUU$CCCCC$ACAAGG$UGAUUGUGGUGGAUUUUUAAAUACAAA$$$$$CACAAUG$GCUGG$AUUCAGUGUGAAAUAAAUAGGGUUUGAAUAACCUCAGUUUGGGAAACUUG$$$UGGCACGUACUCU$GGU$$$$$$$$$$$AUUGCAAUUCACCUUUUGCAAACA$CU$GUAAUUCAUAAAAA$UCAGCGU$CUAACACUGACACAUUAUUGCUUUUUAUUUAGAUUCC?GGGUCC?UAUCAC
Graphiurus                              UUA?G?CCUGAGAA?GGUA$GCCAUACA$$CAUUU$CCAAUUUAAAUGUAAACA$$GAAAGC$$$$$$$$$$U$GAAGCU$$$$$$$$$$$$$UCGUAUCUGU$$$$AAGAAUCUACUUCUGAA$U$AAA$ACAUCCCUACCUAUAGAAAGA$$CACAUGUAUGUUUUU$$CUAAU$$$$$AAAAA$$CAAAUAUCAAU$$$$$$$$$$$GGCACAGAGGAA$CUAAUG$$$$$$$$$$$$$$$$$AUU$AAA$$$UUUAUUGGUUUCCAAGGCAAA$AUAAUAUUCAAUUA$$$UUUUC$$$UUAAA$$$$$$$$$$$$$$$$$$$$$$$$$$$$$$$$$$$$$$$$$$$$$$$$$$$$$$$$$$$$$$$$$$$$$$$$$$$$$$$$$$$$$$$$$$$$$$$$$$$$$$$$$$$$$$$$$$$$$$$$$$$$$$$$$$$$$$$$$$$$$$$$$$$$$$$$$$$$$$$$$$$$$$$$$$$$$$$$$$$$$$$$$$$$$$$$$$$$$$$$$$$$$$$$$$$$$$$$$$$$$$$$$$$$$$$$$$$$$$$$$$$$$$$$$$$$$$$$GAA$$$$$UUGUAUGUGAGUC$$$AACAGUAUAUG$AGAU$AG$UCAUUCAUAUAUUUUU$$$CUCAUC$UGCUAUUUGCUAGUGGUGU$GCAAUU$GUAUUAUUCUUC$ACCUCCAGUUUCCUU$AACAUUCCCUUCACAUAUCUUUU$CCUCGAGGG$$$$UUUAACUCUGAAUCAUAAAUU$$$$$$$$$$$$$$$$$$$$$$$$$$$$CUUAUUGUUGGCACUUA$$$UACUGGGUUGAU$$$$$$$$$$$$$$$$$CCUCCCCU$$$$$$$$$$$$CAUACUCCAACACAUACUCCUGACACUGGGUCCCUGU$$$$$$$$$$$$AACAAAA$$$$$CCUUAAUUCCAUUGCUUU$$CUUUUUAAAAAUGACAAAUUGCCACCAA$$CUUGUCAUUAUUUCAAAUUUACUAGCACAUGUAC$C$$$$$AGUAAAUCUUUGUUCU$ACAAGG$UGAUUGUGGUG$AUUUCUUAAUGCAG$$$$$$UAGAAGA$GCAGG$AUUCAGUCGGAAAUAAAUAGCAUCCAAAUAAU$UAGAUGUGGGGAGUGGA$CCUGGCACAUACUCU$GGU$$$$$$$$$$$AUUGUACUUCACCUUUUGGGGACU$CU$GUAAUACAUAAAA$$UCAUCAU$$$AACACUGACACA?????????????????????????????????????
Dryomys                                 UUAAGUCCUGAGAAAGGUAAGACAUAGAUGCAUUU$UCAAUUUAAAUGUCAACA$$GAAAGC$$$$$$$$$$UAGAA$CU$$$$$$$$$$$$$UCAUUUCUAU$$$$AAGAAUCUACUUCUGAA$UCAAAUACAUCCCUACCUAUAGAAAGA$$CA$$UGUCUGUUUUU$$CUAAU$$$$$GAAAAA$CAAAUAUCAGU$$$$$$$$$$$GGCACAAAUAAA$UUAAUG$$$$$$$$$$$$$$$$$AGU$AGA$$$UUCAUUGGUUUUCAAGGUUUU$$$AACAUUGAGUCA$$$UUUUU$$$UUAAA$$$$$$$$$$$$$$$$$$$$$$$$$$$$$$$$$$$$$$$$$$$$$$$$$$$$$$$$$$$$$$$$$$$$$$$$$$$$$$$$$$$$$$$$$$$$$$$$$$$$$$$$$$$$$$$$$$$$$$$$$$$$$$$$$$$$$$$$$$$$$$$$$$$$$$$$$$$$$$$$$$$$$$$$$$$$$$$$$$$$$$$$$$$$$$$$$$$$$$$$$$$$$$$$$$$$$$$$$$$$$$$$$$$$$$$$$$$$$$$$$$$$$$$$$$$$$$$$GAC$$$$$UUGUAUGUGAGUC$$$AACAAUAUAUG$AGAU$GG$UUAUUCAUAUAUUUUUU$$CUCAUC$UGCUACUUGCUAGUAGUGU$GCAAU$$AUAUUAUUCUUU$ACCCCCAAUUUUCUU$AACAUUCCCUACCCAAAUCUUUU$CCUCAAGGG$$$$UCUGAGUCUGAGUCAUAAAUU$$$$$$$$$$$$$$$$$$$$$$$$$$$$CUUAUCCUUGGUAGUUA$$$UUCUGGGUUGAU$$$$$$$$$$$$$$$$$CCUCCCCU$$$$$ACACACACACACACACACACACACACCUGCUACUGGGUUCCUGU$$$$$$$$$$$$AACAAAA$$$$$CCUUAAUU$CAUUGCUUU$$CUUUUUUAAAAUGACGAAUUGCCACCAA$$CUUGUCAUUAUU$CACGUUUACUAGCAUAUGUACAC$$$$$AGUAAAUCUUUGUUCU$ACAAAG$UGGCUAUGGUGAAUUUCUUAAGACAG$$$$$$UAGAACA$G$UGGAAUUCAGUUACAAAUAAAUAGUGUCCUAAUAAUGUAGAUUUGGGGAGUGGA$CCUGGCACAUACUCU$GGU$$$$$$$$$$$AUUGUACUUCACCUUUUGGGGACU$CU$GUAAUCCAUAAAA$$UCACCAU$GUAACACUGACGCGUUAUUGCUUUCCAUUUAGAUUCCAGAGUCAGUGUC??
Tamiasciurus                            UUAAGUCCUGAGAAAGGUGAGACACCCC$GCAUCU$CCAAUCUAAAUGUAAAUA$$GCAAGC$$$$$$$$$$UCAAA$CU$$$$$$$$$$$$$UUGUAUCAGU$$$$AAGAAUCUACUUGUAAA$UCAAAUAUAUGCAUAGCUAAAGCAAA$$$$$$$$$$$$$$$$$$$$$$$$$$$$$$$$$$$$$$$$$$$$$$$$$$$$UAUUGAUGGCACUAAAGAAAC$$$UG$$$$$$$$$$$$$$$$$AUU$AUUGC$UUUGUUGGUUUCUAAAGGAAA$ACAAUAUUCAAUCA$$$CUUUUAAAUUAAA$$$$$$$$$$$$$$$$$$$$$$$$$$$$$$$$$$$$$$$$$$$$$$$$$$$$$$$$$$$$$$$$$$$$$$$$$$$$$$$$$$$$$$$$$$$$$$$$$$$$$$$$$$$$$$$$$$$$$$$$$$$$$$$$$$$$$$$$$$$$$$$$$$$$$$$$$$$$$$$$$$$$$$$$$$$$$$$$$$$$$$$$$$$$$$$$$$$$$$$$$$$$$$$$$$$$$$$$$$$$$$$$$$$$$$$$$$$$$$$$$$$$$$$$$$$$$$$$GAA$$$$$UUGUAUAUGAGUA$$$AAUAAUACAUG$AGAU$GG$UUGCUCAUAUUAUUU$$$$CUUAUC$UGCUAUUUGCUGAUAGAAU$ACAGUU$AUAUUAUUCUUC$ACCUUCAGUUUUCUU$AAUGUUCCCUUCUCAAAUUUUUCCCCUUAAGGA$$$$CCUGACUCUGAGUCAUGAAUU$$$$$$$$$$$$$$$$$$$$$$$$$$$$CUGAUCCUCACCAGUUA$$$CUCAAAAUA$AUA$UUCUUUUUAUUUUA$CCU$$$$$$$$$$$$$$$$$$$$$$$$$$$$$$$$$$$$$$$$$$$UGGGUCCUUGU$$$$$$$$$$$$AACAAAA$$$$$CUCGAAUUUCAUUGAUCUUCCUCUUUUAAA$UGACAAAUUA$UAACAA$$CCUGUCUUU$$$$UAUAUUUAUUA$CAUAUGUAUGCAAUGCAAUCAAUAUUUGUUCU$$$AA$$$UGCCUCUGGUAAAUUUCUU$AU$AAA$$$$$$CA$AACA$GG$GG$AUUCA$U$UGAA$UAA$$AGGAUCCAAAU$$$CUA$AUU$GUGAA$$GGA$CCUGG$$$$$$$$CU$GG$$CCCCGGG$$$A$$$$ACU$CACCUUU$AGGGACU$CU$GUAAUUCAUAUAAA$UCUCC??????????????????????????????????????????????????????
Glaucomys                               UUAAGUCCUGAGAAAGGUGAGACACUCU$GCAUCU$CCAAUCUAAAUGUAAAUC$$GCAAGC$$$$$$$$$$UCAAA$CU$$$$$$$$$$$$$UUAUAUCAGU$$$$AAGAAUCUACUUGUAAA$UCAAAUAUAUGUGUAGCUAAAGCAAA$$$$$$$$$$$$$$$$$$$$$$$$$$$$$$$$$$$$$$$$$$$$$$$$$$$$UAUUGGUGGCACUAAAGAAACUAAUG$$$$$$$$$$$$$$$$$AUU$GUAGC$UUUGUUGGUUUCUAAAGGAAA$ACAAAAUUCAAUCA$$$UUUUUAAAUUAAA$$$$$$$$$$$$$$$$$$$$$$$$$$$$$$$$$$$$$$$$$$$$$$$$$$$$$$$$$$$$$$$$$$$$$$$$$$$$$$$$$$$$$$$$$$$$$$$$$$$$$$$$$$$$$$$$$$$$$$$$$$$$$$$$$$$$$$$$$$$$$$$$$$$$$$$$$$$$$$$$$$$$$$$$$$$$$$$$$$$$$$$$$$$$$$$$$$$$$$$$$$$$$$$$$$$$$$$$$$$$$$$$$$$$$$$$$$$$$$$$$$$$$$$$$$$$$$$$GAA$$$$$UUGUAUAUGAAUA$$$AAUAAUAUAUG$AGAU$GG$UUGCUCAUAUUUUUU$$$$CUUAUC$UGCUCUUUGCCAAUAGUAU$ACAAUU$AUAUUAUUCUAC$ACCUUCCGUUUUCUU$AAUGUUCCCUUCUUAAAUCUUUC$CCUUAAGGA$$$$CCUUACUCUGAGUCAUGAAUU$$$$$$$$$$$$$$$$$$$$$$$$$$$$CUGAUCCUCACCAGUUA$$$CUCUGAAUAGAUAAUUCUUUUUACUCUA$CCU$$$$$$$$$$$$$$$$$$$$$$$$$$$$$$$$$$$$$$$$$$$UGGGU$CUUGU$$$$$$$$$$$$AACAAAA$$$$$CCCUAAUUUCAUUGAUUU$CCUCUUUUAAA$UGACAAAUUA$UAACAA$$CUUGUCAUU$$$$CAUAUUUAUUA$CAUAUGUAUGCAAUGCAGUCAAUAUUUGUUCC$AUAA$$$UGCUGCUGGUGAAUUUCUUAAUAAAA$$$$$$UAGAACA$GGAGG$AUUCAGUAUGAAAUAAAUAGGAUCCACAUAAUCUAGAUUUGGGAAGUGGA$CCUGGCA$$$$$$CU$GGUACCCUGGU$$$AUUGUACUUCACCUUUUAGGGACU$CU$GUAAUUCAUAUAAA$UCACCAU$GUAACACUGACACAUUAUUGCUUUCUAUUUAGAUUCCAGAGUCAGUGUCAC
Aplodontia                              UUAACUCCUGAGAAAGGUAAGACACACAGACAUAU$CCAAUUUAAA$AUAAACA$$GCAA$C$$$$$$$$$$UCCAA$CU$$$$$$$$$$$$$UUAUACCAAU$$$$AAGAAUCUACUCAUGAA$UCAAAUAUAUGUAUAGCUAUAGAAAAA$$UGC$UGU$GGUUUU$$$CUCAU$$$$$AAGAAAGCAAAUAUCAAA$$$$$$$$$$$AGCACCAAAGAAACAAAUG$$$$$$$$$$$$$$$$$AUU$AUAUA$UUUGUUGGUUUCUAAGGCAAA$ACAGCAUUCAAUUA$$$UUUUUAAACUAAA$$$$$$$$$$$$$$$$$$$$$$$$$$$$$$$$$$$$$$$$$$$$$$$$$$$$$$$$$$$$$$$$$$$$$$$$$$$$$$$$$$$$$$$$$$$$$$$$$$$$$$$$$$$$$$$$$$$$$$$$$$$$$$$$$$$$$$$$$$$$$$$$$$$$$$$$$$$$$$$$$$$$$$$$$$$$$$$$$$$$$$$$$$$$$$$$$$$$$$$$$$$$$$$$$$$$$$$$$$$$$$$$$$$$$$$$$$$$$$$$$$$$$$$$$$$$$$$$GAA$$$$$UUGUAUGUGAGUA$$$AUUAAUAUAUG$AGAU$GG$UAACUCACAUUUUUU$$$$CUUAUC$UGACAUUUGCUAGUAUUGU$AUAAUU$AUAUUAUUCUUC$ACCUUCAGUUUUCUU$AAUGUUCCCUUCUCAAAUCUUU$$CUUUAAGGA$$$$CCUAACUCUGAGUCAUGAAUU$$$$$$$$$$$$$$$$$$$$$$$$$$$$CUGAUUCUCAUCAGUCA$$$CUCUGUAUAGAUA$UUCUUUUAAUUCUUCCCU$$$$$$$$$$$$$$$$$$$$$$$$$$$$$$$$$$$$$$$$$$$CAGGUCCCUAU$$$$$$$$$$$$$$$$$AA$$$$$CC$UAGUUUCAUUGCUCUUUUUUUUUUGAAAUGAUAAAUUACCAAAAA$$UGUGUCAUUAUA$AACAUUCAUUG$CAUAUAUAGGC$$$$$AAUAAAUGUUGGUUCU$ACAA$$$UGACUCUGGUGCAUUUUUUAAUAAAA$$$$$$UAGAACA$GUAGG$ACUCAGCAUGAAAUAAAUAGGAUCUGAAUAAUCUAGAUUUGGGAAGUGGA$CCUGGCA$$$$$$CU$GGUACCCUGGU$$$AUUGUACUUCACCUUUUUGGGAGU$UU$GUAAUUCGUAUAAA$UCACCAU$GUAACACUGACACAUUAUUGCUUUCUAUUUAGAUUCCAGAGUCAGUGUCAC
Ochotona                                ???????????????????????????UAGCAUCU$CCAACUUUAUUGCAAAUA$$UCAAUC$$$$$$$$$$UUGAAUCU$$$$$$$$$$$$$$UAAAUGUGUACAUAAGAAUUCGCCUUUGAG$UCAAAUAUAUGUG$AGCCAUAAAA$GA$$UGCAUGUGUGUUUGC$$CUAAU$$$$$AAAAA$GCAAAUAUCAGU$$$$$AUCAGUGGCACAAAACAAACU$$$G$$$$$$$$$$$$$$$$$AAU$GCACA$UUUGUUGGUGUCUAAGCCAAA$ACAAUGCUCA$UUG$$$UUUUCAAAUGAGA$$$$$$$$$$$$$$$$$$$$$$$$$$$$$$$$$$$$$$$$$$$$$$$$$$$$$$$$$$$$$$$$$$$$$$$$$$$$$$$$$$$$$$$$$$$$$$$$$$$$$$$$$$$$$$$$$$$$$$$$$$$$$$$$$$$$$$$$$$$$$$$$$$$$$$$$$$$$$$$$$$$$$$$$$$$$$$$$$$$$$$$$$$$$$$$$$$$$$$$$$$$$$$$$$$$$$$$$$$$$$$$$$$$$$$$$$$$$$$$$$$$$$$$$$$$$$$$$GAA$$$$$GUAUGUGUGAAUA$$$AACAACAUAUG$$$AUAGG$$CAUUCAUAUUUU$$$$$$$$$$$C$UGAUAUUUGCUGGUAAUAU$ACAAUU$GUAUGAUUCUUU$AUCUUCAG$$$UCUU$AUUGUUCAUUUCUGAGACAUUUU$UCUUAAGGC$$$$UUUAAUG$$GAAUCAUGGCCU$$$$$$$$$$$$$$$$$$$$$$$$$$$$CUGAUCCUCAUCAGUUA$$ACUCCAUGUUGAGA$$$$$$$$$$$$$$$$$$$$$$$$$$$$$$$$$$$$$$$$GACAGCCCCUGGCCCC$$CCACGGGGCCAUUGU$$$$$$$$$$$$AACACAAU$$$$CCUGAAUUUUACUGCUUUUUCUUUUCUUAAAUGAAAAGUGACUGACCA$$CUGGUCAUUAUU$CAUAUUUAUUAGCACUAGUAGGC$$$$$$AUAAAUCUCUGCCCU$GUGGGGGUGAGUGUGGCGAAUAUCUUCAUGAA$$$$$$$UAGAGCA$CCAGG$ACUCAGUGUGAAAUAAAUAGGGUCUG$CUAUUCUAGAUUUGGGAAGUGGA$CCUGGCCUGUACUCG$CGG$$$$$$$$$$$GUUGUACUUCACCUUUUGGGGACA$CU$GUAAUUCAUAUAAAACCAU$AU$$$AACACUGACACAUUAUUGCUUUCUAUUUAGAUUCCAGAGUCAGUGUCAC
Lepus                                   ???????????????????????????UAGCAUUU$CCAACUUAAAUGUAAAUA$$UCAGUC$$$$$$$$$$UUGAAUCU$$$$$$$$$$$$$$UACAUGUGUAGAGCAGAACCCACCUUUGAC$UAAAAUAUAUGUGUAGCCAUAAAA$GG$$UGCAUGUGUGUAUGU$$CCAAU$$$$$AAAAAAGCAAAUAUCAGU$$$$$$$$$$$GGCACAGAA$$$ACUAAUG$$$$$$$$$$$$$$$$$AUU$AUACA$UUUCUUGGUUUCUAAGCCAAA$ACAGUACUCA$UAA$$$UUUUCAAUUUAAA$$$$$$$$$$$$$$$$$$$$$$$$$$$$$$$$$$$$$$$$$$$$$$$$$$$$$$$$$$$$$$$$$$$$$$$$$$$$$$$$$$$$$$$$$$$$$$$$$$$$$$$$$$$$$$$$$$$$$$$$$$$$$$$$$$$$$$$$$$$$$$$$$$$$$$$$$$$$$$$$$$$$$$$$$$$$$$$$$$$$$$$$$$$$$$$$$$$$$$$$$$$$$$$$$$$$$$$$$$$$$$$$$$$$$$$$$$$$$$$$$$$$$$$$$$$$$$$$GAA$$$$$GCAUGUGUGACUA$$$AGCAAUACGUG$AGACAGG$$UACUCAUUCUUUUU$$$$$$$$$C$UGAUAUUUGUUAGUAAUAU$ACAAUU$AUAUUAUUCUUU$ACCUUCAG$$$UCUU$AAUGUUUAUUUCGCAAACAUUUU$CUGUAAGGU$$$$CCUCAUU$$GAAUCAUGAAUU$$$$$$$$$$$$$$$$$$$$$$$$$$$$CUGAUCCUCACCUGUUA$$$CUCUGUGUUAACA$$$$$$$$$$$$$$$$$$$$$$$$$$$$$$$$$$$$$$$$$$$$ACCCCCAGCCCC$$ACACUGGGUCCCAAU$$$$$$$$$$$$AACACAAA$$$$CUUUAAUUUCACUGCUUU$$CCUUUUU$AAAUGACAAGCUACCAACAA$$CGGGUCAUUAUU$CAUAUUUAUUACCACAUGUAGGC$$$$CA$CGGAUUUCUGUCCU$GUGGGG$CAAAUGUAGUGAACUUCUUCAUGAAA$$$$$$UAGAGCA$GCAGG$ACUCAGUGUGAAAUAAAUGGGGUCUGAAUCAUCUCGGUUUGGGAAGUGGA$CCUGGCCUGUACUCU$CAU$$$$$$$$$$$GUUGUACUUCACCUUUUGGGGACA$CU$GUAAUUCAUAUAAAAUCAC$AU$$$AACACUGACACAUUAUUGCUUUCUAUUUAGAUUCCAGAGUCAGUGUCAC
Oryctolagus                             ???????????????????????????UAGCAUUU$CCAAUUUAAAUGUAAAUA$$UCAGUC$$$$$$$$$$UUGAAUCU$$$$$$$$$$$$$$UACAUGUGUAGAGCAGAACCCACCUUUGAC$UAAACUGUACGUGUAGCCAUAAAA$GG$$UGCAUGUGUGUAUGU$$CCAAU$$$$$AAAAAAGCAACUAUCAGU$$$$$$$$$$$GGCACAGAA$$$ACUAAUG$$$$$$$$$$$$$$$$$AUU$AUAUA$UAUCUUGGUUUCUAAGCCAAA$ACAGUACUCA$UAA$$$UUUUCAAUUUAAA$$$$$$$$$$$$$$$$$$$$$$$$$$$$$$$$$$$$$$$$$$$$$$$$$$$$$$$$$$$$$$$$$$$$$$$$$$$$$$$$$$$$$$$$$$$$$$$$$$$$$$$$$$$$$$$$$$$$$$$$$$$$$$$$$$$$$$$$$$$$$$$$$$$$$$$$$$$$$$$$$$$$$$$$$$$$$$$$$$$$$$$$$$$$$$$$$$$$$$$$$$$$$$$$$$$$$$$$$$$$$$$$$$$$$$$$$$$$$$$$$$$$$$$$$$$$$$$$GAA$$$$$CCGUGUGUGAAUA$$$AGCAAUACGUG$AGACAGG$$UACUCAUUCUUUUU$$$$$$$$$C$UGGUAUUUGUUAGUCAUAU$ACAAUU$AUAUUAUUCUUU$ACCUUCAG$$$UCUU$AAUGUUUAUUUCUCAAACAUUUU$CCGUAAGGU$$$$CCUAAUU$$GAAUCAUGAAUU$$$$$$$$$$$$$$$$$$$$$$$$$$$$CUGCUCCUCACCUGUUA$$$CUCUGUGGUGACA$$$$$$$$$$$$$$$$$$$$$$$$$$$$$$$$$$$$$$$$$$$$ACCCGCAGCCCC$$ACACUGGGUCCCAAU$$$$$$$$$$$$AGCACAAA$$$$CUUGAAUUUCACUGCUUU$$CCUUUUU$AAAUGACAAGUGGCCAACAA$$CUGGUCAUUAUU$CAUAUUUAUUACCAUAUGUAGGC$$$$CA$UGGAUUUCUGACCU$GUGGGG$CAAAUGUAGUGAACUUCUUCAUGAAA$$$$$$UAGAGCA$GCAGG$ACUCAGUGUGAAAUAAAUGGGGUCUGAAUCAUCUCGAUUUGGGAAGUGGA$CCUGGCCUGUACGCU$CGU$$$$$$$$$$$GUUGU$CUUCACCUUUUGGGGACA$CU$GUAAUUCAUAUAAAAUCAC$AU$$$AACACUGACACAUUAUUGCUUUCUAUUUAGAUUCCAGAGUCAGUGUCAC
Bos                                     UCAAGUCCUGAAAAAGGUAAGAUAUAUA$$$$$UUCCUAAUAUAAAUGUAGAAA$$GCAAGA$$$$$$$$$$CUGAAUCU$$$$$$$$$$$$$$UUUAUGUAUAGGUAAGAAUCUACCUCUGAC$UCAAAUAUAUAUGUAGCUAGAAAC$$A$$GACAUGUGUGUGUAUGUCUAAU$$$$$AUAAAAGCAAAUAUCAGU$$$$$$$$$$$GGCAUGAAAAAAAA$$ACA$$$$$$$$$$$$$$$$$GUU$AUAUA$UUUGUUGGUGUUCAAGCCCAA$ACAAUACUUAACCA$$$UCUUCAAAGUACA$$$$$$$$$$$$$$$$$$$$$$$$$$$$$$$$$$$$$$$$$$$$$$$$$$$$$$$$$$$$$$$$$$$$$$$$$$$$$$$$$$$$$$$$$$$$$$$$$$$$$$$$$$$$$$$$$$$$$$$$$$$$$$$$$$$$$$$$$$$$$$$$$$$$$$$$$$$$$$$$$$$$$$$$$$$$$$$$$$$$$$$$$$$$$$$$$$$$$$$$$$$$$$$$$$$$$$$$$$$$$$$$$$$$$$$$$$$$$$$$$$$$$$$$$$$$$$$$GAA$$$$$UUGCACAUGAGUA$$$AACGAUAUAUG$AGAUAG$$UCACUCA$$$$UUUU$$$$$$CACC$UGAUAUUUACUAGUAAUAU$ACAAUU$AUAUUCUUCUUC$ACUUCCAGUCUUCUU$AAUGUCCCCUUCUCAAAUCUUUU$CCUUAGGGG$$$$UCUAAUUCUGAGUCAUGAAUU$$$$$$$$$$$$$$$$$$$$$$$$$$$$CUCAUCUUCAUCACUUA$$$CCCUGUACUGAGACUUCCU$$$$$$$$$$$$$$$$$$$$$$$$$$$$$$$$$$$$$$$$$$$$$$$CCCCGCUACCA$$UCCCUAU$$$$$$$$$$$$GAUAUGAAA$$$UUUUAAUUUCAUUACUUA$$UUUUGAAAAAGUGAUCAAUUGCCAACCA$$UUUG$CAUUAUU$UACAUUUGUU$$$$$$$$$$$$$$$$$$$$$$$$$$$$$$$$$$$$UAAAG$UGACUUUGGUGAAUUUCUU$AAUAAAAA$$$$UAGAAAA$GCAGG$ACCAAGUAUAAAAUAAAUAGGAUCUGAAUGAUCCAGAUUUGGGAAGCAGG$CCUGGAAAGUACUCU$AAU$$$$$$$$$$$AUUGCACUUCACCUUUUGAGGACU$CU$UUAAUUUAUGUAAA$UCGCCAU$GCAACACUGACACAUUAUUGCUUUCUAUUUAGAUUCCAGAGUCAGUGUCAC
Sus                                     ????????????????????????????AGCAUUG$UUAAUACAAAUGCAGAAA$$GCAAGC$$$$$$$$$$UUGAAUCU$$$$$$$$$$$$$$UAAAUGUGUAGGUAAGAAUCUACUUGUGCC$UCAAAU$$GUGUAUAGUUAGAGAAAGA$$UCUAUGUGUAUGU$$$$CAAAU$$$$$AUAAAAGCAAAUAUCAGA$$$$$$$$$$$GGCUUGAAAGAAAUGAACA$$$$$$$$$$$$$$$$$GUU$GUAAA$UUUGUUGGUGUUCAAGCCAAA$ACAGCACUCA$UCA$$$$CUGCAAAUUAAAGACCAUGCAUGGGAAUGCCCAUCGUGGCUCAGCAGAAACGAAGCUGACUAGUACCACCAGGAUGCGGUUCGAUCCCCGGCCUCUCUCAGUGGGCUGAGGAUCCAGCAUUGCCAUGAGCUGUGGUGUAGGUUGCAGACACAGCUCGGAUCUGGCGUGGCUGUGGCGUAGGUCAGCGGCUAUACCUUCAAUUCGACCCCUACCUGGGAACCUCCAUAUGCUGCAGGUGCCGGCUAUAAAGACAAAAGAAAAAGAAAAAGAA$$$$$CUGUGCCUGAGUC$$$AAUA$$$UAUG$AGACAG$$UCACGCAUAUUUUUA$$$$$$$$UC$UGAUAUUUGCUAGUAAUGU$ACAAUU$ACAUUAUUCUUC$ACUUCUAGUCUUCUU$AACGUCCCCUUCUCAGAUCUUUU$CCUUAGGGU$$$$$$$$UCUCUGAGUCAUG$$$$$$$$$$$$$$$$$$$$$$$$$$$$$$$$$$$$$$$$$$$$$$UUA$$$CCCUUCACUGAGA$$CCCUC$$$$$$$$$$$$$$$$$$$$$$$$$$$$$$$$$$$$$$$$$$$$$$$$$$$$$$$AUUGUCCCUAU$$$$$$$$$$$$AACACAAAA$$$UUUUAAUUUCAUUGCUUU$$UUUUGAAAAAA$GACCAAUUGCCAACAG$$UUUG$CAUGAUU$UACAUUUAUUAGCA$$UGUAGAC$$$$$AGUGAAUCUUUGUU$UCGUAAGG$UGAAUCU$$$$$$$$$$UC$ACUAAAAA$$$$UAGGCUA$GCAGG$ACCUAGUAUGAACUAAAUAGGAUCUGAAUAAUCUAGAUUUGGGAUGCAGA$CCUGGAAAGUACUCU$GAU$$$$$$$$$$$AUUGCCCUUCACCUUUUGAGGACU$CU$GUAAUUUAUGUAAA$UCGCCAU$GCAGCACUGGCAGAUUAUUGCUUUCUAUUUAGAUUCCAGAGUCAGUGUCAC
Kogia                                   UCAAGUCCUGAAAAAGGUAAGACAUAUAAGCAUUU$CUAAUAUAAGUAUAAAAA$$GCAAGU$$$$$$$$$$UUGAAUCU$$$$$$$$$$$$$$UACAUGUAUAGGUAAGAAUCUACCUUUGAC$UCAAAUAUAUGUGUAGCUAGGGAA$$$$$$AGAUGUGUGUAUGU$$CUAAU$$$$$AUAAAAGCAAAUAUCAGU$$$$$$$$$$$GGCAUGAAAGAAACAAACA$$$$$$$$$$$$$$$$$GUU$GUAGA$UUUGUUGGUGUUCAAGCCAAA$ACAACACU$$$$$$$$$$$$$$$$$$$$$$$$$$$$$$$$$$$$$$$$$$$$$$$$$$$$$$$$$$$$$$$$$$$$$$$$$$$$$$$$$$$$$$$$$$$$$$$$$$$$$$$$$$$$$$$$$$$$$$$$$$$$$$$$$$$$$$$$$$$$$$$$$$$$$$$$$$$$$$$$$$$$$$$$$$$$$$$$$$$$$$$$$$$$$$$$$$$$$$$$$$$$$$$$$$$$$$$$$$$$$$$$$$$$$$$$$$$$$$$$$$$$$$$$$$$$$$$$$$$$$$$$$$$$$$$$$$$$$$$AA$$$$$UUGUGCAUGAGUA$$$AACAAUAUAUG$AGAUAG$$$$$$UCAUA$UUUUU$$$$$$$AUC$UGAUAUUUGCUAGUAAUGU$ACAAUU$AUAUUAUUCUUC$ACCUCCAGUCUUCUU$AAUGUCCCCUUCUCAAAUCU$$$$$$$$$$$$$$$$$$$$$$$$$$$$$$$$$$$$$$$$$$$$$$$$$$$$$$$$$$$$$$$$$$$$$$$$$$$$$$$$$$$$$$$$$$$$$$$$$$$$$$$$$$$$$$$$$$$$$$$$$$$$$$$$$$$$$$$$$$$$$$$$$$$$$$$$$$$$$$$$$$$$$$$$$$$$$$$$$$$$$$$$$$$$$$$$$$$$$$$$$$$$$$$$$$$$$$$$$$$$$$$$$$$$$$$$$$$$$$$$$$$$$$$$$$$$$$$$$$$$$$$$$$$$$$$$$$$$$$$$$$$$$$$$$$$$$$$$$$$$$$$$$$$$$$$$$$$$$$$$$$$$$$$$$$$$$$$$$$$$$$$$$$$$$$$$$$$$$$$$$$$$$$$$$$$$$$$$$$$$$$GAAUCAUCUAGAUUUGGGAAGCAGA$CCUGGAAAGUACUCU$GAU$$$$$$$$$$$AUUGCACUUCACCUUUUGAGGACU$CU$GUAAUUUAUGUAAA$UCACCAU$GCAACACUGACACAUUAUUGCUUUCUAUUUAGAUUCCAGAGUCAGUGUCAC
Homo                                    ????????????????????????????AGCAUUU$CCAGUUCAAAUGUAAACA$$ACAAAC$$$$$$$$$$UUAAAUCU$$$$$$$$$$$$$$UCCCUAUGUA$GUAAGAAUCUACCUCUGUG$UUAA$$$$$GCUGUAGCAAGAUAC$$A$$UGCAUGUACGU$$$$$$CUAAU$$$$$AAAAAAGCAGAUAUCAAU$$$$$$$$$$$$$$$$$$AGCACACUAAUG$$$$$$$$$$$$$$$$$AUU$GUAGA$UUUGUGGGUUUCUAACCCAAA$GCAAUAUUCA$UCA$$$GUUUCAAAUUAGU$$$$$$$$$$$$$$$$$$$$$$$$$$$$$$$$$$$$$$$$$$$$$$$$$$$$$$$$$$$$$$$$$$$$$$$$$$$$$$$$$$$$$$$$$$$$$$$$$$$$$$$$$$$$$$$$$$$$$$$$$$$$$$$$$$$$$$$$$$$$$$$$$$$$$$$$$$$$$$$$$$$$$$$$$$$$$$$$$$$$$$$$$$$$$$$$$$$$$$$$$$$$$$$$$$$$$$$$$$$$$$$$$$$$$$$$$$$$$$$$$$$$$$$$$$$$$$$$GAG$$$$$CUGUUUGUGAGUA$$$AACAAUAUAUG$AGAU$GG$CCACUCAUACCUUUU$$$$CUCAUC$UAAUAUUUGCCAGUAAU$U$ACAAUU$AUAUUAUUCUGU$ACCUCCAGUCUACUU$AAUGGUC$CUUCUCAAAUUUUUU$$CUUAAGGA$$$$UCUAACUCUAAGUCACAAAUU$$$$$$$$$$$$$$$$$$$$$$$$$$$$CUGAUCCUCCCCAGUUA$$$CUCUGUAUUAAGA$CUCUUUUUU$$$$$$$$$$$$$$$$$$$$$$$$$$$$$$$$$$$$$$$$$$$CCCUU$CACUGGGUCCCUAU$$$$$$$$$$$$AAUACAAA$$$$CCUGGAUU$CAUUGCUUU$$CUUUUUUUAA$UGAGAAAUUACCAUCAA$$UGUGUCAUUAUU$UGUAUUUAUUAACAUAUUUAUUC$$$$$AAUAAGUAUUUGUUCU$ACAAGG$UGAUAAUGGUGGAUUUCUU$AGUAAAA$$$$$UAGAAUA$GCAGG$ACCCAGUAUGAAAUAAAUAGGAUCUGAAUACUCUAGAUUUGGGAAGCAGA$CCUGGCAAGUAAUCU$GGU$$$$$$$$$$$AUUGCACUUCACCUUUCAGGGACU$CU$AUAACUCAUACA??????????????????????????????????????????????????????????????
    ;
end;


[PRKC - protein kinase C ]
#NEXUS
begin data;
    dimensions ntax=34 nchar=2355;
    format symbols=" A C G U $";
    matrix
Tamiasciurus                            CAGAUCGUAUUUAUGCAAUGAAAGUUGUGAAAAAAGAGCUUGUCAAUGAUGAUGAGGUAAGCACAGUGGA$$$GUUCUAC$$$$$$$$$$$$$$$$$$$$$$$$$$$$$$UUCU$$$$$$AAGCUG$UUAAA$$$$$$$$$$$$$$$$$$$$$$$$$$$$$$$$$$$$$$$$$$$$$$$$$$$$$$$$$$$$$$$$$$$$$$$$$$$$$$$$$$$$$$$$$$$$$$$$$$$$$$$$$$$$$$$$$$$$$$$$$$$$$$$$$$$$$$$$$$$$$$$$$$$$$$$$$$$$$$$$$$$$$$$$$$$$$$$$$$$$$$$$$$$$$$$$$$$$$$$$$$$$$$$$$$$$$$$$$$$$$$$$$$$$$$$$$$$$$$$$$$$$$$$$$$$$$$$$$$$$$$$$$$$$$$$$$$$$$$$$$$$$$$$$$$$$$$$$$$$$$$$$$$$$$$$$$$$$$$$$$$$$$$$$$$$$CUCUCUAAG$$UACUAUAU$$$$$$$$$$$$$$$$$$$$$$$$$$$$$$$$$$$$$$$$$$$$$$$$$$$$$$$$$$$$$$$$$$$$$$$$$$$$$$$$$$$$$$$$$$$$$$$$$$$$$$$$$$$$$$$$$$$$$$$$$$$$$$$$$$$$$$$$$$$CAG$$$$AGAAAA$CUU$$$$$$$$$$$$$$$$$$$$$$$$$$$$$$CAAUGUUCAU$$$$$$$$GUUUUAUUAU$UUU$$$$GCU$CUACCUUUCU$$$$$$$$$$$$$$$$$$$$$$$$$$$$$$$$$$$$$$$$$$$$$$$$$$$$$$$$$$$$$$$$$$$$$$$$$$$$$$$$$$$$$$$$$$$$$$$$$$AAAU$$$$GUU$$$$$$$$$$$$$$$$$$$$$$$$$U$CA$$$$GAUUA$$$$$$$UGUAAGAGAUCUUUA$$$$$GGCUGAUUACUGCU$$AGAUUUUU$$$$$$$$$$$$$$$$$$$$$$$AUAAAAUAAAAAUCAAACCGUAUUA$$$$$$$$$$$$$$$$$$$$$$$$$$$$$$$$$$$$$$$$$$$$$$$$$$$$$$$$$$$$$$$$$$$$$$$$$$$$$$$$$$$$$$$$$$$$$$$$$$$$$$$$$$$$$$$$$$$$$$$$$$$$$$$$$$$$$$$$$$$$$$$$$$$$$$$$$$$$$$$$$$$$$$$$$$$$$$$$$$$$$$$$$$$$$$$$$$$$$$$$$$$$$$$$$$$$$$$$$$$$$$$$$$$$$$$$$$$$$$$$$$$$$$$$$$$$$$$$$$$$$$$$$$$$$$$$$$$$$$$$$$$$$$$$$$$$$$$$$$$$$$$$$$$$$$$$$$$$$$$$$$$$$$$$$$$$$$$$$$$$$$$$$$$$$$$$$$$$$$$$$$$$$$$$$$$$$$$$$$$$$$$$$$$$$$$$$$$$$$$$$$$$$$$$$$$$$$$$$$$$$$$$$$$$$$$$$$$$$$$$$$$$$$$$$$$$$$$$$$$$$$$$$$$$$$$$$$$$$$$$$$$$$$$$$$$$$$$$$$$$$$$$$$$$$$$$$$$$$$$$$$$$$$$$$$$$$$$$$$$$$$$$$$$$$$$$$$$$$$$$$$$$$$$$$$$$$$$$$$$$$$$$$$$$$$$$$$$$$$$$$$$$$$$$$$$$$$$$$$$$$$$$$$$$$$$$$$$$$$$$$$$$$$$$$$$$$$$$$$$$$$$$$$$$$$$$$$$$$$$$$$$$$$$$$$$$$$$$$$$$$$$$$$$$$$$$$$$$$$$$$$$$$$$$$$$$$$$$$$$$$$$$$$$$$$$$$$$$$$$$$$$$$$$$$$$$$$$$$$$$$$$$$$$$$$$$$$$$$$$$$$$$$$$$$$$$$$$$$$$$$$$$$$$$$UCAUCAGGAGAA$GUCUU$$$$$$$$$$$$$$$$$$$$$$$$UGAGCUUUAUAAAAGCUUUCU$AAA$CCAUCA$$$$$$$$$$$$$$$$$$$$$$$$$$$$$$$$$$$$$$$$$$$$$$$$$$$$$$$$$$$$$$$$$$$$$$$$$$$$$$$$$$$$$$$$$$$$$$$$$$$$$$$$$$$$$$$$$$$$$$$$$$$$$$$$$$$$$$$$$$$$$$$$$$$$$$$$$$$$$$$$$$$$$$$$$$$$$$$$$$$$$$$$$$$$$$$$$$$$$$$$$$$$$$$$$$$$$ACAUAAUACUGGAAGAUUUA$$$$C$UA$GUA$$$GU$GUUUUU$CUCUUUGU$U$ACAU$AAAUAUUUUCUUCAUGAUUAUCAGUGGCUUU$GAU$AUUUAUCCAUGUUAGUUUAC$$$$$$$$$$$$$$$$$$$AGUUGAAUUUG$UGAAACGUG$$$$$CUAAAAAACAGACUUAUUGUU$$$AGUUUU$GAUUAUUUC$AUUUCA$$$$$$GU$UUAAUGUA$GAUUUCUUUCACAUUUUAAUAUAG$$GAUAUUGACUGGGUACAGACA
Glaucomys                               CAGAUCGUAUUUAUGCAAUGAAAGUUGUGA?AAAAGAGCUUGUCAAUGAUGAUGAGGUAAGCACAGUG$A$$$GUUCUUC$$$$$$$$$$$$$$$$$$$$$$$$$$$$$$UACUU$$$CUAAGCUG$UUAAA$$$$$$$$$$$$$$$$$$$$$$$$$$$$$$$$$$$$$$$$$$$$$$$$$$$$$$$$$$$$$$$$$$$$$$$$$$$$$$$$$$$$$$$$$$$$$$$$$$$$$$$$$$$$$$$$$$$$$$$$$$$$$$$$$$$$$$$$$$$$$$$$$$$$$$$$$$$$$$$$$$$$$$$$$$$$$$$$$$$$$$$$$$$$$$$$$$$$$$$$$$$$$$$$$$$$$$$$$$$$$$$$$$$$$$$$$$$$$$$$$$$$$$$$$$$$$$$$$$$$$$$$$$$$$$$$$$$$$$$$$$$$$$$$$$$$$$$$$$$$$$$$$$$$$$$$$$$$$$$$$$$$$$$$$$$$CUCUGUAAG$$UACUCCAU$$$$$$$$$$$$$$$$$$$$$$$$$$$$$$$$$$$$$$$$$$$$$$$$$$$$$$$$$$$$$$$$$$$$$$$$$$$$$$$$$$$$$$$$$$$$$$$$$$$$$$$$$$$$$$$$$$$$$$$$$$$$$$$$$$$$$$$$$$$CAG$$$$AGAAAA$CGU$$$$$$$$$$$$$$$$$$$$$$$$$$$$$$CAAUGUUCAU$$$$$$$$GUUUUAUUAU$UUU$$$$GCU$CUACCUUUCU$$$$$$$$$$$$$$$$$$$$$$$$$$$$$$$$$$$$$$$$$$$$$$$$$$$$$$$$$$$$$$$$$$$$$$$$$$$$$$$$$$$$$$$$$$$$$$$$$$AAAU$$AUGUU$$$$$$$$$$$$$$$$$$$$$$$$$U$CAGGCAGAUUA$$$$$$$UGUAAGAGAUCUUUA$$$$$G$UUGAUUACUGCU$$AGAUUUUU$$$$$$$$$$$$$$$$$$$$$$$AUAAAAUAAAAAUCGAACCAUAUUA$$$$$$$$$$$$$$$$$$$$$$$$$$$$$$$$$$$$$$$$$$$$$$$$$$$$$$$$$$$$$$$$$$$$$$$$$$$$$$$$$$$$$$$$$$$$$$$$$$$$$$$$$$$$$$$$$$$$$$$$$$$$$$$$$$$$$$$$$$$$$$$$$$$$$$$$$$$$$$$$$$$$$$$$$$$$$$$$$$$$$$$$$$$$$$$$$$$$$$$$$$$$$$$$$$$$$$$$$$$$$$$$$$$$$$$$$$$$$$$$$$$$$$$$$$$$$$$$$$$$$$$$$$$$$$$$$$$$$$$$$$$$$$$$$$$$$$$$$$$$$$$$$$$$$$$$$$$$$$$$$$$$$$$$$$$$$$$$$$$$$$$$$$$$$$$$$$$$$$$$$$$$$$$$$$$$$$$$$$$$$$$$$$$$$$$$$$$$$$$$$$$$$$$$$$$$$$$$$$$$$$$$$$$$$$$$$$$$$$$$$$$$$$$$$$$$$$$$$$$$$$$$$$$$$$$$$$$$$$$$$$$$$$$$$$$$$$$$$$$$$$$$$$$$$$$$$$$$$$$$$$$$$$$$$$$$$$$$$$$$$$$$$$$$$$$$$$$$$$$$$$$$$$$$$$$$$$$$$$$$$$$$$$$$$$$$$$$$$$$$$$$$$$$$$$$$$$$$$$$$$$$$$$$$$$$$$$$$$$$$$$$$$$$$$$$$$$$$$$$$$$$$$$$$$$$$$$$$$$$$$$$$$$$$$$$$$$$$$$$$$$$$$$$$$$$$$$$$$$$$$$$$$$$$$$$$$$$$$$$$$$$$$$$$$$$$$$$$$$$$$$$$$$$$$$$$$$$$$$$$$$$$$$$$$$$$$$$$$$$$$$$$$$$$$$$$$$$$$$$$$$$$$$$$$UCAUCAGGAGAA$GUCCU$$$$$$$$$$$$$$$$$$$$$$$$UGAACUUUAUAAAAGUUUUCU$AAA$CCAU$U$$$$$$$$$$$$$$$$$$$$$$$$$$$$$$$$$$$$$$$$$$$$$$$$$$$$$$$$$$$$$$$$$$$$$$$$$$$$$$$$$$$$$$$$$$$$$$$$$$$$$$$$$$$$$$$$$$$$$$$$$$$$$$$$$$$$$$$$$$$$$$$$$$$$$$$$$$$$$$$$$$$$$$$$$$$$$$$$$$$$$$$$$$$$$$$$$$$$$$$$$$$$$$$$$$$$$GCAUAAUACUGGAAGCUUUA$$$$C$UC$AUA$$$GU$GUUUUU$CUCUUUGU$U$AUAU$AAAUUUUUGCUUCAUGAUUAUAAGUGGCUUU$GAUUAAAUAGUCUUGUUAGUUUAC$$$$$$$$$$$$$$$$$$$AGUUGAAUUUG$UGAUACUUGAAUUGCUAAAGAACAAAUUUAUUGUU$$$AGUUUU$GAUUUUUUC$AUUUCA$$$$$$GU$UUGACAUA$GAUUUCUUUCACAUUUUAAUACAG$$GAUAUUGACUGGGUCCAGACA
Aplodontia                              CAGAUCGUAUUUAUGCAAUGAAAGUUGUGAAAAAAGAGCUUGUCAAUGAUGAUGAGGUAAGCACAGUGGA$$$GUUUUUC$$$$$$$$$$$$$$$$$$$$$$$$$$$$$$UACUUU$$CUAAG$$$$$$$$$$$$$$$$$$$$$$$$$$$$$$$$$$$$$$$$$$$$$$$$$$$$$$$$$$$$$$$$$$$$$$$$$$$$$$$$$$$$$$$$$$$$$$$$$$$$$$$$$$$$$$$$$$$$$$$$$$$$$$$$$$$$$$$$$$$$$$$$$$$$$$$$$$$$$$$$$$$$$$$$$$$$$$$$$$$$$$$$$$$$$$$$$$$$$$$$$$$$$$$$$$$$$$$$$$$$$$$$$$$$$$$$$$$$$$$$$$$$$$$$$$$$$$$$$$$$$$$$$$$$$$$$$$$$$$$$$$$$$$$$$$$$$$$$$$$$$$$$$$$$$$$$$$$$$$$$$$$$$$$$$$$$$$$$$$$$$$$$$$$$AG$$UACUAUUU$$$$$$$$$$$$$$$$$$$$$$$$$$$$$$$$$$$$$$$$$$$$$$$$$$$$$$$$$$$$$$$$$$$$$$$$$$$$$$$$$$$$$$$$$$$$$$$$$$$$$$$$$$$$$$$$$$$$$$$$$$$$$$$$$$$$$$$$$$$CAG$$$$AGAAAA$CUUCAUAUUUCAUUAUUUUGCU$$$$$$$$$$$CUAUCUUUCU$$$$$$$$$$$$$$$$$$$$$$$$$$$$$$$$$$$$$$$$$$$$$$$$$$$$$$$$$$$$$$$$$$$$$$$$$$$$$$$$$$$$$$$$$$$$$$$$$$$$$$$$$$$$$$$$$$$$$$$$$$$$$$$$$$$$$$$$$$AAAUACAUGUU$$$$$$$$$$$$$$$$$$$$$$$$$C$CAAAUAGAUUA$$$$$$$UAUAAGAGAUCUUUA$$$$$GUCUGAUUAUUACU$$AGAUUUUUUU$$$$$$$$$$$$$$$$$$$$$$AAAGAGAAAAAUCAAACCAUAUUA$$$$$$$$$$$$$$$$$$$$$$$$$$$$$$$$$$$$$$$$$$$$$$$$$$$$$$$$$$$$$$$$$$$$$$$$$$$$$$$$$$$$$$$$$$$$$$$$$$$$$$$$$$$$$$$$$$$$$$$$$$$$$$$$$$$$$$$$$$$$$$$$$$$$$$$$$$$$$$$$$$$$$$$$$$$$$$$$$$$$$$$$$$$$$$$$$$$$$$$$$$$$$$$$$$$$$$$$$$$$$$$$$$$$$$$$$$$$$$$$$$$$$$$$$$$$$$$$$$$$$$$$$$$$$$$$$$$$$$$$$$$$$$$$$$$$$$$$$$$$$$$$$$$$$$$$$$$$$$$$$$$$$$$$$$$$$$$$$$$$$$$$$$$$$$$$$$$$$$$$$$$$$$$$$$$$$$$$$$$$$$$$$$$$$$$$$$$$$$$$$$$$$$$$$$$$$$$$$$$$$$$$$$$$$$$$$$$$$$$$$$$$$$$$$$$$$$$$$$$$$$$$$$$$$$$$$$$$$$$$$$$$$$$$$$$$$$$$$$$$$$$$$$$$$$$$$$$$$$$$$$$$$$$$$$$$$$$$$$$$$$$$$$$$$$$$$$$$$$$$$$$$$$$$$$$$$$$$$$$$$$$$$$$$$$$$$$$$$$$$$$$$$$$$$$$$$$$$$$$$$$$$$$$$$$$$$$$$$$$$$$$$$$$$$$$$$$$$$$$$$$$$$$$$$$$$$$$$$$$$$$$$$$$$$$$$$$$$$$$$$$$$$$$$$$$$$$$$$$$$$$$$$$$$$$$$$$$$$$$$$$$$$$$$$$$$$$$$$$$$$$$$$$$$$$$$$$$$$$$$$$$$$$$$$$$$$$$$$$$$$$$$$$$$$$$$$$$$$$$$$$$$$$$$$CUAUCA$GAGAA$AUCACU$$$$$$$$$$$$$$$$$$$$$$$UGAGCUUUGUAAAAGUGUUC$$$$$$$$AUUUUUGUGUGUGUAUUUGUUUGUUUAAAGAAAGGAGGUGAGAGAGAGAAAGAGAAUCAAUGUUACUUGUUUUUCAUCUGUUUUUUGUUUCUUCGGCACUCAGUUAUGUAUGUGUUGCUGGGGUACAAACCUGGGUACUCAUGCUUGCCAGGCACUAAGUGCUCUACUGCAGAGCCACUGUGCC$$$AGCCCCUUUGUAAAAAUUUUCUAGAUCAUUUUAUAAUACUGGAAGGUUUA$$$$U$UA$GUG$$$GU$GUUUUG$CUCUUUGUAU$AU$$$AAAUCUUUAAUUCAUGAUUAUCAGUGGUUUU$GGU$AUUUAACCUUGUUAAUUAAC$$$$$$$$$$$$$$$$$$$AGUUGAAUUUG$CAGUACUUGAAUUGCCAA$GAACAAAUUUAUCAUU$$$AGUUUU$GAUUAUUUC$AUUUCA$$$$$$GU$UUGACGUA$GAUUUCUUUCAUAUUUUAAAAUAG$$GAUAUUGAUUGGGUACAGACA
Graphiurus                              CAGAUCGUAUUUAUGCAAUGAAAGUUGUGAAAAAAGAGCUUGUCAAUGAUGAUGAGGUAAG$$$AAUGGU$$$GUUUUUC$$$$$$$$$$$$$$$$$$$$$$$$$$$$$$UACUU$$$CUAAAGUG$UUAAA$$$$$$$$$$$$$$$$$$$$$$$$$$$$$$$$$$$$$$$$$$$$$$$$$$$$$$$$$$$$$$$$$$$$$$$$$$$$$$$$$$$$$$$$$$$$$$$$$$$$$$$$$$$$$$$$$$$$$$$$$$$$$$$$$$$$$$$$$$$$$$$$$$$$$$$$$$$$$$$$$$$$$$$$$$$$$$$$$$$$$$$$$$$$$$$$$$$$$$$$$$$$$$$$$$$$$$$$$$$$$$$$$$$$$$$$$$$$$$$$$$$$$$$$$$$$$$$$$$$$$$$$$$$$$$$$$$$$$$$$$$$$$$$$$$$$$$$$$$$$$$$$$$$$$$$$$$$$$$$$$$$$$$$$$$$$CUGCUUAAGAAUACUAUUU$$$$$$$$$$$$$$$$$$$$$$$$$$$$$$$$$$$$$$$$$$$$$$$$$$$$$$$$$$$$$$$$$$$$$$$$$$$$$$$$$$$$$$$$$$$$$$$$$$$$$$$$$$$$$$$$$$$$$$$$$$$$$$$$$$$$$$$$$$$CAA$$$$AG$$$$$$$$$$$$$$$$$$$$$$$$$$$$$$$$$$$$$$$$$$$$$$$$$$$$$$$$$$$$$$$$$$$$$$$$$$$$$$$$$$$$$$$$$$$$$$$$$$$$$$$$$$$$$$$$$$$$$$$$$$$$$$$$$$$$$$$$$$$$$$$$$$$$$$$$$$$$$$$$$$$$$$$$$$$$$$$$$$$$$$$$$$$$$$$$$$$$$$$$$$$$$$$$$$$$$$$$$$$$$$$$$$$$$$$$$$$$$$$$$$$$$$$$$$$$$$$$$$$$$$$$$$$$$$$$$$$$$$$$$$$$$$$$$$$$$$$$$$$$$$$$$$$$$$$$$$$$$$$$$$$$$$$$$$$$$$$$$$$$$$$$$$$$$$$$$$$$$$$$$$$$$$$$$$$$$$$$$$$$$$$$$$$$$$$$$$$$$$$$$$$$$$$$$$$$$$$$$$$$$$$$$$$$$$$$$$$$$$$$$$$$$$$$$$$$$$$$$$$$$$$$$$$$$$$$$$$$$$$$$$$$$$$$$$$$$$$$$$$$$$$$$$$$$$$$$$$$$$$$$$$$$$$$$$$$$$$$$$$$$$$$$$$$$$$$$$$$$$$$$$$$$$$$$$$$$$$$$$$$$$$CCGGGCGUGGUGGCGCACGCUUGUAAUCCCAGCAUUUGGGAGGCUGAGACCGGAGGAUCCGAGUU$CGCGGCCAGCCUCAGCUACCUAGUGAGGCACUCCGCAACUUAGUGAGACUCGGUUUCAAAAUAAAGAAUAAAAAAUAGGGCUGGGAGUGUAGCUCGGAGGUAGAAUGCCCCUGAGUUCAAUCCCCAGUACCGCAAAAAAAAAAAAAAAAGAAUACUAUUUCAGAGAAAAUAUUGGGGUUUAUGUUUUAUUAUUUACUUUAUUUUUCUAAAUAUGUGCUUCAGAUUGUGUAAGAUAUUAAUAUGAUAUUUAUUAGAUUUUUUAAUAAUAAAAAUAAAUCCAUAUUAAGCUGGAUGUGGUAGUACACACCUGUAAUCCUAGUACUUGGGAUGCUGAGGCAGGAGGAUUGCAUGUUUAAAGCCAGCUUCGGCAACUUAACGAGGUUCUCAGCAACUUAGCGAGACCCUGUUUCCAAAUAAAAAAUAAAAUAGGGCUGGGGUUGUAGCUCAGAGGUAGAAGGCCCCUGGGUUCAAUUCCCAGCACCACAAAUUAAAUAAAUAAAUAAAUACCAUAUUAAUAUUA$GAGAU$GUGUU$$$$$$$$$$$$$$$$$$$$$$$$UGAGCUUCGUGAAAGUUUUCU$AAA$CUAUUU$$$$$$$$$$$$$$$$$$$$$$$$$$$$$$$$$$$$$$$$$$$$$$$$$$$$$$$$$$$$$$$$$$$$$$$$$$$$$$$$$$$$$$$$$$$$$$$$$$$$$$$$$$$$$$$$$$$$$$$$$$$$$$$$$$$$$$$$$$$$$$$$$$$$$$$$$$$$$$$$$$$$$$$$$$$$$$$$$$$$$$$$$$$$$$$$$$$$$$$$$$$$$$$$$$$$$$CAUAAUACUGAAAGAUUUA$$$$C$UA$$$$$$$GU$AUUUUU$CUUUUUGUAU$AU$$$AAGUUUUUGUUUUAUGGUUAUCAGUAGUUUU$GAU$AAUCA$$$UAGUUA$$ACAC$$$$$$$$$$$$$$$$$$$$$$$$$AUU$GAUGCUCAUUGAAUUACUAA$CAGCACAUUUAUUUU$$$$CAUUUGUGAUGAUUGCUAUUUCA$$$$$$AU$UUGACAUA$GAUUUCUUUUACAUUUUAAAAUAG$$GACAUUGAUUGGGUACAGACA
Dryomys                                 CAGAUCGUAUUUAUGCAAUGAAAGUUGUGAAAAAAGAGCUUGUCAAUGAUGAUGAGGUAAG$$$AAUGGUAGAGUUUUUC$$$$$$$$$$$$$$$$$$$$$$$$$$$$$$UACUU$$$CUAAAGAG$UUAAA$$$$$$$$$$$$$$$$$$$$$$$$$$$$$$$$$$$$$$$$$$$$$$$$$$$$$$$$$$$$$$$$$$$$$$$$$$$$$$$$$$$$$$$$$$$$$$$$$$$$$$$$$$$$$$$$$$$$$$$$$$$$$$$$$$$$$$$$$$$$$$$$$$$$$$$$$$$$$$$$$$$$$$$$$$$$$$$$$$$$$$$$$$$$$$$$$$$$$$$$$$$$$$$$$$$$$$$$$$$$$$$$$$$$$$$$$$$$$$$$$$$$$$$$$$$$$$$$$$$$$$$$$$$$$$$$$$$$$$$$$$$$$$$$$$$$$$$$$$$$$$$$$$$$$$$$$$$$$$$$$$$$$$$$$$$$CUGCUUAAGAGUACAAUUU$$$$$$$$$$$$$$$$$$$$$$$$$$$$$$$$$$$$$$$$$$$$$$$$$$$$$$$$$$$$$$$$$$$$$$$$$$$$$$$$$$$$$$$$$$$$$$$$$$$$$$$$$$$$$$$$$$$$$$$$$$$$$$$$$$$$$$$$$$$CAG$$$$AGAAAAAUCU$$$$$$$$$$$$$$$$$$$$$$$$$$$$$$CAGUGUUUAU$$$$$$$$GCUUUAUUAU$U$$$$$$ACU$UUAUUUUUCU$$$$$$$$$$$$$$$$$$$$$$$$$$$$$$$$$$$$$$$$$$$$$$$$$$$$$$$$$$$$$$$$$$$$$$$$$$$$$$$$$$$$$$$$$$$$$$$$$$AAAUAUGUGCU$$$$$$$$$$$$$$$$$$$$$$$$$U$CAAAUAGAUUA$$$$$$$UAUAAGAUA$$UUUAAU$$$$$$$$ACAAUUAUU$$AGAUUUUCU$$$$$$$$$$$$$$$$$$$$$$$AAUAAUAAAAAUAAAACCAUAUUA$$$$$$$$$$$$$$$$$$$$$$$$$$$$$$$$$$$$$$$$$$$$$$$$$$$$$$$$$$$$$$$$$$$$$$$$$$$$$$$$$$$$$$$$$$$$$$$$$$$$$$$$$$$$$$$$$$$$$$$$$$$$$$$$$$$$$$$$$$$$$$$$$$$$$$$$$$$$$$$$$$$$$$$$$$$$$$$$$$$$$$$$$$$$$$$$$$$$$$$$$$$$$$$$$$$$$$$$$$$$$$$$$$$$$$$$$$$$$$$$$$$$$$$AGCUGAGUGUGGUAGUGCACACCUGUAAUACCAGUACUUGAGAGGCUAAGGAAAGAGGAUCACAGAUUUGAAGCCAGCCUCAGCAAUUUACUGAGGUUCUCAGCAACUUAGUGAGAC$$$$$$$$UAAAUAAAAAAAUAAAAUA$GGGCUGUAGUUGUAGCUCAG$$GUGGAAGGCCCCUGGGUUCAAGUCUCAGAACCAUAAACAAACAAAUAAAACC$$$$$$$$$$$$$$$$$$$$$$$$$$$$$$$$$$$$$$$$$$$$$$$$$$$$$$$$$$$$$$$$$$$$$$$$$$$$$$$$$$$$$$$$$$$$$$$$$$$$$$$$$$$$$$$$$$$$$$$$$$$$$$$$$$$$$$$$$$$$$$$$$$$$$$$$$$$$$$$$$$$$$$$$$$$$$$$$$$$$$$$$$$$$$$$$$$$$$$$$$$$$$$$$$$$$$$$$$$$$$$$$$$$$$$$$$$$$$$$$$$$$$$$$$$$$$$$$$$$$$$$$$$$$$$$$$$$$$$$$$$$$$$$$$$$$$$$$$$$$$$$$$$$$$$$$$$$$$$$$$$$$$$$$$$$$$$$$$$$$$$$$$$$$$$$$$$$$$AUAUUAAUAUUA$GUGAU$GUAUU$$$$$$$$$$$$$$$$$$$$$$$$UGAGCUUUGUGAAAGUUUACU$AAA$CUACUU$$$$$$$$$$$$$$$$$$$$$$$$$$$$$$$$$$$$$$$$$$$$$$$$$$$$$$$$$$$$$$$$$$$$$$$$$$$$$$$$$$$$$$$$$$$$$$$$$$$$$$$$$$$$$$$$$$$$$$$$$$$$$$$$$$$$$$$$$$$$$$$$$$$$$$$$$$$$$$$$$$$$$$$$$$$$$$$$$$$$$$$$$$$$$$$$$$$$$$$$$$$$$$$$$$$$$$CAUAAUACUGGAAGAUUUA$$$$C$UA$GUG$$$GU$AUUUUU$CUCUU$GUAU$AU$$$AAAUUUUUGUUUUAUGAUUAUUAAUAGUUUU$GAU$ACUUAGCCUAGUUA$ACAAC$$$$$$$$$$$$$$$$$$$$$$$$$$UA$GAUUAUCAUUGAAUUGCUAA$GAGUAAAUUUAUUGU$$$$CGUUUU$GAUGAUUUU$CUUUCA$$$$$$AU$UUGACAUA$GAUUUCUUUUACAUUUUAAAAUAG$$GAUAUUGAUUGGGUGCAGACA
Castor                                  CAGAUCGUAUUUAUGCAAUGAAAGUUGUGAAAAAAGAGCUUGUUAAUGAUGAUGAGGUAAGCACAGUGAU$$$AUUUUUC$$$$$$$$$$$$$$$$$$$$$$$$$$$$$$UACUU$$$GUACACUG$UUAAA$$$$$$$$$$$$$$$$$$$$$$$$$$$$$$$$$$$$$$$$$$$$$$$$$$$$$$$$$$$$$$$$$$$$$$$$$$$$$$$$$$$$$$$$$$$$$$$$$$$$$$$$$$$$$$$$$$$$$$$$$$$$$$$$$$$$$$$$$$$$$$$$$$$$$$$$$$$$$$$$$$$$$$$$$CUCUUAGCAUGUAUAAGA$$$$UCUU$GGGUUCAGUCCACAC$ACC$A$CAGAACAAAA$$$$$$$$$$$$$$$$$$$$$$$$$$$$$$$$$$$$$$$$$$$$$$$$$$$$$$$$$$$$$$$$$$$$$$$$$$$$$$$$$$$$$$$CUGUCAGAAAUGUUGAACUGCUUAAG$$UACUAUUU$$$$$$$$$$$$$$$$$$$$$$$$$$$$$$$$$$$$$$$$$$$$$$$$$$$$$$$$$$$$$$$$$$$$$$$$$$$$$$$$$$$$$$$$$$$$$$$$$$$$$$$$$$$$$$$$$$$$$$$$$$$$$$$$$$$$$$$$$$$CAG$$$$AGGAAA$CCU$$$$$$$$$$$$$$$$$$$$$$$$$$$$$$CAAUAUUUGU$$$$$$$$GCUUUACUUUUU$C$$$$AUU$CUCCUUUGCU$$$$$$$$$$$$$$$$$$$$$$$$$$$$$$$$$$$$$$$$$$$$$$$$$$$$$$$$$$$$$$$$$$$$$$$$$$$$$$$$$$$$$$$$$$$$$$$$$$AAAAAUAUGCU$$$$$$$$$$$$$$$$$$$$$$$$$U$CAAUCA$$$$$$$$$$$$UGUAUGAUA$$UUUA$$$$$$$$$$$$$$$$$$$$$$AAGUAAUCUUAUUAUU$AUGUUU$$$$$$$$$$$$$$$$$$$$$$$$$$$$$$$$$$$$$$$$$$$$$$$$$$$$$$$$$$$$$$$$$$$$$$$$$$$$$$$$$$$$$$$$$$$$$$$$$$$$$$$$$$$$$$$$$$$$$$$$$$$$$$$$$$$$$$$$$$$$$$$$$$$$$$$$$$$$$$$$$$$$$$$$$$$$$$$$$$$$$$$$$$$$$$$$$$$$$$$$$$$$$$$$$$$$$$$$$$$$$$$$$$$$$$$$$$$$$$$$$$$$$$$$$$$$$$$$$$$$$$$$$$$$$$$$$$$$$$$$$$$$$$$$$$$$$$$$$$$$$$$$$$$$$$$$$$$$$$$$$$$$$$$$$$$$$$$$$$$$$$$$$$$$$$$$$$$$$$$$$$$$$$$$$$$$$$$$$$$$$$$$$$$$$$$$$$$$$$$$$$$$$$$$$$$$$$$$$$$$$$$$$$$$$$$$$$$$$$$$$$$$$$$$$$$$$$$$$$$$$$$$$$$$$$$$$$$$$$$$$$$$$$$$$$$$$$$$$$$$$$$$$$$$$$$$$$$$$$$$$$$$$$$$$$$$$$$$$$$$$$$$$$$$$$$$$$$$$$$$$$$$$$$$$$$$$$$$$$$$$$$$$$$$$$$$$$$$$$$$$$$$$$$$$$$$$$$$$$$$$$$$$$$$$$$$$$$$$$$$$$$$$$$$$$$$$$$$$$$$$$$$$$$$$$$$$$$$$$$$$$$$$$$$$$$$$$$$$$$$$$$$$$$$$$$$$$$$$$$$$$$$$$$$$$$$$$$$$$$$$$$$$$$$$$$$$$$$$$$$$$$$$$$$$$$$$$$$$$$$$$$$$$$$$$$$$$$$$$$$$$$$$$$$$$$$$$$$$$$$$$$$$$$$$$$$$$$AAAAGAAAAAAAAUCAAACCAUAUUCUUAGCA$GGGAAAAUACU$$$$$$$$$$$$$$$$$$$$$$$$UGAGCUUUGUAAAAAUUUUCC$ACA$UCAUUU$$$$$$$$$$$$$$$$$$$$$$$$$$$$$$$$$$$$$$$$$$$$$$$$$$$$$$$$$$$$$$$$$$$$$$$$$$$$$$$$$$$$$$$$$$$$$$$$$$$$$$$$$$$$$$$$$$$$$$$$$$$$$$$$$$$$$$$$$$$$$$$$$$$$$$$$$$$$$$$$$$$$$$$$$$$$$$$$$$$$$$$$$$$$$$$$$$$$$$$$$$$$$$$$$$$$$$CAUGAUACUAGA$$$UUUG$$$$C$UA$AUA$$$GU$GUUUUU$CUUUUUGUAUUAUAU$AAAGUUUUGU$$GAUUAUU$$$GGUGGUUUU$AAU$AUUUAGCCUAAUUAGUUAAA$$$$$$$$$$$$$$$$$$$AACACC$UUUCGUGAUAAUUGAAUUAUUAA$GAACAGA$$$AUUAUU$$$CAUUUU$AGUAAUUUC$CUUUCA$$$$$$GU$UUGACAUA$GAUUUCUUUCAUAUUUUAAAAUAG$$GAUAU??AUUG?GUACAGACA
Thomomys                                ????????????????????????????????????????????????????????????????????????????UUAC$$$$$$$$$$$$$$$$$$$$$$$$$$$$$$UACUG$$$UUUGGCUG$UUAAA$$$$$$$$$$$$$$$$$$$$$$$$$$$$$$$$$$$$$$$$$$$$$$$$$$$$$$$$$$$$$$$$$$$$$$$$$$$$$$$$$$$$$$$$$$$$$$$$$$$$$$$$$$$$$$$$$$$$$$$$$$$$$$$$$$$$$$$$$$$$$$$$$$$$$$$$$$$$$$$$$$$$$$$$$CUCCUAGUAUGUGCAAAG$$$$$CUUUUGGUUUGAUCCACAAUAUC$A$CAAAACAAGA$$$$$$$$$$$$$$$$$$$$$$$$$$$$$$$$$$$$$$$$$$$$$$$$$$$$$$$$$$$$$$$$$$$$$$$$$$$$$$$$$$$$$$$$$$$$$$$$$$$$$$$$CUA$UU$$GAAUUA$AUUU$$$$$$$$$$$$$$$$$$$$$$$$$$$$$$$$$$$$$$$$$$$$$$$$$$$$$$$$$$$$$$$$$$$$$$$$$$$$$$$$$$$$$$$$$$$$$$$$$$$$$$$$$$$$$$$$$$$$$$$$$$$$$$$$$$$$$$$$$$$CAAGGAUAGAAA$$CCAUUUUCCUG$CUAGGG$CCUAUUU$$$$$$$GAAUAUUUAU$$$$$$$AACAUUACUUU$UGC$$$$AGGCCUAGAUUUAU$$$$$$$$$$$$$$$$$$$$$$$$$$$$$$$$$$$$$$$$$$$$$$$$$$$$$$$$$$$$$$$$$$$$$$$$$$$$$$$$$$$$$$$$$$$$$$$$$$UAAACU$GGCU$$$$$$$$$$$$$$$$$$$$$$$$$UUCUA$$$GAUUU$$$$$$$$$$$$$$GA$$UUUA$$$$$$$$$$$$$$$$$$$$$$$AUCUUUUUUUUCCCCCUUUCUUU$$$$$$$$$$$$$$$$$$$$$$$$$$$$$$$GGUACCAGUAACUGGGG$CUUGAACAUA$$GGGCCUCACACUCUU$$GCA$UGGCUCUUUUU$AC$UCAA$GGCUGGUGCU$$GUCACUUGAUCCAUGCCCC$UAACCCCUUUUGUGCUGGUUA$CUUUUUUUUGUCGGUGGUGGGGCUUGAACUCAGGGCCUGGGCACUGUCCCUGAGCUCUUCAGCUCAAGGUUACUGUCUUACCCUUGAGCCACAGCACUUCUGGUUUUCUAGCGGUUAAUUGGAGAUAAGCAUCUCAUGGACUUUAGUGCCCGGGCUGGCUUUAAACAGUGAUCCUCAGAUCUCAGCCUCCUGAGUAGCUAGGAUUACAGGUGUGAGCCACUGUGCCUGGCUACAUUUCUUUUUUGUCAGUCCUGGCUCUUGAACUCAGGGCCUUGGCACUGUCCUUGAAUUUCCUUAAGGCAGGAAUUCUACCACUUGAGCCACAACACCAUUUCCAGCUUUUUCUAUGUAUAUGGUAACAAGGAAUCAAACCUGGGGUCUUUGUGCAUGCUAAGC$$$$$$AAGCACUCUGCCACAUUGCCGCCUCCUUUGUUGGUACUUUUGAGGUAGAAUUUGCUGUU$GCCCAGGCCUAUUUGGGAUACAGUCCUUUUCCUGUGCUUCUCUGUGUGACUGGAUGAUCAAUACAUGCCACUGCACCCAGCCAUUGUUUGACACAGAGUCUCAGGAACUUUUUUGUCCAGACUAGCCU$$AAUACUA$$$CCCACAUCCCCCAUUUCUACGUCCCAAGAAGGUAGGAUUUUUGGCUUGAGC$UACUAUACCUAAUUGAGUAUUCUAUUUUAAAAAGUAAUCAAAUUGUAUUUUUAUCA$GGGAAAGUAUU$$$$$$$$$$$$$$$$$$$$$$$$CAAGAUUUGUAAAAGUUUUCC$AGA$$$$$$$$$$$$$$$$$$$$$$$$$$$$$$$$$$$$$$$$$$$$$$$$$$$$$$$$$$$$$$$$$$$$$$$$$$$$$$$$$$$$$$$$$$$$$$$$$$$$$$$$$$$$$$$$$$$$$$$$$$$$$$$$$$$$$$$$$$$$$$$$$$$$$$$$$$$$$$$$$$$$$$$$$$$$$$$$$$$$$$$$$$$$$$$$$$$$$$$$$$$$$$$$$$$$$$$$$$$$$$$$$$$$CUG$AA$$UUUA$$$$C$UA$GUA$$$GU$AGUUUU$CUCUAUAU$U$AUCUCAUUGUUUUGUUCUGUUAUUGCCAGUGGUUUU$GAC$GUUUAGCCUAAGAAGAU$UC$$$$$$$$$$$$$$$$$$$$$$$$$$UAUU$UGAUAAUUGACUUGCUUAAGAAUAAACUUAUUGUU$$$CAUUUU$GAUGAUU$C$AUUUUA$$$$$$GU$UUAACCUG$GAUUUCUUUUGUGUUUUGAAAUAG$$GAUAUUGAUUGGGUGCAGACA
Cratogeomys                             CAGAUCGUAUUUAUGCAAUGAAAGUUGUGAAAAAAGAGCUUGUCAAUGAUGACGAGGUAAGCACAGCACU$$$GGUUUAC$$$$$$$$$$$$$$$$$$$$$$$$$$$$$$UACUG$$$UUUGACUA$UUAAA$$$$$$$$$$$$$$$$$$$$$$$$$$$$$$$$$$$$$$$$$$$$$$$$$$$$$$$$$$$$$$$$$$$$$$$$$$$$$$$$$$$$$$$$$$$$$$$$$$$$$$$$$$$$$$$$$$$$$$$$$$$$$$$$$$$$$$$$$$$$$$$$$$$$$$$$$$$$$$$$$$$$$$$$$CUCCUAGUAUGUGCAAAA$$$GCCUUUGGGUUUGAUCCACAAUAUCCA$CAAAACAAGA$$$$$$$$$$$$$$$$$$$$$$$$$$$$$$$$$$$$$$$$$$$$$$$$$$$$$$$$$$$$$$$$$$$$$$$$$$$$$$$$$$$$$$$$$$$$$$$$$$$$$$$$CUA$UU$GGAAUUA$AUUU$$$$$$$$$$$$$$$$$$$$$$$$$$$$$$$$$$$$$$$$$$$$$$$$$$$$$$$$$$$$$$$$$$$$$$$$$$$$$$$$$$$$$$$$$$$$$$$$$$$$$$$$$$$$$$$$$$$$$$$$$$$$$$$$$$$$$$$$$$$CAAGGAUAAGAAAAUCAUUUUCCUGGCUAGGGGCCCAUUU$$$$$$GGGAUAUUUAU$$$$$$$AACGUUACUUUUUGC$$$$AGGCCUAGAAUUUA$$$$$$$$$$$$$$$$$$$$$$$$$$$$$$$$$$$$$$$$$$$$$$$$$$$$$$$$$$$$$$$$$$$$$$$$$$$$$$$$$$$$$$$$$$$$$$$$UUAAAUGUGGGCU$$$$$$$$$$$$$$$$$$$$$$$$$UCCUA$$$GAUUU$$$$$$$$$$$$$$G$$$$UUA$$$$$$$$$$$$$$$$$$$$$$$AUUGGUUU$$UUUCCCUUUUCUUU$$$$$$$$$$$$$$$$$$$$$$$$$$$$$$GG$ACCA$UACCUGGGGGCUUGAACCUUAAGGGCUUCACACUCUU$$GCAUUGGCUCUUUUU$ACCUCAA$$GCUGGCGCU$$GCC$CUUGAUCCAUGCCCCCUAACCCCCUUGGCCCAGGGUAACUUUUUU$$$$$$$$$$$$$$$$$$$$$$$$$$$$$$$$$$$$$$$$$$$$$$$$$$$$$$$$$$$$$$$$$$$$$$$$$$$$$$$$$$$$$$$$$$$$$$$$$$$$$$$$$$$$$$$$$$$$$$$$$$$$$$$$$$$$$$$$$$$$$$$$$$$$$$$$$$$$$$$$$$$$$$$$$$$$$$$$$$$$$$$$$$$$$$$$$$$$$$$$$$$$$$$$$$$$$$$$$$$$$$$$$$$$$$$$$$$$$$$$$$$$$$$$$$$$$$$$$$$$$$$$$$$$$$$$$$$$$$$$$$$$$$$$$$$$$$$$$$$$$$$$$$$$$$$$$$$$$$$$$$$$$$$$$$$$$$$$$$$$$$$$$$$$$$$$$$$$$$$$$$$$$$$$$$$$$$$$$$$$$$$$$$$$$$$$$$$$$$$$$$$$$$$$$$$$$$$$$$$$$$$$$$$$$$$$$$$$$$$$$$$$$$$$$$$$$$$$$$$$$$$$$$$$$$$$$$$$$$$$$$$$$$$$$$$$$$$$$$$$$$$$$$$$$$$$$$$$$$$$$$$$$$$$$$$$$$$$$$$$$$$$$$$$$$$$$$$$$$$$$$$$$$$$$$$$$AGACUAGCCCU$AAUACUA$$$CCCCCA$CCCCCAUUUCUACCUCCCAAGAAG$UAAGAUUUCUGGCCUGAGCCCACUAUAUGGAAUUGAGUAUUCUAU$UUUAAAAGUAAUAAAAAUGGAUUUUUAUC$GGGGAAAGUAUU$$$$$$$$$$$$$$$$$$$$$$$CCAAGAUUUGUGAAAGUUUUCCCAGG$$$$$$$$$$$$$$$$$$$$$$$$$$$$$$$$$$$$$$$$$$$$$$$$$$$$$$$$$$$$$$$$$$$$$$$$$$$$$$$$$$$$$$$$$$$$$$$$$$$$$$$$$$$$$$$$$$$$$$$$$$$$$$$$$$$$$$$$$$$$$$$$$$$$$$$$$$$$$$$$$$$$$$$$$$$$$$$$$$$$$$$$$$$$$$$$$$$$$$$$$$$$$$$$$$$$$$$$$$$$$$$$$$$ACUG$AA$$$UUA$$$$U$UA$UUA$$$GU$AAGUUU$$$CUCUAACU$AUCUCAUUGUUUUGUUCUAUUAUUGCCCAGUGGUUUUGAC$AUUUAGCCUAAGAAGAU$UC$$$$$$$$$$$$$$$$$$$$$$$$$$UAUU$UGAUAAUUGACUUGCAUAAGAAUAAACUUAUUGUU$$$CAUUUU$GAUGAUU$C$AUUUUA$$$$$$GU$UUAACAUG$GAUUUCUUUUGUGUUUUGAAAUAG$$GAUAU?GAUUGGGUGCGGACA
Heteromys                               ??????????????????AGGAAGUUGUGAAAA??GA?CUUGUUAAUGAUGCCGAGGUAAGAA$AGCACU$$$GUUUUAA$$$$$$$$$$$$$$$$$$$$$$$$$$$$$$UACUG$$$UUGGGCUG$UUAAA$$$$$$$$$$$$$$$$$$$$$$$$$$$$$$$$$$$$$$$$$$$$$$$$$$$$$$$$$$$$$$$$$$$$$$$$$$$$$$$$$$$$$$$$$$$$$$$$$$$$$$$$$$$$$$$$$$$$$$$$$$$$$$$$$$$$$$$$$$$$$$$$$$$$$$$$$$$$$$$$$$$$$$$$$$$$CUAGCAUGUUCA$$$$$GGCCUUU$GGUUUGAUCC$UAGUACC$AUGAAA$CAAAA$$$$$$$$$$$$$$$$$$$$$$$$$$$$$$$$$$$$$$$$$$$$$$$$$$$$$$$$$$$$$$$$$$$$$$$$$$$$$$$$$$$$$$$$$$$$$$$$$$$$$$$$CUA$UU$$GAAUUA$AUUU$$$$$$$$$$$$$$$$$$$$$$$$$$$$$$$$$$$$$$$$$$$$$$$$$$$$$$$$$$$$$$$$$$$$$$$$$$$$$$$$$$$$$$$$$$$$$$$$$$$$$$$$$$$$$$$$$$$$$$$$$$$$$$$$$$$$$$$$$$$CAGAGAUAGGAA$$CCAUUUUCCUG$CUAGGAGCC$AUU$$$$$$$$GGAUAUUUGU$$$$$$$AACAUUAUUUU$$AC$$$$AGGUCUAGAUUUAU$$$$$$$$$$$$$$$$$$$$$$$$$$$$$$$$$$$$$$$$$$$$$$$$$$$$$$$$$$$$$$$$$$$$$$$$$$$$$$$$$$$$$$$$$$$$$$$$$UAAAUGU$GGCU$$$$$$$$$$$$$$$$$$$$$$$$$UUCUA$$$GAAUU$$$$$$$$$$$$$$GA$UUUUA$$$$$$$$$$$$$$$$$$$$$$$AUUUUUUAAAUUAUUUAUUUAUUUAUUU$$$$$$$$$$$$$$$$$$$$$$$$$$GGUGCCAGUAACUGGAG$UUUGAACACA$$GGACUUCAAAC$$UUU$CACUUGUCUCUUUUUCAC$UCAA$AACUGGUGUUUGAUCAUUUGAUUGAUGCCUCCAGUCCUCUC$UGCAGUGGUUA$CUUU$$$$$$$$$$$$$$$$$$$$$$$$$$$$$$$$$$$$$$$$$$$$$$$$$$$$$$$$$$$$$$$$$$$$$$$$$$$$$$$$$$$$$$$$$$$$$$$$$$$$$$$$$$$$$$$$$$$$$$$$$$$$$$$$$$$$$$$$$$$$$$$$$$$$$$$$$$$$$$$$$$$$$$$$$$$$$$$$$$$$$$$$$$$$$$$$$$$$$$$$$$$$$$$$$$$$$$$$$$$$$$$$$$$$$$$$$$$$$$$$$$$$$$$$$$$$$$$$$$$$$$$$$$$$$$$$$$$$$$$$$$$$$$$$$$$$$$$$$$$$$$$$$$$$$$$$$$$$$$$$$$$$$$$$$$$$$$$$$$$$$$$$$$$$$$$$$$$$$$$$$$$$$$$$$$$$$$$$$$$$$$$$$$$$$$$$$$$$$$$$$$$$$$$$$$$$$$$$$$$$$$$$$$$$$$$$$$$$$$$GAGGCAGGGUUUGCUUUACGCCCAGGCCUACCUGGGAUGCAGUCCUCCCACUGUGUUUCUCCAUGUUGCUAGAUGA$$$$$$CAAGUCUCUGCACCCAGC$AUUGUUUGACAUGAAGUG$CAGGAAGUUUUUUGGCCAGACUGGCCUUAAAUCAUAACCCCCAUUUCC$$UAUCUCUACCUCCCAAGUAGGUAGGAUUAUUGGCUUGAGC$CACUAUACCUAGUUGAUUAUUAUACUAAAAAACAAAAUCAAAUCAUAUUUUUAUCAGGCAAA$GUGCU$$$$$$$$$$$$$$$$$$$$$$$$AGAGCUAUGUAAAAGUUGUAC$AGA$$$$$$$$$$$$$$$$$$$$$$$$$$$$$$$$$$$$$$$$$$$$$$$$$$$$$$$$$$$$$$$$$$$$$$$$$$$$$$$$$$$$$$$$$$$$$$$$$$$$$$$$$$$$$$$$$$$$$$$$$$$$$$$$$$$$$$$$$$$$$$$$$$$$$$$$$$$$$$$$$$$$$$$$$$$$$$$$$$$$$$$$$$$$$$$$$$$$$$$$$$$$$$$$$$$$$$$$$$$$$$$$$$$$CUG$AGG$UUUA$$$$C$UA$GUG$$$GU$AGUUUU$CUCUGUU$CU$AUAUUAUUGUUUUCUUCUGUUAUUUCUAG$GGUUU$$GAU$AUUUAGCCUAAUUAAUUAAA$$$$$$$$$$$$$$$$$$$GAUUGCAUUUG$$GGUAAC$$AAUUGUUAA$GAAUACAGCCA????????????????????????????????????????????????????????????????????????????????????????????????
Jaculus                                 CAGAUCGCAUCUAUGCAAUGAAAGUUGUGAAGAAAGAGCUUGUCAAUGAUGAUGAGGUAAGCACAGCAAU$$$GUUUUUC$$$$$$$$$$$$$$$$$$$$$$$$$$$$$$UACCU$$$CUGGACUG$UUAAA$$$$$$$$$$$$$$$$$$$$$$$$$$$$$$$$$$$$$$$$$$$$$$$$$$$$$$$$$$$$$$$$$$$$$$$$$$$$$$$$$$$$$$$$$$$$$$$$$$$$$$$$$$$$$$$$$$$$$$$$$$$$$$$$$$$$$$$$$$$$$$$$$$$$$$$$$$$$$$$$$$$$$$$$$UCCUUAGUUUGCACAAGC$UGGCC$$GGGGUCCAACCCAAA$GGCCA$$$$$$$$$$$$$$$$$$$$$$$$$$$$$$$$$$$$$$$$$$$$$$$$$$$$$$$$$$$$$$$$$$$$$$$$$$$$$$$$$$$$$$$$$$$$$$$$$$$$$$$$$$$$$$$$$$$$$$$$$$$$$$$$$$$$$$$$$$$$$$$$$$$$$$$$$$$$$$$$$$$$$$$$$$$$$$$$$$$$$$$$$$$$$$$$$$$$$$$$$$$$$$$$$$$$$$$$$$$$$$$$$$$$$$$$$$$$$$$$$$$$$$$$$$$$$$$$$$$$$$$$$$$$$$$$$$$$$$$$$$$$$$$$$$$$$$$$$$$$$$$$$$$$$$$$$$$$$$$$$$$$$$$$$$$$$$$$$$$$$$$$$$$$$$$$$$$$$$$$$$$$$$$$$$$$$$$$$$$$$$$$$$$$$$$$$$$$$$$$$$$$$$$$$$$$$$$$$$$$$$$$$$$$$$$$$$$$$$$$$$$$$$$$$$$$$$$$$$$$$$$$$$$$$$$$$$$$$$$$$$$$$$$$$$$$$$$$$$$$$$$$$$$$$$$$$$$$$$$$$$$$$$$$$$$$$$$$$$$$$$$$$$$$$$$$$$$$$$$$$$$$$$$$$$$$$$$$$$$$$$$$$$$$$$$$$$$$$$$$$$$$$$$$$$$$$$$$$$$$$$$$$$$$$$$$$$$$$$$$$$$$$$$$$$$$$$$$$$$$$$$$$$$$$$$$$$$$$$$$$$$$$$$$$$$$$$$$$$$$$$$$$$$$$$$$$$$$$$$$$$$$$$$$$$$$$$$$$$$$$$$$$$$$$$$$$$$$$$$$$$$$$$$$$$$$$$$$$$$$$$$$$$$$$$$$$$$$$$$$$$$$$$$$$$$$$$$$$$$$$$$$$$$$$$$$$$$$$$$$$$$$$$$$$$$$$$$$$$$$$$$$$$$$$$$$$$$$$$$$$$$$$$$$$$$$$$$$$$$$$$$$$$$$$$$$$$$$$$$$$$$$$$$$$$$$$$$$$$$$$$$$$$$$$$$$$$$$$$$$$$$$$$$$$$$$$$$$$$$$$$$$$$$$$$$$$$$$$$$$$$$$$$$$$$$$$$$$$$$$$$$$$$$$$$$$$$$$$$$$$$$$$$$$$$$$$$$$$$$$$$$$$$$$$$$$$$$$$$$$$$$$$$$$$$$$$$$$$$$$$$$$$$$$$$$$$$$$$$$$$$$$$$$$$$$$$$$$$$$$$$$$$$$$$$$$$$$$$$$$$$$$$$$$$$$$$$$$$$$$$$$$$$$$$$$$$$$$$$$$$$$$$$$$$$$$$$$$$$$$$$$$$$$$$$$$$$$$$$$$$$$$$$$$$$$$$$$$$$$$$$$$$$$CCACCU$CCGAAAAAAACCAAAACCGGCCCAACUUUG$$$CCGGUGACAACCA$$$$$$$$$$UUAAAGAAACCCCAGGAUGGACCUGGUAAUUCAAGCCA$UUUUCUCAAUGAUGCCUUAAUCACAGAAUUUGUUAAAAGUGAUCUAUUUUUU$$$$$AAAAAAACAAAACUAUAUUAUUACUAAAGAAA$AUGCU$$$$$$$$$$$$$$$$$$$$$$$$UGAGUUUUUUAAA$$$CUUCU$$GAACCAUUU$$$$$$$$$$$$$$$$$$$$$$$$$$$$$$$$$$$$$$$$$$$$$$$$$$$$$$$$$$$$$$$$$$$$$$$$$$$$$$$$$$$$$$$$$$$$$$$$$$$$$$$$$$$$$$$$$$$$$$$$$$$$$$$$$$$$$$$$$$$$$$$$$$$$$$$$$$$$$$$$$$$$$$$$$$$$$$$$$$$$$$$$$$$$$$$$$$$$$$$$$$$$$$$$$$$$$$CAUAAUACUAGACAGUUUA$$$$U$UA$GUG$$$GU$GUUUUU$CUCCUUGUAU$AC$$$$AUUUUUUAUUUCAUGCUUAUUAGUUAUUUU$CAU$AUUUAGCCUAAUUAGUUAA$$$$$$$$$$$$$$$$$$$$AA$UGCAUUUG$UGAUCAUUGAUUUGCUAA$GGACAAAUUUAUCAUU$$$CGUUU$$G$$GAUUUC$AUCUCCUU$$$$GCCUUGACAUA$GAGUUCUUUGAUACUUUACAAUAG$$GAUAUUGACUGGGUGCAGACA
Sicista                                 ??????????????????AGGAAGUUGUGAAAAA?GAACUUGUCAAUGAUG?UGAGGUAAGCACAUCGAU$$$GUUUUUC$$$$$$$$$$$$$$$$$$$$$$$$$$$$$$UACCU$$$CUAGACUA$UAAAA$$$$$$$$$$$$$$$$$$$$$$$$$$$$$$$$$$$$$$$$$$$$$$$$$$$$$$$$$$$$$$$$$$$$$$$$$$$$$$$$$$$$$$$$$$$$$$$$$$$$$$$$$$$$$$$$$$$$$$$$$$$$$$$$$$$$$$$$$$$$$$$$$$$$$$$$$$$$$$$$$$$$$$$$$CUCCUAGCUUGCAGGAGCUUGGCCUUU$GGUGCCAAACAACAUGCAC$$$$$$$$$$$$$$$$$$$$$$$$$$$$$$$$$$$$$$$$$$$$$$$$$$$$$$$$$$$$$$$$$$$$$$$$$$$$$$$$$$$ACAAAAACCAUCCAAACUGUUGAACUGAUUGAGC$$$$$$$$$AUACUAUCU$$$$$$$$$$$$$$$$$$$$$$$$$$$$$$$$$$$$$$$$$$$$$$$$$$$$$$$$$$$$$$$$$$$$$$$$$$$$$$$$$$$$$$$$$$$$$$$$$$$$$$$$$$$$$$$$$$$$$$$$$$$$$$$$$$$$$$$$AUUCAG$$$$AGGAAA$$CU$$$$$$$$$$$$$$$$$$$$$$$$$$$$$$CCAUGUUUGU$$$$$$$$ACUUGUCUAU$UUC$$$$AGU$CUACUUUUCU$$$$$$$$$$$$$$$$$$$$$$$$$$$$$$$$$$$$$$$$$$$$$$$$$$$$$$$$$$$$$$$$$$$$$$$$$$$$$$$$$$$$$$$$$$$$$$$$$CAA$UAUGUGCU$$$$$$$$$$$$$$$$$$$$$$$$$$$$$$GCAGAUUA$$$$$$$UGUAGGAGAUAUUUAAAGUGAUCU$$$$$$$$$$$$$$AUUUUUAAAAUGUUUUAUUUUUC$$$$$$$$$$$$$$$$$$$$$$$$$$$$$$$$$$$$$$$$$$$$$$$$$$$$$$$$$$$$$$$$$$$$$$$$$$$$$$$$$$$$$$$$$$$$$$$$$$$$$$$$$$$$$$$$$$$$$$$$$$$$$$$$$$$$$$$$$$$$$$$$$$$$$$$$$$$$$$$$$$$$$$$$$$$$$$$$$$$$$$$$$$$$$$$$$$$$$$$$$$$$$$$$$$$$$$$$$$$$$$$$$$$$$$$$$$$$$$$$$$$$$$$$$$$$$$$$$$$$$$$$$$$$$$$$$$$$$$$$$$$$$$$$$$$$$$$$$$$$$$$$$$$$$$$$$$$$$$$$$$$$$$$$$$$$$$$$$$$$$$$$$$$$$$$$$$$$$$$$$$$$$$$$$$$$$$$$$$$$$$$$$$$$$$$$$$$$$$$$$$$$$$$$$$$$$$$$$$$$$$$$$$$$$$$$$$$$$$$$$$$$$$$$$$$$$$$$$$$$$$$$$$$$$$$$$$$$$$$$$$$$$$$$$$$$$$$$$$$$$$$$$$$$$$$$$$$$$$$$$$$$$$$$$$$$$$$$$$$$$$$$$$$$$$$$$$$$$$$$$$$$$$$$$$$$$$$$$$$$$$$$$$$$$$$$$$$$$$$$$$$$$$$$$$$$$$$$$$$$$$$$$$$$$$$$$$$$$$$$$$$$$$$$$$$$$$$$$$$$$$$$$$$$$$$$$$$$$$$$$$$$$$$$$$$$$$$$$$$$$$$$$$$$$$$$$$$$$$$$$$$$$$$$$$$$$$$$$$$$$$$$$$$$$$$$$$$$$$$$$$$$$$$$$$$$$$$$$$$$$CAGAUUUCAGGCAGCGCCUUACGCUAGGGCCAUCUUUAGCCCCUAAUGUGAUCU$$$$$AUUUUUAAAAAUCUAUAUUAUUACUAAGGAAG$GUAUU$$$$$$$$$$$$$$$$$$$$$$$$UGAGUUUUUUUAA$$UAUUUU$$$$$$$AUUUAUU$$$$$$$$$$$$GCAAGGAGAGAGAGAAUGCCAGAGCCUCUAGCCUCUGUAAACAGACUCCAGAUGCUUGCGCUAC$UUGUGCAUCUGGCUUU$$$$GAGUGGGCACUGGGGAAU$CAA$$GGGGUCCUUGGGAUUUGCAACCAAGAGCCUUAACUGCUAAGCCAUUUCUCCAGCCCCAGUAUUUGAGCUUUUUAAGUUUUCUAAACCAUUAAUAAUACUAUACAGUUUA$$$$U$UA$GUG$$$GU$GUUUU$$CUCCUUGUAU$AG$$$$$AUUUUUGUUUCAUGUUUAUAAGGGAUUUU$CAU$AUUUAGACU$$$AAGUUAAU$$$$$$$$$$$$$$$$$$$AGUCACAUUUG$UAAUGAUU$$$$UGCUGAAG$ACAAAUUUAUCAUU$$$AGUUUU$GAUGAUUUC$AUCUCUUUUUUUG$$UUG$$$$$$UUGUUGUUUGG$UUUUU$CAA$GGUAG????????????????????
Dipus                                   CAGAUCGCAUCUAUGCAAUGAAAGUUGUGAAAAAAGAGCUUGUCAAUGAUGAUGAGGUAAGCACAGCAAU$$$GUUUUUC$$$$$$$$$$$$$$$$$$$$$$$$$$$$$$UACAU$$$CUGCACUG$UUAAA$$$$$$$$$$$$$$$$$$$$$$$$$$$$$$$$$$$$$$$$$$$$$$$$$$$$$$$$$$$$$$$$$$$$$$$$$$$$$$$$$$$$$$$$$$$$$$$$$$$$$$$$$$$$$$$$$$$$$$$$$$$$$$$$$$$$$$$$$$$$$$$$$$$$$$$$$$$$$$$$$$$$$$$$$UCCUUAGUUUGCACAAGCUUGGCCU$$GGGUUCCAUCCAGAGUGCCCAACAACAUACAG$$$$$$$$$$$$$$$$$$$$$$$$$$$$$$$$$$$$$$$$$$$$$$$$$$$$$$$$$$$$$$$$$$$$$$$$$$AAGAAAACAAAAACUGUCCAAAUUGUUGAACUGCUUGAACAUACUAUUU$$$$$$$$$$$$$$$$$$$$$$$$$$$$$$$$$$$$$$$$$$$$$$$$$$$$$$$$$$$$$$$$$$$$$$$$$$$$$$$$$$$$$$$$$$$$$$$$$$$$$$$$$$$$$$$$$$$$$$$$$$$$$$$$$$$$$$$$$$$CAG$$$$AGGAAA$$CU$$$$$$$$$$$$$$$$$$$$$$$$$$$$$$CCAUGUAUUU$$$$$$$$ACUUGUUUAU$UUC$$$$AGU$CUGCUUUUCU$$$$$$$$$$$$$$$$$$$$$$$$$$$$$$$$$$$$$$$$$$$$$$$$$$$$$$$$$$$$$$$$$$$$$$$$$$$$$$$$$$$$$$$$$$$$$$$$$CAG$UGUAUGCU$$$$$$$$$$$$$$$$$$$$$$$$$U$$$$$UAGAUUA$$$$$$$UGCAGGAAAUGUUUAAAGUGAUCU$$$$$$$$$$$$$$ACAUUU$$$$$$$$$$$$$$$$$$$$$$$$$$$AAAAAAAAACAAAAC$UAACCAGGGU$$$$$$$$$$$$$$$$$$$$$$$$$$$$$$$$$$$$$$$$$$$$$$$$$$$$$$$$$$$$$$$$$$$$$$$$$$$$$$$$$$$$$$$$$$$$$$$$$$$$$$$$$$$$$$$$$$$$$$$$$$$$$$$$$$$$$$$$$$$$$$$$$$$$$$$$$$$$$$$$$$$$$$$$$$$$$$$$$$$$$$$$$$$$$$$$$$$$$$$$$$$$$$$$$$$$$$$$$$$$$$$$$$$$$$$$G$$$$$$$$$$$$$$$$$$$$$$$$$$$$$$$$$$$$$$$$$$$$$$$$$$$$$$$$$$$$$$$$$$$$$$$$$$$$$$$$$$$$$$$$$$$$$$$$$$$$$$$$$$$$$$$$$$$$$$$$$$$$$$$$$$$$$$$$$$$$$$$$$$$$$$$$$$$$$$$$$$$$$$$$$$$$$$$$$$$$$$$$$$$$$$$$$$$$$$$$$$$$$$$$$$$$$$$$$$$$$$$$$$$$$$$$$$$$$$$$$$$$$$$$$$$$$$$$$$$$$$$$$$$$$$$$$$$$$$$$$$$$$$$$$$$$$$$$$$$$$$$$$$$$$$$$$$$$$$$$$$$$$$$$$$$$$$$$$$$$$$$$$$$$$$$$$$$$$$$$$$$$$$$$$$$$$$$$$$$$$$$$$$$$$$$$$$$$$$$$$$$$$$$$$$$$$$$$$$$$$$$$$$$$$$$$$$$$$GUGGCCACGCCUUUAAUCCUAGCACUUGGGAGGCA$AGAUAGGAGGAUCACUGGGAGUUCAAGGCC$$CUUGAGACUACAUAGUUAAUUCCGGGUCAGCCUGAGCCAAAGUGAGACCCUACCUUGAAAA$ACCAAAAAAAAAAACCCUAUAUUAUUACUAAAGAAA$AUGGU$$$$$$$$$$$$$$$$$$$$$$$$UGAGUUUUUUAAG$$$UUUCU$$GAACCAUUU$$$$$$$$$$$$$$$$$$$$$$$$$$$$$$$$$$$$$$$$$$$$$$$$$$$$$$$$$$$$$$$$$$$$$$$$$$$$$$$$$$$$$$$$$$$$$$$$$$$$$$$$$$$$$$$$$$$$$$$$$$$$$$$$$$$$$$$$$$$$$$$$$$$$$$$$$$$$$$$$$$$$$$$$$$$$$$$$$$$$$$$$$$$$$$$$$$$$$$$$$$$$$$$$$$$$$$CAUAAUACUAGACAGUUUA$$$$U$UA$GUG$$$GU$GUUUUU$UUCCUUGUAU$AA$$$$AUUUUUUAUUUCAUGCUUAUUAGUUAUUUU$CAU$AUUUAUCCUAAUUGGUUAAU$$$$$$$$$$$$$$$$$$$AAUUGCAUUUG$UGAUAAUUGAUUUGCUAA$GGACCAAUUUAUCAUU$$$AGUUUU$$$$GAUUUC$AUCUCCUU$$$$GCCUUGACAUA$GAGUUCUUUGAUACUUU$CAACAG$$GAUAUUGACUGGGUGCAGACA
Allactaga                               CAGAUCGCAUCUAUGCAAUGAAAGUUGUUAAAAAAGAGCUUGUCAAUGAUGAUGAGGUAAGCACAGAAAU$$$GUUUUUC$$$$$$$$$$$$$$$$$$$$$$$$$$$$$$UACUC$$$CUGGACUG$UUAAA$$$$$$$$$$$$$$$$$$$$$$$$$$$$$$$$$$$$$$$$$$$$$$$$$$$$$$$$$$$$$$$$$$$$$$$$$$$$$$$$$$$$$$$$$$$$$$$$$$$$$$$$$$$$$$$$$$$$$$$$$$$$$$$$$$$$$$$$$$$$$$$$$$$$$$$$$$$$$$$$$$$$$$$$$UUCUUAGCUU$$$$$$$$$$GGCCU$$AGGUCCCAUCCAGGGUGCCAAACAACAUAGAG$$$$$$$$$$$$$$$$$$$$$$$$$$$$$$$$$$$$$$$$$$$$$$$$$$$$$$$$$$$$$$$$$$$$$$$$$$ACGAAAACAAAAACUAUCCA$$CUGUUGAGCU$CUUGGACAUAC$AUUU$$$$$$$$$$$$$$$$$$$$$$$$$$$$$$$$$$$$$$$$$$$$$$$$$$$$$$$$$$$$$$$$$$$$$$$$$$$$$$$$$$$$$$$$$$$$$$$$$$$$$$$$$$$$$$$$$$$$$$$$$$$$$$$$$$$$$$$$$$$CAG$$$$AGGACA$$CU$$$$$$$$$$$$$$$$$$$$$$$$$$$$$$CCAUGUAUGU$$$$$$$$AAUUGUUUAU$UUC$$$$AGU$CUACCUU$CU$$$$$$$$$$$$$$$$$$$$$$$$$$$$$$$$$$$$$$$$$$$$$$$$$$$$$$$$$$$$$$$$$$$$$$$$$$$$$$$$$$$$$$$$$$$$$$$$$CAG$UAUAUGCU$$$$$$$$$$$$$$$$$$$$$$$$$U$$$$$UAGAUUA$$$$$$$UGCAGGAAAUGUUUACAGUGAUCU$$$$$$$$$$$$$$AUUUUUU$$$$$$$$$$$$$$$$$$$$$$$$$$$AAAAAAAACAAAAC$UAUUA$$$$$$$$$$$$$$$$$$$$$$$$$$$$$$$$$$$$$$$$$$$$$$$$$$$$$$$$$$$$$$$$$$$$$$$$$$$$$$$$$$$$$$$$$$$$$$$$$$$$$$$$$$$$$$$$$$$$$$$$$$$$$$$$$$$$$$$$$$$$$$$$$$$$$$$$$$$$$$$$$$$$$$$$$$$$$$$$$$$$$$$$$$$$$$$$$$$$$$$$$$$$$$$$$$$$$$$$$$$$$$$$$$$$$$$$$$$$$$$$$$$$$$$$$$$$$$$$$$$$$$$$$$$$$$$$$$$$$$$$$$$$$$$$$$$$$$$$$$$$$$$$$$$$$$$$$$$$$$$$$$$$$$$$$$$$$$$$$$$$$$$$$$$$$$$$$$$$$$$$$$$$$$$$$$$$$$$$$$$$$$$$$$$$$$$$$$$$$$$$$$$$$$$$$$$$$$$$$$$$$$$$$$$$$$$$$$$$$$$$$$$$$$$$$$$$$$$$$$$$$$$$$$$$$$$$$$$$$$$$$$$$$$$$$$$$$$$$$$$$$$$$$$$$$$$$$$$$$$$$$$$$$$$$$$$$$$$$$$$$$$$$$$$$$$$$$$$$$$$$$$$$$$$$$$$$$$$$$$$$$$$$$$$$$$$$$$$$$$$$$$$$$$$$$$$$$$$$$$$$$$$$$$$$$$$$$$$$$$$$$$$$$$$$$$$$$$$$$$$$$$$$$$$$$$$$$$$$$$$$$$$$$$$$$$$$$$$$$$$$$$$$$$$$$$$$$$$$$$$$$$$$$$$$$$$$$$$$$$$$$$$$$$$$$$$$$$$$$$$$$$$$$$$$$$$$$$$$$$$$$$$$$$$$$$$$$$$$$$$$$$$$$$$$$$$$$$$$$$$$$$$$$$$$$UUACUAAAGAAA$AUGCU$$$$$$$$$$$$$$$$$$$$$$$$UGAGUUGUUUAAG$$$CUUCU$$GGACCAUUU$$$$$$$$$$$$$$$$$$$$$$$$$$$$$$$$$$$$$$$$$$$$$$$$$$$$$$$$$$$$$$$$$$$$$$$$$$$$$$$$$$$$$$$$$$$$$$$$$$$$$$$$$$$$$$$$$$$$$$$$$$$$$$$$$$$$$$$$$$$$$$$$$$$$$$$$$$$$$$$$$$$$$$$$$$$$$$$$$$$$$$$$$$$$$$$$$$$$$$$$$$$$$$$$$$$$$$CAUAAUACUAGACAAUUUA$$$$U$UA$GUG$$$UU$GUUUU$$UUUCUUGU$$$$$$$$$$$$$$$$$$$$CAUGCUUAUUAGUUAUUUU$UAU$AUUUAGCUUGGUUAGUUAAU$$$$$$$$$$$$$$$$$$$A$UUGCAUUUG$UGAUAACUGAUUUGCUAA$GGACAAAUGUAUCAUU$$$AGUUUU$$$$GAUUUC$AUCUCCUU$$$$GUCUUAACAUA$GAGUUC$UUGA$ACUUGACAACAG$$GAUAUUGACUGGGUGCAGACA
Napaeozapus                             CAGAUCGCAUCUAUGCAAUGAAAGUUGUGAAAAAAGAGCUUGUCAAUGAUGAUGAGGUAAGCACAUCCAU$$$GGUUUCU$$$$$$$$$$$$$$UUCUUUCUUUUUUUAUAACCU$$$CUGGACUG$UUAAA$$$$$$$$$$$$$$$$$$$$$$$$$$$$$$$$$$$$$$$$$$$$$$$$$$$$$$$$$$$$$$$$$$$$$$$$$$$$$$$$$$$$$$$$$$$$$$$$$$$$$$$$$$$$$$$$$$$$$$$$$$$$$$$$$$$$$$$$$$$$$$$$$$$$$$$$$$$$$$$$$$$$$$$AACUCUUAGUUUGCACAAGUUUGGCCU$$GGGUCCCAUCCAGGGGGCCAAACAAAAUACAA$$$$$$$$$$$$$$$$$$$$$$$$$$$$$$$$$$$$$$$$$$$$$$$$$$$$$$$$$$$$$$$$$$$$$$$$$$AAGAAAACAGAAUC$$$$CAAACUGUUGAUUUGCUUGCACAUACUGUCU$$$$$$$$$$$$$$$$$$$$$$$$$$$$$$$$$$$$$$$$$$$$$$$$$$$$$$$$$$$$$$$$$$$$$$$$$$$$$$$$$$$$$$$$$$$$$$$$$$$$$$$$$$$$$$$$$$$$$$$$$$$$$$$$$$$$$$$$$$$CAG$$$$AGAAAA$$CU$$$$$$$$$$$$$$$$$$$$$$$$$$$$$$CCAUGUAUGC$$$$$$$$ACUUGUUUAU$UUC$$$$$$$$$UGCCUUUCU$$$$$$$$$$$$$$$$$$$$$$$$$$$$$$$$$$$$$$$$$$$$$$$$$$$$$$$$$$$$$$$$$$$$$$$$$$$$$$$$$$$$$$$$$$$$$$$$$CAA$UAUUUACU$$$$$$$$$$$$$$$$$$$$$$$$$U$$$$$CAGGUUA$$$$$$$GGCAGUAGAUAUUUAAAGUCAUCU$$$$$$$$$$$$$$ACUUGUUUU$$$$$$$$$$$$$$$$$$$$$$$$$$$$$$$AAAAAGCC$UAUAUUA$$$$$$$$$$$$$$$$$$$$$$$$$$$$$$$$$$$$$$$$$$$$$$$$$$$$$$$$$$$$$$$$$$$$$$$$$$$$$$$$$$$$$$$$$$$$$$$$$$$$$$$$$$$$$$$$$$$$$$$$$$$$$$$$$$$$$$$$$$$$$$$$$$$$$$$$$$$$$$$$$$$$$$$$$$$$$$$$$$$$$$$$$$$$$$$$$$$$$$$$$$$$$$$$$$$$$$$$$$$$$$$$$$$$$$$$$$$$$$$$$$$$$$$$$$$$$$$$$$$$$$$$$$$$$$$$$$$$$$$$$$$$$$$$$$$$$$$$$$$$$$$$$$$$$$$$$$$$$$$$$$$$$$$$$$$$$$$$$$$$$$$$$$$$$$$$$$$$$$$$$$$$$$$$$$$$$$$$$$$$$$$$$$$$$$$$$$$$$$$$$$$$$$$$$$$$$$$$$$$$$$$$$$$$$$$$$$$$$$$$$$$$$$$$$$$$$$$$$$$$$$$$$$$$$$$$$$$$$$$$$$$$$$$$$$$$$$$$$$$$$$$$$$$$$$$$$$$$$$$$$$$$$$$$$$$$$$$$$$$$$$$$$$$$$$$$$$$$$$$$$$$$$$$$$$$$$$$$$$$$$$$$$$$$$$$$$$$$$$$$$$$$$$$$$$$$$$$$$$$$$$$$$$$$$$$$$$$$$$$$$$$$$$$$$$$$$$$$$$$$$$$$$$$$$$$$$$$$$$$$$$$$$$$$$$$$$$$$$$$$$$$$$$$$$$$$$$$$$$$$$$$$$$$$$$$$$$$$$$$$$$$$$$$$$$$$$$$$$$$$$$$$$$$$$$$$$$$$$$$$$$$$$$$$$$$$$$$$$$$$$$$$$$$$$$$$$$$$$$$$$$$$$$$UUGCUAA$GAAA$AUGUU$$$$$$$$$$$$$$$$$$$$$$$$UGAGGUUUUUAAG$$UUUUCU$$AAACUAUUUAUUUAUGAGAAAGAAGCAGAUAGAAUGGGCAUGCCAGGACCUCCAGCCAUUGCAAAUGAACUCCAGACCCAUGUGCCACCUUGUGCUUCUGGCUAUAUAUACAUGGGUACUGGGGAAUUGAACCCUGGUCCUUAGGCUUUUCAGGCAAGCACCUUAACUGCUGAGCCAUUUCUCCAG$$$$$$$$$$$$$$$$$$$$$$$$UGCUAAACCAUUUCUUAAUACUAGGCAGUUUA$$$$U$UA$GUG$$$GU$GUUUU$$CUCCUUGUAU$A$$$$$AAUUUUUAUUUCAUGUUUAUUGCUGAUUUU$CAU$AUUUAGCCUAUUUAGUUAAU$$$$$$$$$$$$$$$$$$$$$$UGUAUUUA$UGAUAAAUGAUUUGCUGG$GGACAAAUUUAUUGUU$$$AGUUUU$GAUGAUUUU$AUCUCAUU$$$$GUCUUGACAUA$GAUUUCUUUGACAUUUUAAAAUAG$$GAUAUUGAUUGGG?ACAGACA
Mus                                     ?AGA?CGCAUUUAUGCAAUGAAAGUUGUGAAAAAGGAGCUCGUCAAUGAUGAUGAGGUAAGCAUGGAGAU$$$GUUUUUU$$$$$$$$$$$$$$$$$$$$$$$$$$$$$CUACUU$$$GUAGAC$$$$$AAA$$$$$$$$$$$$$$$$$$$$$$$$$$$$$$$$$$$$$$$$$$$$$$$$$$$$$$$$$$$$$$$$$$$$$$$$$$$$$$$$$$$$$$$$$$$$$$$$$$$$$$$$$$$$$$$$$$$$$$$$$$$$$$$$$$$$$$$$$$$$$$$$$$$$$$$$$$$$$$$$$$$$$$$$$C$CCUAGCACUUAAGAG$$$GCCCU$$$GGUAUAAUCCAGAGGUACA$$CA$$$$$$$$$$$$$$$$$$$$$$$$$$$$$$$$$$$$$$$$$$$$$$$$$$$$$$$$$$$$$$$$$$$$$$$$$$$$$$$$$$GACAUAACAAAAA$$$$$$$$$$$$$$$$$$$$$$$$$$$$$$$$$$$$$$$$$$$$$$$$$$$$$$$$$$$$$$$$$$$$$$$$$$$$$$$$$$$$$$$$$$$$$$$$$$$$$$$$$$$$$$$$$$$$$$$$$$$$$$$$$$$$$$$$$$$$$$$$$$$$$$$$$$$$$$$$$$$$$$$$$$$$$$$CAC$$$$A$$$$$$$GUACUUU$$$$$$$$$$$$$$$$$$$$$$$$$$AGUGUUUGU$$$$$$$$GCAUUAUUAU$UUU$$$$UGG$CUACUUUUCU$$$$$$$$$$$$$$$$$$$$$$$$$$$$$$$$$$$$$$$$$$$$$$$$$$$$$$$$$$$$$$$$$$$$$$$$$$$$$$$$$$$$$$$$$$$$$$$$$$AAGAGCAUGCC$$$$$$$$$$$$$$$$$$$$$$$$$$$$$$CUAGG$$$$$$$$$$$$$$$$$$$$$$$$$$$$$$$$$$$$$$$$$$$$$$$$$$$$$$$$$$$$$$$$$$$$$$$$$$$$$UAAAAAUAAA$GUCAAGGCAUAUUA$$$$$$$$$$$$$$$$$$$$$$$$$$$$$$$$$$$$$$$$$$$$$$$$$$$$$$$$$$$$$$$$$$$$$$$$$$$$$$$$$$$$$$$$$$$$$$$$$$$$$$$$$$$$$$$$$$$$$$$$$$$$$$$$$$$$$$$$$$$$$$$$$$$$$$$$$$$$$$$$$$$$$$$$$$$$$$$$$$$$$$$$$$$$$$$$$$$$$$$$$$$$$$$$$$$$$$$$$$$$$$$$$$$$$$$$$$$$$$$$$$$$$$$$$$$$$$$$$$$$$$$$$$$$$$$$$$$$$$$$$$$$$$$$$$$$$$$$$$$$$$$$$$$$$$$$$$$$$$$$$$$$$$$$$$$$$$$$$$$$$$$$$$$$$$$$$$$$$$$$$$$$$$$$$$$$$$$$$$$$$$$$$$$$$$$$$$$$$$$$$$$$$$$$$$$$$$$$$$$$$$$$$$$$$$$$$$$$$$$$$$$$$$$$$$$$$$$$$$$$$$$$$$$$$$$$$$$$$$$$$$$$$$$$$$$$$$$$$$$$$$$$$$$$$$$$$$$$$$$$$$$$$$$$$$$$$$$$$$$$$$$$$$$$$$$$$$$$$$$$$$$$$$$$$$$$$$$$$$$$$$$$$$$$$$$$$$$$$$$$$$$$$$$$$$$$$$$$$$$$$$$$$$$$$$$$$$$$$$$$$$$$$$$$$$$$$$$$$$$$$$$$$$$$$$$$$$$$$$$$$$$$$$$$$$$$$$$$$$$$$$$$$$$$$$$$$$$$$$$$$$$$$$$$$$$$$$$$$$$$$$$$$$$$$$$$$$$$$$$$$$$$$$$$$$$$$$$$$$$$$$$$$$$$$$$$$$$$$$$$$$$$$$$$$$$$$$$$$$$$$$$$$$$$$UUGUCUAGGGAA$GUACU$$$$$$$$$$$$$$$$$$$$$$$$UGAGCUGUCUAAG$$UUUUCA$AGA$CU$UUA$$$$$$$$$$$$$$$$$$$$$$$$$$$$$$$$$$$$$$$$$$$$$$$$$$$$$$$$$$$$$$$$$$$$$$$$$$$$$$$$$$$$$$$$$$$$$$$$$$$$$$$$$$$$$$$$$$$$$$$$$$$$$$$$$$$$$$$$$$$$$$$$$$$$$$$$$$$$$$$$$$$$$$$$$$$$$$$$$$$$$$$$$$$$$$$$$$$$$$$$$$$$$$$$$$$$$$$AUAAUACUGAACAUUUUG$$$$U$UA$AUG$$$GU$AUUUU$$$UCCUUGUAU$A$$$$$$AGUUUUGUUUUAUGUCAGUGAGUGGUUUU$GAU$AUUUAGUCUAAUUAGUUAAU$$$$$$$$$$$$$$$$$$$$$$$$$AUUUG$UGAG$$$UGAUUUGCUAA$GAACAAAUUUGCCAUUGUUAGUUUU$GGCCAUUUC$AUUU$$$$$$$$$$$$$GACAUA$GAUUUCUUUGACAUUUUAAAA$AG$$GAUAUUGACUGGGUACAGACA
Acomys                                  CAGAUCGCAUUUAUGCA?UGAAAGUUGUGAAGAAAGAGCUCGUCAAUGACGAUGAGGUAAGUGUGGGGCU$$$GGGGGUGGGGGGGGAUGGUGU$$$$$$$$$$$$$$$$CACUGUUUCUAGAC$$$$$AGA$$$$$$$$$$$$$$$$$$$$$$$$$$$$$$$$$$$$$$$$$$$$$$$$$$$$$$$$$$$$$$$$$$$$$$$$$$$$$$$$$$$$$$$$$$$$$$$$$$$$$$$$$$$$$$$$$$$$$$$$$$$$$$$$$$$$$$$$$$$$$$$$$$$$$$$$$$$$$$$$$$$$$$$$$$$CCUCACGUGCGCGAGAC$$$UCUU$$GGUGCAAUCCAGAGUACCA$$CA$CAUCCAUGUACACAUGC$$$$$$$$$$ACACGCACACACACA$$$$$$$$$$$$$$$$$$$$$$$$$$$$$$$$$$$$$$$$$$$$$$$$$$$$$$$$$$$$$$$$$$$$$$$$$$$$$$$$$$$$$$$$$$$$$$$$$$$$$$$$$$$$$$$$$$$$$$$$$$$$$$$$$$$$$$$$$$$$$$$$$$$$$$$$$$$$$$$$$$$$$$$$$$$$$$$$$$$$$$$$$$$$$$$$$$$$$$$$$$$$$$$$$$$$$$$$$$$$$$$$$$$CAU$$$$A$$$$$$$CUAUUU$$$$$$$$$$$$$$$$$$$$$$$$$$CAGUGUUUGU$$$$$$$$GGGUUACUUU$CUA$$$$$GG$CACAUGCUUU$$$$$$$$$$$$$$$$$$$$$$$$$$$$$$$$$$$$$$$$$$$$$$$$$$$$$$$$$$$$$$$$$$$$$$$$$$$$$$$$$$$$$$$$$$$$$$$$$$AGGUAAAAGUA$$$$$$$$$$$$$$$$$$$$$$$$$$$$$$$$$$$$$$$$$$$$$$$$$$$$$$$$$$$$AAGUC$$$$$$$$$$$$$$$$$$$$$$$$$$$$$$$$$$$$$$$$$$$$$$$AGAGCAU$AUUAUCA$$$$$$$$$$$$$$$$$$$$$$$$$$$$$$$$$$$$$$$$$$$$$$$$$$$$$$$$$$$$$$$$$$$$$$$$$$$$$$$$$$$$$$$$$$$$$$$$$$$$$$$$$$$$$$$$$$$$$$$$$$$$$$$$$$$$$$$$$$$$$$$$$$$$$$$$$$$$$$$$$$$$$$$$$$$$$$$$$$$$$$$$$$$$$$$$$$$$$$$$$$$$$$$$$$$$$$$$$$$$$$$$$$$$$$$$$$$$$$$$$$$$$$$$$$$$$$$$$$$$$$$$$$$$$$$$$$$$$$$$$$$$$$$$$$$$$$$$$$$$$$$$$$$$$$$$$$$$$$$$$$$$$$$$$$$$$$$$$$$$$$$$$$$$$$$$$$$$$$$$$$$$$$$$$$$$$$$$$$$$$$$$$$$$$$$$$$$$$$$$$$$$$$$$$$$$$$$$$$$$$$$$$$$$$$$$$$$$$$$$$$$$$$$$$$$$$$$$$$$$$$$$$$$$$$$$$$$$$$$$$$$$$$$$$$$$$$$$$$$$$$$$$$$$$$$$$$$$$$$$$$$$$$$$$$$$$$$$$$$$$$$$$$$$$$$$$$$$$$$$$$$$$$$$$$$$$$$$$$$$$$$$$$$$$$$$$$$$$$$$$$$$$$$$$$$$$$$$$$$$$$$$$$$$$$$$$$$$$$$$$$$$$$$$$$$$$$$$$$$$$$$$$$$$$$$$$$$$$$$$$$$$$$$$$$$$$$$$$$$$$$$$$$$$$$$$$$$$$$$$$$$$$$$$$$$$$$$$$$$$$$$$$$$$$$$$$$$$$$$$$$$$$$$$$$$$$$$$$$$$$$$$$$$$$$$$$$$$$$$$$$$$$$$$$$$$$$$$$$$$$$$$$$$$$$$$$$$$$$$$$$UCAAGGGAA$GUA$U$$$$$$$$$$$$$$$$$$$$CAUUUGAGCUUUCCUUG$$CUUUCU$AGA$CUAUUU$$$$$$$$$$$$$$$$$$$$$$$$$$$$$$$$$$$$$$$$$$$$$$$$$$$$$$$$$$$$$$$$$$$$$$$$$$$$$$$$$$$$$$$$$$$$$$$$$$$$$$$$$$$$$$$$$$$$$$$$$$$$$$$$$$$$$$$$$$$$$$$$$$$$$$$$$$$$$$$$$$$$$$$$$$$$$$$$$$$$$$$$$$$$$$$$$$$$$$$$$$$$$$$$$$$$$$CAUAAUACUGGAUA$UUUG$$$$U$CA$AUG$$$GU$AUUCU$$CUCUUUGUAU$A$$$$$$AGGUUUGUUUCAUGACAGUGUGUGGUUUU$GAU$AUUUAGUCUGUUUGGUUAAC$$$$$$$$$$$$$$$$$$$$$$$$$ACUUG$UGAUCAUUGACUUGCUAG$GAACAAAUUUAUUAUU$$$AGUUUG$GGUCAUCUC$AUUU$$$$$$$$$$$$$GACACA$GAUUUCUCUGAUAUUGUAAA$UAG$$GAUAUCGAUUGGGUGCAGACA
Microtus                                CAGAUCGCAUUUAUGCAAUGAAAGUUGUGAAGAAAGAGCUCCUCAAUGAUGAUGAGGUAAGUAUGGUGAU$$$GUUUGUG$$$$$$$$$$$$$$$$$$$$$$$$$$$$$$UUUUUU$$CUA$$CUG$CUAGA$$$$$$$$$$$$$$$$$$$$$$$$$$$$$$$$$$$$$$$$$$$$$$$$$$$$$$$$$$$$$$$$$$$$$$$$$$$$$$$$$$$$$$$$$$$$$$$$$$$$$$$$$$$$$$$$$$$$$$$$$$$$$$$$$$$$$$$$$$$$$$$$$$$$$$$$$$$$$$$$$$$$$CAAAC$CCUAGCAUGUGCGAA$$$GCCCU$$$GGUGUAAUCCAGAGUGCCA$$CA$$$$$$$$$$$$$$$$$$$$$$$$$$$$$$$$$$$$$$$$$$$$$$$$$$$$$$$$$$$$$$$$$$$$$$$$$$$$$$$$CAGACAUAACAAUAG$$$$$$$$$$$$$$$$$$$$$$$$$$$$$$$$$$$$$$$$$$$$$$$$$$$$$$$$$$$$$$$$$$$$$$$$$$$$$$$$$$$$$$$$$$$$$$$$$$$$$$$$$$$$$$$$$$$$$$$$$$$$$$$$$$$$$$$$$$$$$$$$$$$$$$$$$$$$$$$$$$$$$$$$$$$$$$$CGC$$$$A$$$$$$$CUACUU$$$$$$$$$$$$$$$$$$$$$$$$$$CAGCGUU$GU$$$$$$$$GCGUCGUUAU$UGU$$$$GGU$CUGCUUCU$U$$$$$$$$$$$$$$$$$$$$$$$$$$$$$$$$$$$$$$$$$$$$$$$$$$$$$$$$$$$$$$$$$$$$$$$$$$$$$$$$$$$$$$$$$$$$$$$$$$AAGAACAUGCC$$$$$$$$$$$$$$$$$$$$$$$$$U$$$$$UAGG$$$$$$$$$$$$$$$$$$$$$$$$$$$$$$$$$$$$$$$$$$$$$$$$$$$$$$$$$$$$$$$$$$$$$$$$$$$$$UAAAAAU$AACAUCAAGGCAUCUCA$$$$$$$$$$$$$$$$$$$$$$$$$$$$$$$$$$$$$$$$$$$$$$$$$$$$$$$$$$$$$$$$$$$$$$$$$$$$$$$$$$$$$$$$$$$$$$$$$$$$$$$$$$$$$$$$$$$$$$$$$$$$$$$$$$$$$$$$$$$$$$$$$$$$$$$$$$$$$$$$$$$$$$$$$$$$$$$$$$$$$$$$$$$$$$$$$$$$$$$$$$$$$$$$$$$$$$$$$$$$$$$$$$$$$$$$$$$$$$$$$$$$$$$$$$$$$$$$$$$$$$$$$$$$$$$$$$$$$$$$$$$$$$$$$$$$$$$$$$$$$$$$$$$$$$$$$$$$$$$$$$$$$$$$$$$$$$$$$$$$$$$$$$$$$$$$$$$$$$$$$$$$$$$$$$$$$$$$$$$$$$$$$$$$$$$$$$$$$$$$$$$$$$$$$$$$$$$$$$$$$$$$$$$$$$$$$$$$$$$$$$$$$$$$$$$$$$$$$$$$$$$$$$$$$$$$$$$$$$$$$$$$$$$$$$$$$$$$$$$$$$$$$$$$$$$$$$$$$$$$$$$$$$$$$$$$$$$$$$$$$$$$$$$$$$$$$$$$$$$$$$$$$$$$$$$$$$$$$$$$$$$$$$$$$$$$$$$$$$$$$$$$$$$$$$$$$$$$$$$$$$$$$$$$$$$$$$$$$$$$$$$$$$$$$$$$$$$$$$$$$$$$$$$$$$$$$$$$$$$$$$$$$$$$$$$$$$$$$$$$$$$$$$$$$$$$$$$$$$$$$$$$$$$$$$$$$$$$$$$$$$$$$$$$$$$$$$$$$$$$$$$$$$$$$$$$$$$$$$$$$$$$$$$$$$$$$$$$$$$$$$$$$$$$$$$$$$$$$$$$$$$$$$$$$UUGUCAAGGGAA$GUACU$$$$$$$$$$$$$$$$$$$$$$$$UGAGCUUUCUGAG$$UGUUCA$AGA$CUAUUU$$$$$$$$$$$$$$$$$$$$$$$$$$$$$$$$$$$$$$$$$$$$$$$$$$$$$$$$$$$$$$$$$$$$$$$$$$$$$$$$$$$$$$$$$$$$$$$$$$$$$$$$$$$$$$$$$$$$$$$$$$$$$$$$$$$$$$$$$$$$$$$$$$$$$$$$$$$$$$$$$$$$$$$$$$$$$$$$$$$$$$$$$$$$$$$$$$$$$$$$$$$$$$$$$$$$$$CAUA$GACUGGACAUUUUG$$$$U$UA$CUG$$$$U$AUUUU$$CUCUUUGUAU$A$$$$$$ACUUUUGUUUCAUGACAGUGAGUAAUUUU$GAU$AUUUAGUCGAAUUAGUUAAC$$$$$$$$$$$$$$$$$$$$$$$$$AUUUG$UGAUGAUUGGCUUGCUAA$GAACAAAUUUAUCAU$$$$AGUUUU$GGUCAUUUC$AUUU$$$$$$$$$$$$$GACAUA$GAUUUCUUUGGUGUUUUAAA$CAG$$GAUAUUGACUGGGGGUACAGA
Spalax                                  ????????????????????AAAGU?GUGAAAAAAG??CUCGUCA?UGAUGAUGAGGUAAGCACAGUGAU$$$GUUUCUU$$$$$$$$$$$$$$$$$$$$$$$$$$$$$$UGCUU$$$CUAGAC$$$$$AAA$$$$$$$$$$$$$$$$$$$$$$$$$$$$$$$$$$$$$$$$$$$$$$$$$$$$$$$$$$$$$$$$$$$$$$$$$$$$$$$$$$$$$$$$$$$$$$$$$$$$$$$$$$$$$$$$$$$$$$$$$$$$$$$$$$$$$$$$$$$$$$$$$$$$$$$$$$$$$$$$$$$$$$$$$CUCCU$GUAUGCACAGG$$$ACCCU$$GGGUUUAAUCCCUAGUACUA$$UA$$$$$$$$$$$$$$$$$$$$$$$$$$$$$$$$$$$$$$$$$$$$$$$$$$$CUAGGCAUACAGGAAAUGAGCUGUUAAAGC$$$$$$$$$$$$$$$$$$$$$$$$UUUUGAACUGCUUGAGUGUAGUGUUU$$$$$$$$$$$$$$$$$$$$$$$$$$$$$$$$$$$$$$$$$$$$$$$$$$$$$$$$$$$$$$$$$$$$$$$$$$$$$$$$$$$$$$$$$$$$$$$$$$$$$$$$$$$$$$$$$$$$$$$$$$$$$$$$$$$$$$$$$$$CAG$$$$AGGAAAA$GUGUGUGUGUGUGUGUGUGUGUGUGUGUGUGUGUGUGUUAUUGCUAUUUUGGUCUAUUUU$UCU$$$$$$$$$$$$$$$$$$$$$$$$$$$$$$$$$$$$$$$$$$$$$$$$$$$$$$$$$$$$$$$$$$$$$$$$$$$$$$$$$$$$$$$$$$$$$$$$$$$$$$$$$$$$$$$$$$$$AAAUGUAUGCU$$$$$$$$$$$$$$$$$$$$$$$$$U$$$$$UACA$UA$$$$$$$UGCAGGCGAUAUUUAAAGUGA$$$$$$$$$$$$$$$$GCUGUUAUUUCU$$$$$$$$$$$$$$$$$$$AAAAGU$AAAAUCAAAGCCUAUU$$$$$$$$$$$$$$$$$$$$$$$$$$$$$$$$$$$$$$$$$$$$$$$$$$$$$$$$$$$$$$$$$$$$$$$$$$$$$$$$$$$$$$$$$$$$$$$$$$$$$$$$$$$$$$$$$$$$$$$$$$$$$$$$$$$$$$$$$$$$$$$$$$$$$$$$$$$$$$$$$$$$$$$$$$$$$$$$$$$$$$$$$$$$$$$$$$$$$$$$$$$$$$$$$$$$$$$$$$$$$$$$$$$$$$$$$$$$$$$$$$$$$$$$$$$$$$$$$$$$$$$$$$$$$$$$$$$$$$$$$$$$$$$$$$$$$$$$$$$$$$$$$$$$$$$$$$$$$$$$$$$$$$$$$$$$$$$$$$$$$$$$$$$$$$$$$$$$$$$$$$$$$$$$$$$$$$$$$$$$$$$$$$$$$$$$$$$$$$$$$$$$$$$$$$$$$$$$$$$$$$$$$$$$$$$$$$$$$$$$$$$$$$$$$$$$$$$$$$$$$$$$$$$$$$$$$$$$$$$$$$$$$$$$$$$$$$$$$$$$$$$$$$$$$$$$$$$$$$$$$$$$$$$$$$$$$$$$$$$$$$$$$$$$$$$$$$$$$$$$$$$$$$$$$$$$$$$$$$$$$$$$$$$$$$$$$$$$$$$$$$$$$$$$$$$$$$$$$$$$$$$$$$$$$$$$$$$$$$$$$$$$$$$$$$$$$$$$$$$$$$$$$$$$$$$$$$$$$$$$$$$$$$$$$$$$$$$$$$$$$$$$$$$$$$$$$$$$$$$$$$$$$$$$$$$$$$$$$$$$$$$$$$$$$$$$$$$$$$$$$$$$$$$$$$$$$$$$$$$$$$$$$$$$$$$$$$$$$$$$$$$$$$$$$$$$$$$$$$$$$$$$$$$$$$$$CUCA$GGGAA$GUACU$$$$$$$$$$$$$$$$$$$$$$$$UGAGCUUUGUUAGUUUGAGAG$AGA$CUACUU$$$$$$$$$$$$$$$$$$$$$$$$$$$$$$$$$$$$$$$$$$$$$$$$$$$$$$$$$$$$$$$$$$$$$$$$$$$$$$$$$$$$$$$$$$$$$$$$$$$$$$$$$$$$$$$$$$$$$$$$$$$$$$$$$$$$$$$$$$$$$$$$$$$$$$$$$$$$$$$$$$$$$$$$$$$$$$$$$$$$$$$$$$$$$$$$$$$$$$$$$$$$$$$$$$$$$$CGUAAUACUGGAUGCUGUA$$$$U$UA$GUG$$$GU$AUUGU$$UUCU$$$UAU$AC$$$AAAUUUUUGUUGCAUGA$$$UGAGAUGUUUU$GAU$AUUUAGUCUAAGUAGUUAAC$$$$$$$$$$$$$$$$$$$AACUUCAUUUG$UGACAGUUCUCUUGCUAA$GACCCAAUUUAUCUUU$$$AGUU$$$GAU$AUU$C$AU$UCACUCU$$$$$UU$ACACA$GAUUUCUU$GAU$UU$$AAAAUAG$$?AUAUUGAUUGG?????????
Idiurus                                 ?AGAUCGUAUUUAUGCAAUGAAAGUUGUGAAAAAAGAGCUUGUCAAUGAUGAUGAGGUAAGCACAGUGAU$$$GUUUUUC$$$$$$$$$$$$$$$$$$$$$$$$$$$$$$UACUU$$$CUAGACUG$UUAAA$$$$$$$$$$$$$$$$$$$$$$$$$$$$$$$$$$$$$$$$$$$$$$$$$$$$$$$$$$$$$$$$$$$$$$$$$$$$$$$$$$$$$$$$$$$$$$$$$$$$$$$$$$$$$$$$$$$$$$$$$$$$$$$$$$$$$$$$$$$$$$$$$$$$$$$$$$$$$$$$$$$$$$$$$CUCCUGAUAUGCAUGAG$$$GCCCUG$$$$$$$$$$$$$$$$$$$$$$$CAACAGCAAUACACACACAGU$$$$$$$$$$$$$$$$$$$$$$$$$$$$$$$$$$$$$$$$$$$$$$$$$$$$$$$$$$$$$$$$$$$$$$$$$$$$$$$$CAAAACUGUUAAACUGCUGAAACAUACUAUUU$$$$$$$$$$$$$$$$$$$$$$$$$$$$$$$$$$$$$$$$$$$$$$$$$$$$$$$$$$$$$$$$$$$$$$$$$$$$$$$$$$$$$$$$$$$$$$$$$$$$$$$$$$$$$$$$$$$$$$$$$$$$$$$$$$$$$$$$$$$CAU$$$$A$$$$$$$CUAUUUUU$$$$$$$$$$$$$$$$$$$$$$$$$AAUGCUUGU$$$$$$$$GCUUUAUCAU$UUC$$$$AGC$CUACU$$$$$$$$$$$$$$$$$$$$$$$$$$$$$$$$$$$$$$$$$$$$$$$$$$$$$$$$$$$$$$$$$$$$$$$$$$$$$$$$$$$$$$$$$$$$$$$$$$$$$$$AAAUAUAUGCU$$$$$$$$$$$$$$$$$$$$$$$$$U$CAAACAGAUUA$$$$$$$U$CAAGUCAUAUUUAAAGUAA$$$$$$$$$$$$U$CUGAUUUUUUUUUUUUGGUUUUUUUUUUU$$$$$$$$$$$$$$$$$$$$$$$$$$$$$$$$$$$$$$$$$$$$$$$$$$$$$$$$$$$$$$$$$$$$$$$$$$$$$$$$$$$$$$$$$$$$$$$$$$$$$$$$$$$$$$$$$$$$$$$$$$$$$$$$$$$$$$$$$$$$$$$$$$$$$$$$$$$$$$$$$$$$$$$$$$$$$$$$$$$$$$$$$$$$$$$$$$$$$$$$$$$$$$$$$$$$$$$$$$$$$$$$$$$$$$$$$$$$$$$$$$$$$$$$$$$$$$$$$$$$$$$$$$$$$$$$$$$$$$$$$$$$$$$$$$$$$$$$$$$$$$$$$$$$$$$$$$$$$$$$$$$$$$$$$$$$$$$$$$$$$$$$$$$$$$$$$$$$$$$$$$$$$$$$$$$$$$$$$$$$$$$$$$$$$$$$$$$$$$$$$$$$$$$$$$$$$$$$$$$$$$$$$$$$$$$$$$$$$$$$$$$$$$$$$$$$$$$$$$$$$$$$$$$$$$$$$$$$$$$$$$$$$$$$$$$$$$$$$$$$$$$$$$$$$$$$$$$$$$$$$$$$$$$$$$$$$$$$$$$$$$$$$$$$$$$$$$$$$$$$$$$$$$$$$$$$$$$$$$$$$$$$$$$$$$$$$$$$$$$$$$$$$$$$$$$$$$$$$$$$$$$$$$$$$$$$$$$$$$$$$$$$$$$$$$$$$$$$$$$$$$$$$$$$$$$$$$$$$$$$GAGACAGGGUCUCAUUGCAUAGUCCAGGCUGUCCUGGAGCUCACUAUGUAGACCAGGCUGGCCUCGAACU$$GCCGAUCCUCCUGUCUCAGCCUCCCGAGUGCUGGGAUUAAAGGCGUGCGCCACCACGCCCAGCUAGUAAUCUGAUUUUUUAAAAAAUAAAAAUAAAAUCAUAUUAUUAUCAGGGGAA$GUACU$$$$$$$$$$$$$$$$$$$$$$$$UGAGCUUUGUAAGAAUUUUCU$AGA$CCAUUU$$$$$$$$$$$$$$$$$$$$$$$$$$$$$$$$$$$$$$$$$$$$$$$$$$$$$$$$$$$$$$$$$$$$$$$$$$$$$$$$$$$$$$$$$$$$$$$$$$$$$$$$$$$$$$$$$$$$$$$$$$$$$$$$$$$$$$$$$$$$$$$$$$$$$$$$$$$$$$$$$$$$$$$$$$$$$$$$$$$$$$$$$$$$$$$$$$$$$$$$$$$$$$$$$$$$$$CAUAAUACCAGAAGUUUUA$$$$C$UA$GUG$$$AU$AUUGUGUCACUUUGUAU$AU$$$AAAUUUUUGUUUCGUGAUUAUUAAUGGUUUU$GCU$AUUUAGCCUAAUUAGUUAAC$$$$$$$$$$$$$$$$$$$AGUUACAUUUU$CAAUAAUUGAAUUGCUAA$GAACAAGUUUAUUGUU$$$AGUUUC$AGUGAUUUU$AUAUCU$$$$$$GG$UUGACAUA$GAUUUCUUUCAUAUUUUAAAAUAG$$GAUAUUGAUUGGGUACAGACA
Anomalurus                              CAGAUCGUAUUUAUGCAAUGAAAGUUGUGAAAAAAGAGCUUGUCAAUGAUGAUGAGGUAAGCACAGUGAU$$$GUUUUUC$$$$$$$$$$$$$$$$$$$$$$$$$$$$$$UACUU$$$CUAGACUG$UUAAA$$$$$$$$$$$$$$$$$$$$$$$$$$$$$$$$$$$$$$$$$$$$$$$$$$$$$$$$$$$$$$$$$$$$$$$$$$$$$$$$$$$$$$$$$$$$$$$$$$$$$$$$$$$$$$$$$$$$$$$$$$$$$$$$$$$$$$$$$$$$$$$$$$$$$$$$$$$$$$$$$$$$$$$$$CU$$UAGUAUGUAUGAG$$$GCCCUG$$$$$$$$$$$$$$$$$$CCA$$CAACACACACACACACACACACACACACACACACGUACACACAUACACACAGU$$$$$$$$$$$$$$$$$$$$$$$$$$$$$$$$$$$$$$$$$$$$$$$$CAAAACUGUUAAACUGCUGAAGCAUACUAUUU$$$$$$$$$$$$$$$$$$$$$$$$$$$$$$$$$$$$$$$$$$$$$$$$$$$$$$$$$$$$$$$$$$$$$$$$$$$$$$$$$$$$$$$$$$$$$$$$$$$$$$$$$$$$$$$$$$$$$$$$$$$$$$$$$$$$$$$$$$$CAU$$$$A$$$$$$$CUAUUUUU$$$$$$$$$$$$$$$$$$$$$$$$$AAUGCUUGU$$$$$$$$ACUUUAUUAU$UUC$$$$AGC$CUACU$$$$$$$$$$$$$$$$$$$$$$$$$$$$$$$$$$$$$$$$$$$$$$$$$$$$$$$$$$$$$$$$$$$$$$$$$$$$$$$$$$$$$$$$$$$$$$$$$$$$$$$AAAUACAUGCU$$$$$$$$$$$$$$$$$$$$$$$$$U$CAAACAGAUUA$$$$$$$UGCAAGUGAUAUUUAAAG$AA$$$$$$$$$$$$U$CUGAUUUUUU$$$$$$$$$$$$$$$$$$$$$$AAAAAAUAAAAAUCAAACCAUAUUA$$$$$$$$$$$$$$$$$$$$$$$$$$$$$$$$$$$$$$$$$$$$$$$$$$$$$$$$$$$$$$$$$$$$$$$$$$$$$$$$$$$$$$$$$$$$$$$$$$$$$$$$$$$$$$$$$$$$$$$$$$$$$$$$$$$$$$$$$$$$$$$$$$$$$$$$$$$$$$$$$$$$$$$$$$$$$$$$$$$$$$$$$$$$$$$$$$$$$$$$$$$$$$$$$$$$$$$$$$$$$$$$$$$$$$$$$$$$$$$$$$$$$$$$$$$$$$$$$$$$$$$$$$$$$$$$$$$$$$$$$$$$$$$$$$$$$$$$$$$$$$$$$$$$$$$$$$$$$$$$$$$$$$$$$$$$$$$$$$$$$$$$$$$$$$$$$$$$$$$$$$$$$$$$$$$$$$$$$$$$$$$$$$$$$$$$$$$$$$$$$$$$$$$$$$$$$$$$$$$$$$$$$$$$$$$$$$$$$$$$$$$$$$$$$$$$$$$$$$$$$$$$$$$$$$$$$$$$$$$$$$$$$$$$$$$$$$$$$$$$$$$$$$$$$$$$$$$$$$$$$$$$$$$$$$$$$$$$$$$$$$$$$$$$$$$$$$$$$$$$$$$$$$$$$$$$$$$$$$$$$$$$$$$$$$$$$$$$$$$$$$$$$$$$$$$$$$$$$$$$$$$$$$$$$$$$$$$$$$$$$$$$$$$$$$$$$$$$$$$$$$$$$$$$$$$$$$$$$$$$$$$$$$$$$$$$$$$$$$$$$$$$$$$$$$$$$$$$$$$$$$$$$$$$$$$$$$$$$$$$$$$$$$$$$$$$$$$$$$$$$$$$$$$$$$$$$$$$$$$$$$$$$$$$$$$$$$$$$$$$$$$$$$$$$$$$$$$$$$$$$$$$$$$$$UUAUCAGGAGAA$GUACU$$$$$$$$$$$$$$$$$$$$$$$$UGAGCUUUGUAAGAGUUUUCU$AGA$CCAUUU$$$$$$$$$$$$$$$$$$$$$$$$$$$$$$$$$$$$$$$$$$$$$$$$$$$$$$$$$$$$$$$$$$$$$$$$$$$$$$$$$$$$$$$$$$$$$$$$$$$$$$$$$$$$$$$$$$$$$$$$$$$$$$$$$$$$$$$$$$$$$$$$$$$$$$$$$$$$$$$$$$$$$$$$$$$$$$$$$$$$$$$$$$$$$$$$$$$$$$$$$$$$$$$$$$$$$$CAUAAUACUGGAAGAUUUA$$$$C$UA$GUG$$$AU$AUUUUU$CUCUUUGUAU$AU$$$AAAUUUUUGUUUCGUAAUUAUUAAUGGUUUU$GCU$CUUUAGCCUAAUUAGUUAAC$$$$$$$$$$$$$$$$$$$AGUUGCAUUUU$CGAUAACUGAAUUGCUAA$GAACAAGUUUAUUGUU$$$AGUUUC$AGUGAUUUC$UUAUCU$$$$$$GG$UUGACAUA$GAUUUCUUUCAUAUUU$AAAAUAG$$GAUAUUGAUUGGGUACAGACA
Pedetes                                 ?????????????????????????????????????UCUUGUCAAUGAUGAUGAGGUAAGCAUAGUGAU$$$GUUUUUU$$$$$$$$$$$$$$$$$$$$$$$$$$$$$$$CCUU$$$CUAGACUG$UUAAA$$$$$$$$$$$$$$$$$$$$$$$$$$$$$$$$$$$$$$$$$$$$$$$$$$$$$$$$$$$$$$$$$$$$$$$$$$$$$$$$$$$$$$$$$$$$$$$$$$$$$$$$$$$$$$$$$$$$$$$$$$$$$$$$$$$$$$$$$$$$$$$$$$$$$$$$$$$$$$$$$$$$$$$$ACUUCUAGUAUCAAUGAG$$$ACUCUG$$$$$$$$$$$$$$$$$$CCA$$CAACACAGAAACACACAUGCGCGCGCGCGCACACACACACACAGACACAGAGU$$$$$$$$$$$$$$$$$$$$$$$$$$$$$$$$$$$$$$$$$$$$$$$$CAACUCUGUUGAGCUGCAUAAGCAUAUUAUUU$$$$$$$$$$$$$$$$$$$$$$$$$$$$$$$$$$$$$$$$$$$$$$$$$$$$$$$$$$$$$$$$$$$$$$$$$$$$$$$$$$$$$$$$$$$$$$$$$$$$$$$$$$$$$$$$$$$$$$$$$$$$$$$$$$$$$$$$$$$CAA$$$$AGGAAA$CUU$$$$$$$$$$$$$$$$$$$$$$$$$$$$$$CAGUGUUUGU$$$$$$$$GCUUUAUUAU$UUC$$$$AGC$UUACU$$$$$$$$$$$$$$$$$$$$$$$$$$$$$$$$$$$$$$$$$$$$$$$$$$$$$$$$$$$$$$$$$$$$$$$$$$$$$$$$$$$$$$$$$$$$$$$$$$$$$$$AAAUGUAUGAU$$$$$$$$$$$$$$$$$$$$$$$$$U$CAAACAGAUUG$$$$$$$UGCAAGAAACUUUUAAAGUAA$$$$$$$$$$$$$$$$$CAUUAUUUUUU$$$$$$$$$$$$$$$$$$$$$$AAUAAAAAUCAAACCAUAUUA$$$$$$$$$$$$$$$$$$$$$$$$$$$$$$$$$$$$$$$$$$$$$$$$$$$$$$$$$$$$$$$$$$$$$$$$$$$$$$$$$$$$$$$$$$$$$$$$$$$$$$$$$$$$$$$$$$$$$$$$$$$$$$$$$$$$$$$$$$$$$$$$$$$$$$$$$$$$$$$$$$$$$$$$$$$$$$$$$$$$$$$$$$$$$$$$$$$$$$$$$$$$$$$$$$$$$$$$$$$$$$$$$$$$$$$$$$$$$$$$$$$$$$$$$$$$$$$$$$$$$$$$$$$$$$$$$$$$$$$$$$$$$$$$$$$$$$$$$$$$$$$$$$$$$$$$$$$$$$$$$$$$$$$$$$$$$$$$$$$$$$$$$$$$$$$$$$$$$$$$$$$$$$$$$$$$$$$$$$$$$$$$$$$$$$$$$$$$$$$$$$$$$$$$$$$$$$$$$$$$$$$$$$$$$$$$$$$$$$$$$$$$$$$$$$$$$$$$$$$$$$$$$$$$$$$$$$$$$$$$$$$$$$$$$$$$$$$$$$$$$$$$$$$$$$$$$$$$$$$$$$$$$$$$$$$$$$$$$$$$$$$$$$$$$$$$$$$$$$$$$$$$$$$$$$$$$$$$$$$$$$$$$$$$$$$$$$$$$$$$$$$$$$$$$$$$$$$$$$$$$$$$$$$$$$$$$$$$$$$$$$$$$$$$$$$$$$$$$$$$$$$$$$$$$$$$$$$$$$$$$$$$$$$$$$$$$$$$$$$$$$$$$$$$$$$$$$$$$$$$$$$$$$$$$$$$$$$$$$$$$$$$$$$$$$$$$$$$$$$$$$$$$$$$$$$$$$$$$$$$$$$$$$$$$$$$$$$$$$$$$$$$$$$$$$$$$$$$$$$$$$$$$$$$$CUAUCAGGGUAA$AUUCU$$$$$$$$$$$$$$$$$$$$$$$$UGGACUUCAUAAAAAUGUUCU$AGA$ACGUGU$$$$$$$$$$$$$$$$$$$$$$$$$$$$$$$$$$$$$$$$$$$$$$$$$$$$$$$$$$$$$$$$$$$$$$$$$$$$$$$$$$$$$$$$$$$$$$$$$$$$$$$$$$$$$$$$$$$$$$$$$$$$$$$$$$$$$$$$$$$$$$$$$$$$$$$$$$$$$$$$$$$$$$$$$$$$$$$$$$$$$$$$$$$$$$$$$$$$$$$$$$$$$$$$$$$$$$CCUAGUUCUGGAAGAUUUA$$$$C$UA$GUG$$$GU$AUUUUU$CUGUUUGUCU$AU$$$AAAUUUUUGUUUCAUGAUUAUUAGUUGUUUA$GAU$AUUUAGCCUAAUGAGUUAAC$$$$$$$$$$$$$$$$$$$AGUUGCAUUUC$UGAUCAUUAAAUUGCUAA$GAACGAGUUUGUUAUU$$$AGUUUU$GCUAAUUUU$AUUUCA$$$$$$GU$UUGACAUA$GAUUUCUUUCAUAUUUUAGAAUA$$$GAAAGAU??????????????
Thryonomys                              ???????????????????????????????????????????????????????????AGC$$$$UAA$$$$$UUUUUG$$$$$$$$$$$$$$$$$$$$$$$$$$$$$$UCUUA$$$$U$GACUA$UUAAA$$$$$$$$$$$$$$$$$$$$$$$$$$$$$$$$$$$$$$$$$$$$$$$$$$$$$$$$$$$$$$$$$$$$$$$$$$$$$$$$$$$$$$$$$$$$$$$$$$$$$$$$$$$$$$$$$$$$$$$$$$$$$$$$$$$$$$$$$$$$$$$$$$$$$$$$$$$$$$$$$$$$$$$$$$$$$$$$$$$$$$$$$$$$$$$$$$$$$$$$$$$$$$$$$$$$$$$$$$$$$$$$$$$$$$$$$$$$$$$$$$$$$$$$$$$$$$$$$$$$$$$$$$$$$$$$$$$$$$$$$$$$$$$$$$$$$$$$$$$$$$$$$$$$$$$$$$$$$$$$$$$$$$$$$$$$CUUCCUAAGAGUACUAUUU$$$$$$$$$$$$$$$$$$$$$$$$$$$$$$$$$$$$$$$$$$$$$$$$$$$$$$$$$$$$$$$$$$$$$$$$$$$$$$$$$$$$$$$$$$$$$$$$$$$$$$$$$$$$$$$$$$$$$$$$$$$$$$$$$$$$$$$$$$$CAA$$$$AGAAAA$UUU$$$$$$$$$$$$$$$$$$$$$$$$$$$$$$CAGUUUUU$$$$$$$$$$GCUUUAUUAU$UUU$$$$ACU$UUACUUUCCU$$$$$$$$$$$$$$$$$$$$$$$$$$$$$$$$$$$$$$$$$$$$$$$$$$$$$$$$$$$$$$$$$$$$$$$$$$$$$$$$$$$$$$$$$$$$$$$$$$AAAUAUAUGAU$$$$$$$$$$$$$$$$$$$$$$$$$U$CUAACUGAUUA$$$$$$$UGUAAGCAAUAGAUAUUCU$$$$$GGUUAUGAAU$CAGUUUUUUU$$$$$$$$$$$$$$$$$$$$$$AAAGAAUAAAAAUCAAAC$UUAUCA$$$$$$$$$$$$$$$$$$$$$$$$$$$$$$$$$$$$$$$$$$$$$$$$$$$$$$$$$$$$$$$$$$$$$$$$$$$$$$$$$$$$$$$$$$$$$$$$$$$$$$$$$$$$$$$$$$$$$$$$$$$$$$$$$$$$$$$$$$$$$$$$$$$$$$$$$$$$$$$$$$$$$$$$$$$$$$$$$$$$$$$$$$$$$$$$$$$$$$$$$$$$$$$$$$$$$$$$$$$$$$$$$$$$$$$$$$$$$$$$$$$$$$$$$$$$$$$$$$$$$$$$$$$$$$$$$$$$$$$$$$$$$$$$$$$$$$$$$$$$$$$$$$$$$$$$$$$$$$$$$$$$$$$$$$$$$$$$$$$$$$$$$$$$$$$$$$$$$$$$$$$$$$$$$$$$$$$$$$$$$$$$$$$$$$$$$$$$$$$$$$$$$$$$$$$$$$$$$$$$$$$$$$$$$$$$$$$$$$$$$$$$$$$$$$$$$$$$$$$$$$$$$$$$$$$$$$$$$$$$$$$$$$$$$$$$$$$$$$$$$$$$$$$$$$$$$$$$$$$$$$$$$$$$$$$$$$$$$$$$$$$$$$$$$$$$$$$$$$$$$$$$$$$$$$$$$$$$$$$$$$$$$$$$$$$$$$$$$$$$$$$$$$$$$$$$$$$$$$$$$$$$$$$$$$$$$$$$$$$$$$$$$$$$$$$$$$$$$$$$$$$$$$$$$$$$$$$$$$$$$$$$$$$$$$$$$$$$$$$$$$$$$$$$$$$$$$$$$$$$$$$$$$$$$$$$$$$$$$$$$$$$$$$$$$$$$$$$$$$$$$$$$$$$$$$$$$$$$$$$$$$$$$$$$$$$$$$$$$$$$$$$$$$$$$$$$$$$$$$$$$$$$$$$$$$$$$$GGGGAA$AUUCU$$$$$$$$$$$$$$$$$$$$$$$$UGAGUUUUAUAAAAGUUUUCU$AAA$C$UUUU$$$$$$$$$$$$$$$$$$$$$$$$$$$$$$$$$$$$$$$$$$$$$$$$$$$$$$$$$$$$$$$$$$$$$$$$$$$$$$$$$$$$$$$$$$$$$$$$$$$$$$$$$$$$$$$$$$$$$$$$$$$$$$$$$$$$$$$$$$$$$$$$$$$$$$$$$$$$$$$$$$$$$$$$$$$$$$$$$$$$$$$$$$$$$$$$$$$$$$$$$$$AUAAUAUAUUUCAUAAUACUGGAAGAUUUA$$$$C$$$$$UG$$$A$$$CUUUU$$$UUCAGUAU$AU$$$AAACU$$UGUUUUCUGAUUGUUGCUGGUCUC$UGU$AUUUAGCAUCAUUUGUUAACGAAUCUUUUGGUUUAAAACAGACGCAUUUG$UGAUCAUUGAAUUGCUUA$GAAAAAAUGUAUUGUC$$$UGUUUU$GACGAUUCU$GUUU$$$$$$$$GU$UUGACAUA$GAUUUCUUUCAUAUUUUAAAAUAG$$GAAAGAAAU????????????
Bathyergus                              CAGAUCGCAUUUAUGCAAUGAAAGUUGUGAAAAAAGAGCUAGUU?AUGAUGAUGAGGUAAGCAGACUAAA$$$$UUUUUG$$$$$$$$$$$$$$$$$$$$$$$$$$$$$$UACUU$$$CUAAAUUG$UUGAA$$$$$$$$$$$$$$$$$$$$$$$$$$$$$$$$$$$$$$$$$$$$$$$$$$$$$$$$$$$$$$$$$$$$$$$$$$$$$$$$$$$$$$$$$$$$$$$$$$$$$$$$$$$$$$$$$$$$$$$$$$$$$$$$$$$$$$$$$$$$$$$$$$$$$$$$$$$$$$$$$$$$$$$$$$$$$$$$$$$$$$$$$$$$$$$$$$$$$$$$$$$$$$$$$$$$$$$$$$$$$$$$$$$$$$$$$$$$$$$$$$$$$$$$$$$$$$$$$$$$$$$$$$$$$$$$$$$$$$$$$$$$$$$$$$$$$$$$$$$$$$$$$$$$$$$$$$$$$$$$$$$$$$$$$$$$UUGCUUAAGAGUACUAAUU$$$$$$$$$$$$$$$$$$$$$$$$$$$$$$$$$$$$$$$$$$$$$$$$$$$$$$$$$$$$$$$$$$$$$$$$$$$$$$$$$$$$$$$$$$$$$$$$$$$$$$$$$$$$$$$$$$$$$$$$$$$$$$$$$$$$$$$$$$$CAA$$$$AGAAAA$CCU$$$$$$$$$$$$$$$$$$$$$$$$$$$$$$CAGUGUUUUU$$$$$$$$GCUUUAUUUA$UGGUUUUACU$CUACUUUUCU$$$$$$$$$$$$$$$$$$$$$$$$$$$$$$$$$$$$$$$$$$$$$$$$$$$$$$$$$$$$$$$$$$$$$$$$$$$$$$$$$$$$$$$$$$$$$$$$$$AAAUAAAUGCU$$$$$$$$$$$$$$$$$$$$$$$$$U$CUAACAGAUUA$$$$$$$UGUAAGAGAUACUUAUUCU$$$$$GGAUAUGAUU$CAGUUUUU$$$$$$$$$$$$$$$$$$$$$$$$AAAUAAUGCAAAUCAAAC$UUAGCA$$$$$$$$$$$$$$$$$$$$$$$$$$$$$$$$$$$$$$$$$$$$$$$$$$$$$$$$$$$$$$$$$$$$$$$$$$$$$$$$$$$$$$$$$$$$$$$$$$$$$$$$$$$$$$$$$$$$$$$$$$$$$$$$$$$$$$$$$$$$$$$$$$$$$$$$$$$$$$$$$$$$$$$$$$$$$$$$$$$$$$$$$$$$$$$$$$$$$$$$$$$$$$$$$$$$$$$$$$$$$$$$$$$$$$$$$$$$$$$$$$$$$$$$$$$$$$$$$$$$$$$$$$$$$$$$$$$$$$$$$$$$$$$$$$$$$$$$$$$$$$$$$$$$$$$$$$$$$$$$$$$$$$$$$$$$$$$$$$$$$$$$$$$$$$$$$$$$$$$$$$$$$$$$$$$$$$$$$$$$$$$$$$$$$$$$$$$$$$$$$$$$$$$$$$$$$$$$$$$$$$$$$$$$$$$$$$$$$$$$$$$$$$$$$$$$$$$$$$$$$$$$$$$$$$$$$$$$$$$$$$$$$$$$$$$$$$$$$$$$$$$$$$$$$$$$$$$$$$$$$$$$$$$$$$$$$$$$$$$$$$$$$$$$$$$$$$$$$$$$$$$$$$$$$$$$$$$$$$$$$$$$$$$$$$$$$$$$$$$$$$$$$$$$$$$$$$$$$$$$$$$$$$$$$$$$$$$$$$$$$$$$$$$$$$$$$$$$$$$$$$$$$$$$$$$$$$$$$$$$$$$$$$$$$$$$$$$$$$$$$$$$$$$$$$$$$$$$$$$$$$$$$$$$$$$$$$$$$$$$$$$$$$$$$$$$$$$$$$$$$$$$$$$$$$$$$$$$$$$$$$$$$$$$$$$$$$$$$$$$$$$$$$$$$$$$$$$$$$$$$$$$$$$$$$$$$$$GGGGAA$GCUCU$$$$$$$$$$$$$$$$$$$$$$$$UGAGUUUUGUAAAAGUUAUCC$AAA$CCAUUU$$$$$$$$$$$$$$$$$$$$$$$$$$$$$$$$$$$$$$$$$$$$$$$$$$$$$$$$$$$$$$$$$$$$$$$$$$$$$$$$$$$$$$$$$$$$$$$$$$$$$$$$$$$$$$$$$$$$$$$$$$$$$$$$$$$$$$$$$$$$$$$$$$$$$$$$$$$$$$$$$$$$$$$$$$$$$$$$$$$$$$$$$$$$$$$$$$$$$$$$$$$$$$$$$$$$$$UAUAGUUCUGGAAGAUAAA$$$$C$$$$$UG$$$AU$ACUUUU$CUUUUAGUA$$$$$$$$$$UUUUUGUUU$AUGAUUGUUGCUGGUCUU$UGU$AUUUAGCCUAGUUAAU$AAGU$$$$$$$$$$$$$$$$$$$$$$GCAUUUG$UGAUCAUCUAGUUGCUUA$GAACAAAUUUAUUGUU$$$AGUUUU$GAUGAUUUU$CUUUGUUUCU$$GU$UUGACGUA$GAUUUCUUUCAUAUUUUAAAAUAG$$GAUAUUGACUGGGUACAGACA
Hystrix                                 ??????????????????????????????????????????????????????????????????UAAA$$$$UUUUAU$$$$$$$$$$$$$$$$$$$$$$$$$$$$$$$ACUU$$$C$AAACUG$UUCAA$$$$$$$$$$$$$$$$$$$$$$$$$$$$$$$$$$$$$$$$$$$$$$$$$$$$$$$$$$$$$$$$$$$$$$$$$$$$$$$$$$$$$$$$$$$$$$$$$$$$$$$$$$$$$$$$$$$$$$$$$$$$$$$$$$$$$$$$$$$$$$$$$$$$$$$$$$$$$$$$$$$$$$$$$$$$$$$$$$$$$$$$$$$$$$$$$$$$$$$$$$$$$$$$$$$$$$$$$$$$$$$$$$$$$$$$$$$$$$$$$$$$$$$$$$$$$$$$$$$$$$$$$$$$$$$$$$$$$$$$$$$$$$$$$$$$$$$$$$$$$$$$$$$$$$$$$$$$$$$$$$$$$$$$$$$$CUGCUUGAGAGUACUAUUUCAGGGGGUUGGGGAUUGAGUUAAGCGGUAGAGCACUUGCCUAGCAAGUGCAAGGCCCUGAGUUCGAUCCCCAGCACCACCCCCCACAAAAGUACUAUCCAGCACCACCCCCCA$$$$$$$$$$$$$$$$$$$$$$$$$$CAA$$$AAGUA$$$$CUAAUCU$$$$$$$$$$$$$$$$$$$$$$$$$CAGUGUUUUU$$$$$$$$GCUUUAUUAU$UUU$$$$ACU$AUACCUUUCUUUUGACAGGGAUGAGGUUGCUGGGGAUCGAACUCAGGGCUUUAUGCUUACUAGUCAAAUGUUGUACCAGUGAGCUAAAUCCCCAAUCCCUACUUUUCUAAAUAUAUACU$$$$$$$$$$$$$$$$$$$$$$$$$U$CAAACAGAUUA$$$$$$$UCUAAGAGCUACCUAGUCU$$$$$GGUUAUGAUUCCAUUUUUUUU$$$$$$$$$$$$$$$$$$$$$AAAGAAAAAAAAGUCAAAC$UUAUUA$$$$$$$$$$$$$$$$$$$$$$$$$$$$$$$$$$$$$$$$$$$$$$$$$$$$$$$$$$$$$$$$$$$$$$$$$$$$$$$$$$$$$$$$$$$$$$$$$$$$$$$$$$$$$$$$$$$$$$$$$$$$$$$$$$$$$$$$$$$$$$$$$$$$$$$$$$$$$$$$$$$$$$$$$$$$$$$$$$$$$$$$$$$$$$$$$$$$$$$$$$$$$$$$$$$$$$$$$$$$$$$$$$$$$$$$$$$$$$$$$$$$$$$$$$$$$$$$$$$$$$$$$$$$$$$$$$$$$$$$$$$$$$$$$$$$$$$$$$$$$$$$$$$$$$$$$$$$$$$$$$$$$$$$$$$$$$$$$$$$$$$$$$$$$$$$$$$$$$$$$$$$$$$$$$$$$$$$$$$$$$$$$$$$$$$$$$$$$$$$$$$$$$$$$$$$$$$$$$$$$$$$$$$$$$$$$$$$$$$$$$$$$$$$$$$$$$$$$$$$$$$$$$$$$$$$$$$$$$$$$$$$$$$$$$$$$$$$$$$$$$$$$$$$$$$$$$$$$$$$$$$$$$$$$$$$$$$$$$$$$$$$$$$$$$$$$$$$$$$$$$$$$$$$$$$$$$$$$$$$$$$$$$$$$$$$$$$$$$$$$$$$$$$$$$$$$$$$$$$$$$$$$$$$$$$$$$$$$$$$$$$$$$$$$$$$$$$$$$$$$$$$$$$$$$$$$$$$$$$$$$$$$$$$$$$$$$$$$$$$$$$$$$$$$$$$$$$$$$$$$$$$$$$$$$$$$$$$$$$$$$$$$$$$$$$$$$$$$$$$$$$$$$$$$$$$$$$$$$$$$$$$$$$$$$$$$$$$$$$$$$$$$$$$$$$$$$$$$$$$$$$$$$$$$$$$UCAGGGGAA$GUGCC$$$$$$$$$$$$$$$$$$$$$$$$UGAGCUUUGUAAAAGUUUUCC$AAA$CCGUUU$$$$$$$$$$$$$$$$$$$$$$$$$$$$$$$$$$$$$$$$$$$$$$$$$$$$$$$$$$$$$$$$$$$$$$$$$$$$$$$$$$$$$$$$$$$$$$$$$$$$$$$$$$$$$$$$$$$$$$$$$$$$$$$$$$$$$$$$$$$$$$$$$$$$$$$$$$$$$$$$$$$$$$$$$$$$$$$$$$$$$$$$$$$$$$$$$$$$$$$$$$$$$$$$$$$$$$CAUAAUACUAGAAGAUUUA$$$$C$$$$$UG$$$GU$AUUUUG$$$$$$$GUGU$AU$$$AAAUUUUUGUUUCAUGAUUGCUAAUGGUCUU$UAA$AUUGAGCCUAGUUAGGUAACAAAU$$$$$$$$$$$$$$$$$$$GCAUUUG$UGAUAAUUGGGUUGCUUA$GAAAAAAUUUAU$GUU$$$AGUUUU$GAUAAUUCU$GUGAC$$$$$$$GU$U$GACAUA$G??????????????????????????????????????????????
Cavia                                   CGGAUCGUAUUUAUGCAAUGAAAGUUGUGAAAAAAGAGCUCGUUAAUGAUGAUGAGGUAAGCAGACUAAA$$$AUGUUUG$$$$$$$$$$$$$$$$$$$$$$$$$$$$$$UACUU$$$CUAACCUG$UUAAA$$$$$$$$$$$$$$$$$$$$$$$$$$$$$$$$$$$$$$$$$$$$$$$$$$$$$$$$$$$$$$$$$$$$$$$$$$$$$$$$$$$$$$$$$$$$$$$$$$$$$$$$$$$$$$$$$$$$$$$$$$$$$$$$$$$$$$$$$$$$$$$$$$$$$$$$$$$$$$$$$$$$$$$$$$$$$$$$$$$$$$$$$$$$$$$$$$$$$$$$$$$$$$$$$$$$$$$$$$$$$$$$$$$$$$$$$$$$$$$$$$$$$$$$$$$$$$$$$$$$$$$$$$$$$$$$$$$$$$$$$$$$$$$$$$$$$$$$$$$$$$$$$$$$$$$$$$$$$$$$$$$$$$$$$$$$CUCCUUAAAAGAACUAUUU$$$$$$$$$$$$$$$$$$$$$$$$$$$$$$$$$$$$$$$$$$$$$$$$$$$$$$$$$$$$$$$$$$$$$$$$$$$$$$$$$$$$$$$$$$$$$$$$$$$$$$$$$$$$$$$$$$$$$$$$$$$$$$$$$$$$$$$$$$$CAG$$$$AGAAAA$CCG$$$$$$$$$$$$$$$$$$$$$$$$$$$$$$CAGUGUUUUU$$$$$$$$AC$$$$UUAU$UUU$$$$AUU$CUAUGUUUAU$$$$$$$$$$$$$$$$$$$$$$$$$$$$$$$$$$$$$$$$$$$$$$$$$$$$$$$$$$$$$$$$$$$$$$$$$$$$$$$$$$$$$$$$$$$$$$$$$$$$$$AUAUGCU$$$$$$$$$$$$$$$$$$$$$$$$$U$CAAAUAGAUUA$$$$$$$UGUAAGAGAUACUUAGUCU$$$$$GGUUAUGAUUCAAGUUUCU$$$$$$$$$$$$$$$$$$$$$$$$AAAGAAUAAAAAUUGAAC$UUAUCA$$$$$$$$$$$$$$$$$$$$$$$$$$$$$$$$$$$$$$$$$$$$$$$$$$$$$$$$$$$$$$$$$$$$$$$$$$$$$$$$$$$$$$$$$$$$$$$$$$$$$$$$$$$$$$$$$$$$$$$$$$$$$$$$$$$$$$$$$$$$$$$$$$$$$$$$$$$$$$$$$$$$$$$$$$$$$$$$$$$$$$$$$$$$$$$$$$$$$$$$$$$$$$$$$$$$$$$$$$$$$$$$$$$$$$$$$$$$$$$$$$$$$$$$$$$$$$$$$$$$$$$$$$$$$$$$$$$$$$$$$$$$$$$$$$$$$$$$$$$$$$$$$$$$$$$$$$$$$$$$$$$$$$$$$$$$$$$$$$$$$$$$$$$$$$$$$$$$$$$$$$$$$$$$$$$$$$$$$$$$$$$$$$$$$$$$$$$$$$$$$$$$$$$$$$$$$$$$$$$$$$$$$$$$$$$$$$$$$$$$$$$$$$$$$$$$$$$$$$$$$$$$$$$$$$$$$$$$$$$$$$$$$$$$$$$$$$$$$$$$$$$$$$$$$$$$$$$$$$$$$$$$$$$$$$$$$$$$$$$$$$$$$$$$$$$$$$$$$$$$$$$$$$$$$$$$$$$$$$$$$$$$$$$$$$$$$$$$$$$$$$$$$$$$$$$$$$$$$$$$$$$$$$$$$$$$$$$$$$$$$$$$$$$$$$$$$$$$$$$$$$$$$$$$$$$$$$$$$$$$$$$$$$$$$$$$$$$$$$$$$$$$$$$$$$$$$$$$$$$$$$$$$$$$$$$$$$$$$$$$$$$$$$$$$$$$$$$$$$$$$$$$$$$$$$$$$$$$$$$$$$$$$$$$$$$$$$$$$$$$$$$$$$$$$$$$$$$$$$$$$$$$$$$$$$$$$$$GGAGAA$CUUCUUAUCAGAAAUUGAACUCUCAUGUAUGAGUUUUAUA$AAG$$UUCC$UGAAUCAUUU$$$$$$$$$$$$$$$$$$$$$$$$$$$$$$$$$$$$$$$$$$$$$$$$$$$$$$$$$$$$$$$$$$$$$$$$$$$$$$$$$$$$$$$$$$$$$$$$$$$$$$$$$$$$$$$$$$$$$$$$$$$$$$$$$$$$$$$$$$$$$$$$$$$$$$$$$$$$$$$$$$$$$$$$$$$$$$$$$$$$$$$$$$$$$$$$$$$$$$$$$$$$$$$$$$$$$$CAUAGUACUAGAAGAGUUA$$$$C$$$$$UG$$$GU$AUUUUU$CUUUCAGUAC$AU$$$AAAUUUUUAUUUCAU$AUUAACAGUGAUGUU$UGU$AUUUAGCCUAGUUAAUGAAU$$$$$$$$$$$$$$$$$$$$$$$GCAUUUG$UGAUCAUUGACU$GCUUA$AAACAAAUUUGUUGUU$$$AGUUUU$GAUGAUUUU$GUUUCUUUUU$$GU$UU$$$AUAUGAUUUGUUUCAUAUUUUAAAAUAG$$GAUAUUGAUUGGGUACAGACC
Massoutiera                             CAGAUCGUAUUUAUGCAAUGAAAGUUGUGAAAAAAGAGCUUGUCAAUGAUGAUGAGGUAAGCGUAAUAAA$$$GUUCUUC$$$$$$$$$$$$$$$$$$$$$$$$$$$$$$UACUC$$$CAUUACUGUUUAA$$$$$$$$$$$$$$$$$$$$$$$$$$$$$$$$$$$$$$$$$$$$$$$$$$$$$$$$$$$$$$$$$$$$$$$$$$$$$$$$$$$$$$$$$$$$$$$$$$$$$$$$$$$$$$$$$$$$$$$$$$$$$$$$$$$$$$$$$$$$$$$$$$$$$$$$$$$$$$$$$$$$$$$$$$$$$$$$$$$$$$$$$$$$$$$$$$$$$$$$$$$$$$$$$$$$$$$$$$$$$$$$$$$$$$$$$$$$$$$$$$$$$$$$$$$$$$$$$$$$$$$$$$$$$$$$$$$$$$$$$$$$$$$$$$$$$$$$$$$$$$$$$$$$$$$$$$$$$$$$$$$$$$$$$$$$$GAGUAUAA$$CUAACAUUU$$$$$$$$$$$$$$$$$$$$$$$$$$$$$$$$$$$$$$$$$$$$$$$$$$$$$$$$$$$$$$$$$$$$$$$$$$$$$$$$$$$$$$$$$$$$$$$$$$$$$$$$$$$$$$$$$$$$$$$$$$$$$$$$$$$$$$$$$$$CGG$$$$AGAAAA$$$$$$$$$$$$$$$$$$$$$$$$$$$$$$$$$$CAAUGUU$$$$$$$$$$$$CUUUAUCAU$UUC$$$$ACU$UUACCUUUCU$$$$$$$$$$$$$$$$$$$$$$$$$$$$$$$$$$$$$$$$$$$$$$$$$$$$$$$$$$$$$$$$$$$$$$$$$$$$$$$$$$$$$$$$$$$$$$$$$$GAGUGUAUGCU$$$$$$$$$$$$$$$$$$$$$$$$$U$CAAAUAGAUUA$$$$$$$UGUGAGAGAUGUUUACUCCUA$$$$$UUAUGACU$$$$$UUCUU$$$$$$$$$$$$$$$$$$$$$$$$$$AAAUAAAAACGAUAC$$UAUGA$$$$$$$$$$$$$$$$$$$$$$$$$$$$$$$$$$$$$$$$$$$$$$$$$$$$$$$$$$$$$$$$$$$$$$$$$$$$$$$$$$$$$$$$$$$$$$$$$$$$$$$$$$$$$$$$$$$$$$$$$$$$$$$$$$$$$$$$$$$$$$$$$$$$$$$$$$$$$$$$$$$$$$$$$$$$$$$$$$$$$$$$$$$$$$$$$$$$$$$$$$$$$$$$$$$$$$$$$$$$$$$$$$$$$$$$$$$$$$$$$$$$$$$$$$$$$$$$$$$$$$$$$$$$$$$$$$$$$$$$$$$$$$$$$$$$$$$$$$$$$$$$$$$$$$$$$$$$$$$$$$$$$$$$$$$$$$$$$$$$$$$$$$$$$$$$$$$$$$$$$$$$$$$$$$$$$$$$$$$$$$$$$$$$$$$$$$$$$$$$$$$$$$$$$$$$$$$$$$$$$$$$$$$$$$$$$$$$$$$$$$$$$$$$$$$$$$$$$$$$$$$$$$$$$$$$$$$$$$$$$$$$$$$$$$$$$$$$$$$$$$$$$$$$$$$$$$$$$$$$$$$$$$$$$$$$$$$$$$$$$$$$$$$$$$$$$$$$$$$$$$$$$$$$$$$$$$$$$$$$$$$$$$$$$$$$$$$$$$$$$$$$$$$$$$$$$$$$$$$$$$$$$$$$$$$$$$$$$$$$$$$$$$$$$$$$$$$$$$$$$$$$$$$$$$$$$$$$$$$$$$$$$$$$$$$$$$$$$$$$$$$$$$$$$$$$$$$$$$$$$$$$$$$$$$$$$$$$$$$$$$$$$$$$$$$$$$$$$$$$$$$$$$$$$$$$$$$$$$$$$$$$$$$$$$$$$$$$$$$$$$$$$$$$$$$$$$$$$$$$$$$$$$$$$UUAU$$$AGAAA$GUACU$$$$$$$$$$$$$$$$$$$$$$$$UGAGCGUUGUAAAAAAUUUCC$AGA$CCAUUU$$$$$$$$$$$$$$$$$$$$$$$$$$$$$$$$$$$$$$$$$$$$$$$$$$$$$$$$$$$$$$$$$$$$$$$$$$$$$$$$$$$$$$$$$$$$$$$$$$$$$$$$$$$$$$$$$$$$$$$$$$$$$$$$$$$$$$$$$$$$$$$$$$$$$$$$$$$$$$$$$$$$$$$$$$$$$$$$$$$$$$$$$$$$$$$$$$$$$$$$$$$$$$$$$$$$$$CAUAAUACUAGAAGAUUUA$$$$C$UA$GUA$$$GU$AUUUUU$CUCUUUAUAA$AUGU$AAAUUUUUGUUUCAUAAUAGUCAAUAGUUUC$AUU$AUUUAGCCUAAUUAGUUAACAAAU$$$$$$$$$$$$$$$$$$$ACAUUUG$UGGUCAUUGAGUUGCU$$$GCAGA$$$$$$UUGUU$$$AGUUUU$GAUCAUUUU$GUUUCU$$$$$$GU$UUGACAUA$AAUCUCUUUCAUAUUUUAAAAUAG$$GAUAUUGAUUGGGUACAGACA
Ctenodactylus                           ?CGAUCGUAUUUAUGCAAUGAAAGUUGUGAAAAAAGAGCUUGUCAAUGAUGAUGAGGUAAGCGUAAUAAA$$$GUUCUUC$$$$$$$$$$$$$$$$$$$$$$$$$$$$$$UACUC$$$CAUUACUGUUUAA$$$$$$$$$$$$$$$$$$$$$$$$$$$$$$$$$$$$$$$$$$$$$$$$$$$$$$$$$$$$$$$$$$$$$$$$$$$$$$$$$$$$$$$$$$$$$$$$$$$$$$$$$$$$$$$$$$$$$$$$$$$$$$$$$$$$$$$$$$$$$$$$$$$$$$$$$$$$$$$$$$$$$$$$$$$$$$$$$$$$$$$$$$$$$$$$$$$$$$$$$$$$$$$$$$$$$$$$$$$$$$$$$$$$$$$$$$$$$$$$$$$$$$$$$$$$$$$$$$$$$$$$$$$$$$$$$$$$$$$$$$$$$$$$$$$$$$$$$$$$$$$$$$$$$$$$$$$$$$$$$$$$$$$$$$$$$GACUAUAA$$CUAACAUUU$$$$$$$$$$$$$$$$$$$$$$$$$$$$$$$$$$$$$$$$$$$$$$$$$$$$$$$$$$$$$$$$$$$$$$$$$$$$$$$$$$$$$$$$$$$$$$$$$$$$$$$$$$$$$$$$$$$$$$$$$$$$$$$$$$$$$$$$$$$CGG$$$$AGAAAA$$$$$$$$$$$$$$$$$$$$$$$$$$$$$$$$$$CAAUGUU$$$$$$$$$$$$CUGUAUCAU$UUC$$$$ACU$UUACCUUUCU$$$$$$$$$$$$$$$$$$$$$$$$$$$$$$$$$$$$$$$$$$$$$$$$$$$$$$$$$$$$$$$$$$$$$$$$$$$$$$$$$$$$$$$$$$$$$$$$$$GAAUGCAUGCU$$$$$$$$$$$$$$$$$$$$$$$$$U$CAAAUAGAUUA$$$$$$$UGUGAGAAAUGUUUACUCCUA$$$$$UUAUGACU$$$$$UUUUU$$$$$$$$$$$$$$$$$$$$$$$$$$AAAUAAAAAAGAUAC$$UACGA$$$$$$$$$$$$$$$$$$$$$$$$$$$$$$$$$$$$$$$$$$$$$$$$$$$$$$$$$$$$$$$$$$$$$$$$$$$$$$$$$$$$$$$$$$$$$$$$$$$$$$$$$$$$$$$$$$$$$$$$$$$$$$$$$$$$$$$$$$$$$$$$$$$$$$$$$$$$$$$$$$$$$$$$$$$$$$$$$$$$$$$$$$$$$$$$$$$$$$$$$$$$$$$$$$$$$$$$$$$$$$$$$$$$$$$$$$$$$$$$$$$$$$$$$$$$$$$$$$$$$$$$$$$$$$$$$$$$$$$$$$$$$$$$$$$$$$$$$$$$$$$$$$$$$$$$$$$$$$$$$$$$$$$$$$$$$$$$$$$$$$$$$$$$$$$$$$$$$$$$$$$$$$$$$$$$$$$$$$$$$$$$$$$$$$$$$$$$$$$$$$$$$$$$$$$$$$$$$$$$$$$$$$$$$$$$$$$$$$$$$$$$$$$$$$$$$$$$$$$$$$$$$$$$$$$$$$$$$$$$$$$$$$$$$$$$$$$$$$$$$$$$$$$$$$$$$$$$$$$$$$$$$$$$$$$$$$$$$$$$$$$$$$$$$$$$$$$$$$$$$$$$$$$$$$$$$$$$$$$$$$$$$$$$$$$$$$$$$$$$$$$$$$$$$$$$$$$$$$$$$$$$$$$$$$$$$$$$$$$$$$$$$$$$$$$$$$$$$$$$$$$$$$$$$$$$$$$$$$$$$$$$$$$$$$$$$$$$$$$$$$$$$$$$$$$$$$$$$$$$$$$$$$$$$$$$$$$$$$$$$$$$$$$$$$$$$$$$$$$$$$$$$$$$$$$$$$$$$$$$$$$$$$$$$$$$$$$$$$$$$$$$$$$$$$$$$$$$$$$$$$$$$$$$$UUAU$$$AGGAA$GUACU$$$$$$$$$$$$$$$$$$$$$$$$UGAGCGUUGUAAAAAAUUUCC$AGA$CCAUUU$$$$$$$$$$$$$$$$$$$$$$$$$$$$$$$$$$$$$$$$$$$$$$$$$$$$$$$$$$$$$$$$$$$$$$$$$$$$$$$$$$$$$$$$$$$$$$$$$$$$$$$$$$$$$$$$$$$$$$$$$$$$$$$$$$$$$$$$$$$$$$$$$$$$$$$$$$$$$$$$$$$$$$$$$$$$$$$$$$$$$$$$$$$$$$$$$$$$$$$$$$$$$$$$$$$$$$CAUAAUACUAGAAGA$UUA$$$$C$UA$GUA$$$GU$AUUUUU$CUCUUUGU$$$AUGU$AAAUUUUUGUUUCAUAAUAGUCAAUAGUUUC$AUU$AUUUAGUCUAAUUAGUUAACAAAU$$$$$$$$$$$$$$$$$$$ACAUUUG$UGGUCAUUGAGUUGCU$$$GCAGA$$$$$$UUGUU$$$AGUUUU$GAUCAUUUU$GUUUCU$$$$$$GU$UUGACGUA$AGUCUCUUUCAUAUUUUAAAAUAG$$GAUAUUGAUUGGGUACAGACA
Lepus                                   CAGAUCGUAUUUAUGCAAUGAAAGUUGUGAAAAAAGAGCUUGUCAAUGAUGACGAGGUAAGCACAAUGAA$$$GUUUUAU$$$$$$$$$$$$$$$$$$$$$$$$$$$$$$UACUU$$$CUAAACUU$UUAA$$$$$$$$$$$$$$$$$$$$$$$$$$$$$$$$$$$$$$$$$$$$$$$$$$$$$$$$$$$$$$$$$$$$$$$$$$$$$$$$$$$$$$$$$$$$$$$$$$$$$$$$$$$$$$$$$$$$$$$$$$$$$$$$$$$$$$$$$$$$$$$$$$$$$$$$$$$$$$$$$$$$$$$$$$$$$$$$$$$$$$$$$$$$$$$$$$$$$$$$$$$$$$$$$$$$$$$$$$$$$$$$$$$$$$$$$$$$$$$$$$$$$$$$$$$$$$$$$$$$$$$$$$$$$$$$$$$$$$$$$$$$$$$$$$$$$$$$$$$$$$$$$$$$$$$$$$$$$$$$$$$$$$$$$$$$AAUGCUUAUGAGUA$$AUUU$$$$$$$$$$$$$$$$$$$$$$$$$$$$$$$$$$$$$$$$$$$$$$$$$$$$$$$$$$$$$$$$$$$$$$$$$$$$$$$$$$$$$$$$$$$$$$$$$$$$$$$$$$$$$$$$$$$$$$$$$$$$$$$$$$$$$$$$$UGUAG$$$$UGAAAA$CCU$$$$$$$$$$$$$$$$$$$$$$$$$$$$$$CAGCGUUUAU$$$$$$$$GCCUUAUUAU$UUC$$$$AGG$CUACUUUUCU$$$$$$$$$$$$$$$$$$$$$$$$$$$$$$$$$$$$$$$$$$$$$$$$$$$$$$$$$$$$$$$$$$$$$$$$$$$$$$$$$$$$$$$$$$$$$$$$$UAAAUGUAUAUU$$$$$$$$$$$$$$$$$$$$$$$$$U$CAAACAGAUUA$$$$$$$$$UAAGCGAUAUUUAAACUUACCAGA$CUUUAUU$$AAAUUUUUC$$$$$$$$$$$$$$$$$$$$$$$AAACAUGAAAAUCAAACCAUAUUA$$$$$$$$$$$$$$$$$$$$$$$$$$$$$$$$$$$$$$$$$$$$$$$$$$$$$$$$$$$$$$$$$$$$$$$$$$$$$$$$$$$$$$$$$$$$$$$$$$$$$$$$$$$$$$$$$$$$$$$$$$$$$$$$$$$$$$$$$$$$$$$$$$$$$$$$$$$$$$$$$$$$$$$$$$$$$$$$$$$$$$$$$$$$$$$$$$$$$$$$$$$$$$$$$$$$$$$$$$$$$$$$$$$$$$$$$$$$$$$$$$$$$$$$$$$$$$$$$$$$$$$$$$$$$$$$$$$$$$$$$$$$$$$$$$$$$$$$$$$$$$$$$$$$$$$$$$$$$$$$$$$$$$$$$$$$$$$$$$$$$$$$$$$$$$$$$$$$$$$$$$$$$$$$$$$$$$$$$$$$$$$$$$$$$$$$$$$$$$$$$$$$$$$$$$$$$$$$$$$$$$$$$$$$$$$$$$$$$$$$$$$$$$$$$$$$$$$$$$$$$$$$$$$$$$$$$$$$$$$$$$$$$$$$$$$$$$$$$$$$$$$$$$$$$$$$$$$$$$$$$$$$$$$$$$$$$$$$$$$$$$$$$$$$$$$$$$$$$$$$$$$$$$$$$$$$$$$$$$$$$$$$$$$$$$$$$$$$$$$$$$$$$$$$$$$$$$$$$$$$$$$$$$$$$$$$$$$$$$$$$$$$$$$$$$$$$$$$$$$$$$$$$$$$$$$$$$$$$$$$$$$$$$$$$$$$$$$$$$$$$$$$$$$$$$$$$$$$$$$$$$$$$$$$$$$$$$$$$$$$$$$$$$$$$$$$$$$$$$$$$$$$$$$$$$$$$$$$$$$$$$$$$$$$$$$$$$$$$$$$$$$$$$$$$$$$$$$$$$$$$$$$$$$$$GUAUCAGAGGAU$GUAUU$$$$$$$$$$$$$$$$$$$$$$$$AGAGCUU$GUAAAAGUUUUCU$AGA$CCAU$U$$$$$$$$$$$$$$$$$$$$$$$$$$$$$$$$$$$$$$$$$$$$$$$$$$$$$$$$$$$$$$$$$$$$$$$$$$$$$$$$$$$$$$$$$$$$$$$$$$$$$$$$$$$$$$$$$$$$$$$$$$$$$$$$$$$$$$$$$$$$$$$$$$$$$$$$$$$$$$$$$$$$$$$$$$$$$$$$$$$$$$$$$$$$$$$$$$$$$$$$$$$$$$$$$$$$$UCGUAAUACUG$$AGACUUA$$$$C$CA$GUG$$$GG$AUUUUU$CUUCUUGUAC$AU$$$AAAUUGGUAUU$GAUGAUUAUCAGCGAUUUU$GAU$ACUUAGCCUAAUUAAG$$$$$$$$$$$$$$$$$$$$$$$CAUUGCAUUUG$UCCUCACUAAAUUGCCAA$GAACAAAUUUAUCAUU$$$AAUUUU$GAUGAUAUC$AUUUCA$$$$$$GU$UUGACGUC$UAUUUAUUUCUUACUUUAACACAG$$GAUAUUGACUGGGUGCAGACA
Ochotona                                CAGAUCGUAUUUAUGCAAUGAAAGUUGUGAAAAAAGAGCUUGUCAAUGAUGAUGAGGUAAGCACAGUGAA$$$GUUUUAU$$$$$$$$$$$$$$$$$$$$$$$$$$$$$$UAUUU$$$CUACACUG$CUAA$$$$$$$$$$$$$$$$$$$$$$$$$$$$$$$$$$$$$$$$$$$$$$$$$$$$$$$$$$$$$$$$$$$$$$$$$$$$$$$$$$$$$$$$$$$$$$$$$$$$$$$$$$$$$$$$$$$$$$$$$$$$$$$$$$$$$$$$$$$$$$$$$$$$$$$$$$$$$$$$$$$$$$$$$$$$$$$$$$$$$$$$$$$$$$$$$$$$$$$$$$$$$$$$$$$$$$$$$$$$$$$$$$$$$$$$$$$$$$$$$$$$$$$$$$$$$$$$$$$$$$$$$$$$$$$$$$$$$$$$$$$$$$$$$$$$$$$$$$$$$$$$$$$$$$$$$$$$$$$$$$$$$$$$$$$$AAUCCUGUAAGAUA$$AUAU$$$$$$$$$$$$$$$$$$$$$$$$$$$$$$$$$$$$$$$$$$$$$$$$$$$$$$$$$$$$$$$$$$$$$$$$$$$$$$$$$$$$$$$$$$$$$$$$$$$$$$$$$$$$$$$$$$$$$$$$$$$$$$$$$$$$$$$$$UGUAG$$$$CAAAUG$CCU$$$$$$$$$$$$$$$$$$$$$$$$$$$$$$CAAUGU$$$$$$$$$$$$GACUUGUUAU$UGC$$$$AGU$CUAUUUUUUU$$$$$$$$$$$$$$$$$$$$$$$$$$$$$$$$$$$$$$$$$$$$$$$$$$$$$$$$$$$$$$$$$$$$$$$$$$$$$$$$$$$$$$$$$$$$$$$$$UACAUAUAUAUU$$$$$$$$$$$$$$$$$$$$$$$$$U$CAAACAGAU$$$$$$$$$UCUAAGAGAUACUUAAACUUUUU$$$$CUUUU$$$$$$$$$$$$$$$$$$$$$$$$$$$$$$$$$$$AAAGCAUGAAAAUCAAACUAUGUUA$$$$$$$$$$$$$$$$$$$$$$$$$$$$$$$$$$$$$$$$$$$$$$$$$$$$$$$$$$$$$$$$$$$$$$$$$$$$$$$$$$$$$$$$$$$$$$$$$$$$$$$$$$$$$$$$$$$$$$$$$$$$$$$$$$$$$$$$$$$$$$$$$$$$$$$$$$$$$$$$$$$$$$$$$$$$$$$$$$$$$$$$$$$$$$$$$$$$$$$$$$$$$$$$$$$$$$$$$$$$$$$$$$$$$$$$$$$$$$$$$$$$$$$$$$$$$$$$$$$$$$$$$$$$$$$$$$$$$$$$$$$$$$$$$$$$$$$$$$$$$$$$$$$$$$$$$$$$$$$$$$$$$$$$$$$$$$$$$$$$$$$$$$$$$$$$$$$$$$$$$$$$$$$$$$$$$$$$$$$$$$$$$$$$$$$$$$$$$$$$$$$$$$$$$$$$$$$$$$$$$$$$$$$$$$$$$$$$$$$$$$$$$$$$$$$$$$$$$$$$$$$$$$$$$$$$$$$$$$$$$$$$$$$$$$$$$$$$$$$$$$$$$$$$$$$$$$$$$$$$$$$$$$$$$$$$$$$$$$$$$$$$$$$$$$$$$$$$$$$$$$$$$$$$$$$$$$$$$$$$$$$$$$$$$$$$$$$$$$$$$$$$$$$$$$$$$$$$$$$$$$$$$$$$$$$$$$$$$$$$$$$$$$$$$$$$$$$$$$$$$$$$$$$$$$$$$$$$$$$$$$$$$$$$$$$$$$$$$$$$$$$$$$$$$$$$$$$$$$$$$$$$$$$$$$$$$$$$$$$$$$$$$$$$$$$$$$$$$$$$$$$$$$$$$$$$$$$$$$$$$$$$$$$$$$$$$$$$$$$$$$$$$$$$$$$$$$$$$$$$$$$$$$$$$GUAUCA$$GAAU$GAAAU$$$$$$$$$$$$$$$$$$$$AAAGGGAGUUU$AUAAAAGUUUUGC$AGA$GAAUUU$$$$$$$$$$$$$$$$$$$$$$$$$$$$$$$$$$$$$$$$$$$$$$$$$$$$$$$$$$$$$$$$$$$$$$$$$$$$$$$$$$$$$$$$$$$$$$$$$$$$$$$$$$$$$$$$$$$$$$$$$$$$$$$$$$$$$$$$$$$$$$$$$$$$$$$$$$$$$$$$$$$$$$$$$$$$$$$$$$$$$$$$$$$$$$$$$$$$$$$$$$$$$$$$$$$$$GGGCAAUGCUGAAAGAUUUAUGUACUUAAGUACAAGG$AUUUUU$CUCCUUGUAC$AU$$$AAAUUGAUGUUUGGUGAU???????????????????????????????????????????????????????????????????????????????????????????????????????????????????????????????????????????????????????????????????????????????????????????????????
Oryctolagus                             CAGAUCGUAUUUAUGCAAUGAAAGUUGUCAAAAAAGAGCUUGUCAAUGAUGACGAGGUAAGCACAAUGAA$$$GCUUUAU$$$$$$$$$$$$$$$$$$$$$$$$$$$$$$UACUU$$$CUCAACUG$UUAA$$$$$$$$$$$$$$$$$$$$$$$$$$$$$$$$$$$$$$$$$$$$$$$$$$$$$$$$$$$$$$$$$$$$$$$$$$$$$$$$$$$$$$$$$$$$$$$$$$$$$$$$$$$$$$$$$$$$$$$$$$$$$$$$$$$$$$$$$$$$$$$$$$$$$$$$$$$$$$$$$$$$$$$$$$$$$$$$$$$$$$$$$$$$$$$$$$$$$$$$$$$$$$$$$$$$$$$$$$$$$$$$$$$$$$$$$$$$$$$$$$$$$$$$$$$$$$$$$$$$$$$$$$$$$$$$$$$$$$$$$$$$$$$$$$$$$$$$$$$$$$$$$$$$$$$$$$$$$$$$$$$$$$$$$$$$AAUGCUUGCGAGUA$$AUUU$$$$$$$$$$$$$$$$$$$$$$$$$$$$$$$$$$$$$$$$$$$$$$$$$$$$$$$$$$$$$$$$$$$$$$$$$$$$$$$$$$$$$$$$$$$$$$$$$$$$$$$$$$$$$$$$$$$$$$$$$$$$$$$$$$$$$$$$$UGUAG$$$$UGAAAA$CCU$$$$$$$$$$$$$$$$$$$$$$$$$$$$$$CAGUGUUUAU$$$$$$$$GCCUUAUUAU$UUC$$$$AGG$CUACUUUUCU$$$$$$$$$$$$$$$$$$$$$$$$$$$$$$$$$$$$$$$$$$$$$$$$$$$$$$$$$$$$$$$$$$$$$$$$$$$$$$$$$$$$$$$$$$$$$$$$$UAAAUGUGUAUU$$$$$$$$$$$$$$$$$$$$$$$$$U$CAAACAGAU$$$$$$$$$UGUAAGCGAUAUUUAAACUUAUUAGA$CUUUAUU$$AGAUUUUUC$$$$$$$$$$$$$$$$$$$$$$$AAGCAUGAAAAUCAAACCAUAUUA$$$$$$$$$$$$$$$$$$$$$$$$$$$$$$$$$$$$$$$$$$$$$$$$$$$$$$$$$$$$$$$$$$$$$$$$$$$$$$$$$$$$$$$$$$$$$$$$$$$$$$$$$$$$$$$$$$$$$$$$$$$$$$$$$$$$$$$$$$$$$$$$$$$$$$$$$$$$$$$$$$$$$$$$$$$$$$$$$$$$$$$$$$$$$$$$$$$$$$$$$$$$$$$$$$$$$$$$$$$$$$$$$$$$$$$$$$$$$$$$$$$$$$$$$$$$$$$$$$$$$$$$$$$$$$$$$$$$$$$$$$$$$$$$$$$$$$$$$$$$$$$$$$$$$$$$$$$$$$$$$$$$$$$$$$$$$$$$$$$$$$$$$$$$$$$$$$$$$$$$$$$$$$$$$$$$$$$$$$$$$$$$$$$$$$$$$$$$$$$$$$$$$$$$$$$$$$$$$$$$$$$$$$$$$$$$$$$$$$$$$$$$$$$$$$$$$$$$$$$$$$$$$$$$$$$$$$$$$$$$$$$$$$$$$$$$$$$$$$$$$$$$$$$$$$$$$$$$$$$$$$$$$$$$$$$$$$$$$$$$$$$$$$$$$$$$$$$$$$$$$$$$$$$$$$$$$$$$$$$$$$$$$$$$$$$$$$$$$$$$$$$$$$$$$$$$$$$$$$$$$$$$$$$$$$$$$$$$$$$$$$$$$$$$$$$$$$$$$$$$$$$$$$$$$$$$$$$$$$$$$$$$$$$$$$$$$$$$$$$$$$$$$$$$$$$$$$$$$$$$$$$$$$$$$$$$$$$$$$$$$$$$$$$$$$$$$$$$$$$$$$$$$$$$$$$$$$$$$$$$$$$$$$$$$$$$$$$$$$$$$$$$$$$$$$$$$$$$$$$$$$$$$$$$$GUAUCAGAGGAU$GUAAU$$$$$$$$$$$$$$$$$$$$$$$$AGAGCUU$GUAAAAGUUUUCU$AGA$CCAU$U$$$$$$$$$$$$$$$$$$$$$$$$$$$$$$$$$$$$$$$$$$$$$$$$$$$$$$$$$$$$$$$$$$$$$$$$$$$$$$$$$$$$$$$$$$$$$$$$$$$$$$$$$$$$$$$$$$$$$$$$$$$$$$$$$$$$$$$$$$$$$$$$$$$$$$$$$$$$$$$$$$$$$$$$$$$$$$$$$$$$$$$$$$$$$$$$$$$$$$$$$$$$$$$$$$$$$UCAUAAUACUG$$AGACUUA$$$$C$CA$GUG$$$GG$AUUUUU$CUUCUUGUAU$AU$$$AAAUUGGUAUUUGAUGAUUAUCAGCGAUUUU$GAU$UCUUAGCCUAAUUAAG$$$$$$$$$$$$$$$$$$$$$$$CAUUGCAUUUG$UCCUCACUGAAUUGCCAA$GAACAAAUUUAUCAUU$$$AAUUUU$GAUGAUAUC$AUUUCA$$$$$$GU$UUGACGUC$UAUUUGUUUCUUAUUUUAAAACAG$$GAUAUUGACUGGGUACAGACA
Kogia                                   ????????????????????????????????AAAGAGCUUGUCAAUGAUGAUGAGGUAAGCACAAUGAU$$$GUUUUAU$$$$$$$$$$$$$$$$$$$$$$$$$$$$$$UACCU$$$UUAAACCG$GUAAG$$$$$$$$$$$$$$$$$$$$$$$$$$$$$$$$$$$$$$$$$$$$$$$$$$$$$$$$$$$$$$$$$$$$$$$$$$$$$$$$$$$$$$$$$$$$$$$$$$$$$$$$$$$$$$$$$$$$$$$$$$$$$$$$$$$$$$$$$$$$$$$$$$$$$$$$$$$$$$$$$$$$$$$$$$$$$$$$$$$$$$$$$$$$$$$$$$$$$$$$$$$$$$$$$$$$$$$$$$$$$$$$$$$$$$$$$$$$$$$$$$$$$$$$$$$$$$$$$$$$$$$$$$$$$$$$$$$$$$$$$$$$$$$$$$$$$$$$$$$$$$$$$$$$$$$$$$$$$$$$$$$$$$$$$$$UUGGCUUAAGUGUACUAUUU$$$$$$$$$$$$$$$$$$$$$$$$$$$$$$$$$$$$$$$$$$$$$$$$$$$$$$$$$$$$$$$$$$$$$$$$$$$$$$$$$$$$$$$$$$$$$$$$$$$$$$$$$$$$$$$$$$$$$$$$$$$$$$$$$$$$$$$$$$$CAG$$$$AAAAAAACCU$$$$$$$$$$$$$$$$$$$$$$$$$$$$$$UAAUGUUUAU$$$$$$$$GCCCUAUUAU$UUC$$$AACU$CUACUUUUCU$$$$$$$$$$$$$$$$$$$$$$$$$$$$$$$$$$$$$$$$$$$$$$$$$$$$$$$$$$$$$$$$$$$$$$$$$$$$$$$$$$$$$$$$$$$$$$$$$$AAAUACACGUU$$$$$$$$$$$$$$$$$$$$$$$$$U$CAAACAAAUUA$$$$$$$UUUAAGGUAUAUUUAAGGUUAUCUGAUGAUUAUU$$AGAUUUUUU$$$$$$$$$$$$$$$$$$$$$$$$$$AAUAAUAAUCAAACCAUAUUA$$$$$$$$$$$$$$$$$$$$$$$$$$$$$$$$$$$$$$$$$$$$$$$$$$$$$$$$$$$$$$$$$$$$$$$$$$$$$$$$$$$$$$$$$$$$$$$$$$$$$$$$$$$$$$$$$$$$$$$$$$$$$$$$$$$$$$$$$$$$$$$$$$$$$$$$$$$$$$$$$$$$$$$$$$$$$$$$$$$$$$$$$$$$$$$$$$$$$$$$$$$$$$$$$$$$$$$$$$$$$$$$$$$$$$$$$$$$$$$$$$$$$$$$$$$$$$$$$$$$$$$$$$$$$$$$$$$$$$$$$$$$$$$$$$$$$$$$$$$$$$$$$$$$$$$$$$$$$$$$$$$$$$$$$$$$$$$$$$$$$$$$$$$$$$$$$$$$$$$$$$$$$$$$$$$$$$$$$$$$$$$$$$$$$$$$$$$$$$$$$$$$$$$$$$$$$$$$$$$$$$$$$$$$$$$$$$$$$$$$$$$$$$$$$$$$$$$$$$$$$$$$$$$$$$$$$$$$$$$$$$$$$$$$$$$$$$$$$$$$$$$$$$$$$$$$$$$$$$$$$$$$$$$$$$$$$$$$$$$$$$$$$$$$$$$$$$$$$$$$$$$$$$$$$$$$$$$$$$$$$$$$$$$$$$$$$$$$$$$$$$$$$$$$$$$$$$$$$$$$$$$$$$$$$$$$$$$$$$$$$$$$$$$$$$$$$$$$$$$$$$$$$$$$$$$$$$$$$$$$$$$$$$$$$$$$$$$$$$$$$$$$$$$$$$$$$$$$$$$$$$$$$$$$$$$$$$$$$$$$$$$$$$$$$$$$$$$$$$$$$$$$$$$$$$$$$$$$$$$$$$$$$$$$$$$$$$$$$$$$$$$$$$$$$$$$$$$$$$$$$$$$$$$$$UUAUCAAGGAGAAGUACU$$$$$$$$$$$$$$$$$$$$$$$$UGAGCGUUGUAA$$GUUUUCU$AGA$CUGC$U$$$$$$$$$$$$$$$$$$$$$$$$$$$$$$$$$$$$$$$$$$$$$$$$$$$$$$$$$$$$$$$$$$$$$$$$$$$$$$$$$$$$$$$$$$$$$$$$$$$$$$$$$$$$$$$$$$$$$$$$$$$$$$$$$$$$$$$$$$$$$$$$$$$$$$$$$$$$$$$$$$$$$$$$$$$$$$$$$$$$$$$$$$$$$$$$$$$$$$$$$$$$$$$$$$$$$GCAUAAUAUCGACAGAUUUA$$$$C$UG$GUA$$$GU$AGUUU$$CUCCUCGUAU$AU$$$AAAUUACUAUUUCAUGAUAAUCAGCGCUUCU$GAU$AUUUAGCCUAGUUAGUUAAU$$$$$$$$$$$$$$$$$$$AAUUGCAUUUA$UGGUAAUAGAAUUACUAA$GAAUAUACCUAUCAU$$$$AGUUUU$GAUGAUAUC$AUUUCA$$$$$$GU$UUGACAUA$GAUUUCUUUUGUAUUUUAAAAUAG$$G????????????????????
Sus                                     CAGAUCGUAUUUAUGCAAUGAAAGUUGUGAAAAAAGAGCUCGUUAAUGAUGACGAGGUAAGCACAGUGAU$$$GUUUUAU$$$$$$$$$$$$$$$$$$$$$$$$$$$$$$UACCU$$$CUAAAUUG$UUGAG$$$$$$$$$$$$$$$$$$$$$$$$$$$$$$$$$$$$$$$$$$$$$$$$$$$$$$$$$$$$$$$$$$$$$$$$$$$$$$$$$$$$$$$$$$$$$$$$$$$$$$$$$$$$$$$$$$$$$$$$$$$$$$$$$$$$$$$$$$$$$$$$$$$$$$$$$$$$$$$$$$$$$$$$$$$$$$$$$$$$$$$$$$$$$$$$$$$$$$$$$$$$$$$$$$$$$$$$$$$$$$$$$$$$$$$$$$$$$$$$$$$$$$$$$$$$$$$$$$$$$$$$$$$$$$$$$$$$$$$$$$$$$$$$$$$$$$$$$$$$$$$$$$$$$$$$$$$$$$$$$$$$$$$$$$$UUGGCUUAAGUGUACUAUAU$$$$$$$$$$$$$$$$$$$$$$$$$$$$$$$$$$$$$$$$$$$$$$$$$$$$$$$$$$$$$$$$$$$$$$$$$$$$$$$$$$$$$$$$$$$$$$$$$$$$$$$$$$$$$$$$$$$$$$$$$$$$$$$$$$$$$$$$$$$CAG$$$$AAAAA$$CCU$$$$$$$$$$$$$$$$$$$$$$$$$$$$$$CUAUGUUUGU$$$$$$$$ACCUUAUUAU$UUC$$$$AGU$GUACUUUUCU$$$$$$$$$$$$$$$$$$$$$$$$$$$$$$$$$$$$$$$$$$$$$$$$$$$$$$$$$$$$$$$$$$$$$$$$$$$$$$$$$$$$$$$$$$$$$$$$$$AAACACAUGCU$$$$$$$$$$$$$$$$$$$$$$$$$U$CAAACAGAUUA$$$$$$$UAUCAGGUAUU$$$$$$$$$$$$$$ACAAUUAUU$$AGAUUUUUU$$$$$$$$$$$$$$$$$$$$$$$$$$$$UAAAUAAAAAACCAUGUUA$$$$$$$$$$$$$$$$$$$$$$$$$$$$$$$$$$$$$$$$$$$$$$$$$$$$$$$$$$$$$$$$$$$$$$$$$$$$$$$$$$$$$$$$$$$$$$$$$$$$$$$$$$$$$$$$$$$$$$$$$$$$$$$$$$$$$$$$$$$$$$$$$$$$$$$$$$$$$$$$$$$$$$$$$$$$$$$$$$$$$$$$$$$$$$$$$$$$$$$$$$$$$$$$$$$$$$$$$$$$$$$$$$$$$$$$$$$$$$$$$$$$$$$$$$$$$$$$$$$$$$$$$$$$$$$$$$$$$$$$$$$$$$$$$$$$$$$$$$$$$$$$$$$$$$$$$$$$$$$$$$$$$$$$$$$$$$$$$$$$$$$$$$$$$$$$$$$$$$$$$$$$$$$$$$$$$$$$$$$$$$$$$$$$$$$$$$$$$$$$$$$$$$$$$$$$$$$$$$$$$$$$$$$$$$$$$$$$$$$$$$$$$$$$$$$$$$$$$$$$$$$$$$$$$$$$$$$$$$$$$$$$$$$$$$$$$$$$$$$$$$$$$$$$$$$$$$$$$$$$$$$$$$$$$$$$$$$$$$$$$$$$$$$$$$$$$$$$$$$$$$$$$$$$$$$$$$$$$$$$$$$$$$$$$$$$$$$$$$$$$$$$$$$$$$$$$$$$$$$$$$$$$$$$$$$$$$$$$$$$$$$$$$$$$$$$$$$$$$$$$$$$$$$$$$$$$$$$$$$$$$$$$$$$$$$$$$$$$$$$$$$$$$$$$$$$$$$$$$$$$$$$$$$$$$$$$$$$$$$$$$$$$$$$$$$$$$$$$$$$$$$$$$$$$$$$$$$$$$$$$$$$$$$$$$$$$$$$$$$$$$$$$$$$$$$$$$$$$$$$$$$$$$$$$UUAUCAAGGGAAGGUACU$$$$$$$$$$$$$$$$$$$$$$$$UGAGCUUUGUAAAAGUUUUCU$AGA$CUGUUU$$$$$$$$$$$$$$$$$$$CAGAUCGGGAGCUUGGGCUUAUCAGACACAACUUAGAAUAGAUUUACAAGGAGAUCUGCUGAAUAGCAUUGAAACUAUGUCUAGAUCUUCAUGUUGCACAGAAAAAAGGGUGGGGGGAAAAACUGUAAUUGUAAUGUAUACAUUGUAAGGAUAACCUGACCCCCUUGGCUGUACAAGUGGGAAAAAUAAAAAAAAAAUAA$AAAAAAGGAUUUA$$$$$$$GGGUUAAGGU$AUUUUU$CUCUUUAUAU$GU$$$AAAUUAUAAUUUCAUGAUUAUGAAUAUUUUU$GCU$GUUUAGCCUAGUUAGUUAAU$$$$$$$$$$$$$$$$$$$AAUUGCAUUUG$UGGUAAGGGAACUGCUAA$GAACAAAUUUAUCAU$$$$AGUUCU$UAUGCUAUC$AUUUCA$$$$$$GU$GCGACUGA$GACUUCUUUUGUAUUUUAAAAUAG$$GAUAUUGAC????????????
Bos                                     CAGAUCGUAUUUAUGCAAUGAAAGUUGUGAAAAAAGAGCUUGUCAAUGAUGAUGAGGUAAGCACAAUGAU$$$GUUUUAU$$$$$$$$$$$$$$$$$$$$$$$$$$$$$$UACCU$$$CUAAACUA$UUACA$$$$$$$$$$$$$$$$$$$$$$$$$$$$$$$$$$$$$$$$$$$$$$$$$$$$$$$$$$$$$$$$$$$$$$$$$$$$$$$$$$$$$$$$$$$$$$$$$$$$$$$$$$$$$$$$$$$$$$$$$$$$$$$$$$$$$$$$$$$$$$$$$$$$$$$$$$$$$$$$$$$$$$$$$$$$$$$$$$$$$$$$$$$$$$$$$$$$$$$$$$$$$$$$$$$$$$$$$$$$$$$$$$$$$$$$$$$$$$$$$$$$$$$$$$$$$$$$$$$$$$$$$$$$$$$$$$$$$$$$$$$$$$$$$$$$$$$$$$$$$$$$$$$$$$$$$$$$$$$$$$$$$$$$$$$UUGGCUUAAGCGUAUGAUAU$$$$$$$$$$$$$$$$$$$$$$$$$$$$$$$$$$$$$$$$$$$$$$$$$$$$$$$$$$$$$$$$$$$$$$$$$$$$$$$$$$$$$$$$$$$$$$$$$$$$$$$$$$$$$$$$$$$$$$$$$$$$$$$$$$$$$$$$$$$CAG$$$$AAAAGA$UGU$$$$$$$$$$$$$$$$$$$$$$$$$$$$$$CAAUGUUUGU$$$$$$$$GCCUUAUUGU$UUU$$$$AGU$CUGCUUUUCU$$$$$$$$$$$$$$$$$$$$$$$$$$$$$$$$$$$$$$$$$$$$$$$$$$$$$$$$$$$$$$$$$$$$$$$$$$$$$$$$$$$$$$$$$$$$$$$$$$AAAUACAUGCU$$$$$$$$$$$$$$$$$$$$$$$$$U$CAGACUGCUUA$AAA$$$UAU$$$$$AUAUUUAAAGUUGUCUGAUGAUUAUU$$AGAUU$$$$$$$$$$$$$$$$$$$$$$$AAAAAAAAAUAAACAUCAAACCAUAUUA$$$$$$$$$$$$$$$$$$$$$$$$$$$$$$$$$$$$$$$$$$$$$$$$$$$$$$$$$$$$$$$$$$$$$$$$$$$$$$$$$$$$$$$$$$$$$$$$$$$$$$$$$$$$$$$$$$$$$$$$$$$$$$$$$$$$$$$$$$$$$$$$$$$$$$$$$$$$$$$$$$$$$$$$$$$$$$$$$$$$$$$$$$$$$$$$$$$$$$$$$$$$$$$$$$$$$$$$$$$$$$$$$$$$$$$$$$$$$$$$$$$$$$$$$$$$$$$$$$$$$$$$$$$$$$$$$$$$$$$$$$$$$$$$$$$$$$$$$$$$$$$$$$$$$$$$$$$$$$$$$$$$$$$$$$$$$$$$$$$$$$$$$$$$$$$$$$$$$$$$$$$$$$$$$$$$$$$$$$$$$$$$$$$$$$$$$$$$$$$$$$$$$$$$$$$$$$$$$$$$$$$$$$$$$$$$$$$$$$$$$$$$$$$$$$$$$$$$$$$$$$$$$$$$$$$$$$$$$$$$$$$$$$$$$$$$$$$$$$$$$$$$$$$$$$$$$$$$$$$$$$$$$$$$$$$$$$$$$$$$$$$$$$$$$$$$$$$$$$$$$$$$$$$$$$$$$$$$$$$$$$$$$$$$$$$$$$$$$$$$$$$$$$$$$$$$$$$$$$$$$$$$$$$$$$$$$$$$$$$$$$$$$$$$$$$$$$$$$$$$$$$$$$$$$$$$$$$$$$$$$$$$$$$$$$$$$$$$$$$$$$$$$$$$$$$$$$$$$$$$$$$$$$$$$$$$$$$$$$$$$$$$$$$$$$$$$$$$$$$$$$$$$$$$$$$$$$$$$$$$$$$$$$$$$$$$$$$$$$$$$$$$$$$$$$$$$$$$$$$$$$$$$$$$$UUAUCAAGGGAAAGUACU$$$$$$$$$$$$$$$$$$$$$$$$UGAGCUUUGUAAAAGUUUGGU$AGA$CUCUUU$$$$$$$$$$$$$$$$$$$$$$$$$$$$$$$$$$$$$$$$$$$$$$$$$$$$$$$$$$$$$$$$$$$$$$$$$$$$$$$$$$$$$$$$$$$$$$$$$$$$$$$$$$$$$$$$$$$$$$$$$$$$$$$$$$$$$$$$$$$$$$$$$$$$$$$$$$$$$$$$$$$$$$$$$$$$$$$$$$$$$$$$$$$$$$$$$$$$$$$$$$$$$$$$$$$$$$AAUAAUAUUGAAAGGUUUG$$$$C$UGGGUA$$$GU$AGUUU$$CUCUUUGUAU$AU$$$AAAUUAUUAUUUCAUGAUUAUCAAUGCUUUU$GAU$GUUUAGCCUAGUUAGU$$$$$$$$$$$$$$$$$$$$$$$AAUUGCAUUUA$UGGUAAUAGAAUUACUAA$GAACAAAUUUGUCAU$$$$AGUUUU$GAUACUGUC$AUUCUA$$$$$$GU$UUGACAUA$AAUUUCUUUCAUAUUUUAAAAUAG$$GAUAUUGACUGGGUACAGACA
Homo                                    CAGAUCGUAUUUAUGCAAUGAAAGUUGUGAAAAAAGAGCUUGUUAAUGAUGAUGAGGUAAGCAC$UGCAU$$$AUUUUAU$$$$$$$$$$$$$$$$$$$$$$$$$$$$$$UGCUU$$$CUAAACUGCUUGAGAA$UACUAUUCUUUUUUUUUUUUGAAACGGAGUUUCGCUCUUGUCACCCAGCCUGGAGUGCUAGUGGUGCAAUCUUGGCUCACUGCAACCUCUGCCUCCCAGGUUCAAGUGAUUCUCCUGCCUCAGCCUCCCAAGUAGCUGGGAUUACAGGCAUGCACCACUAUGCC$$$$$$$$$$$$$$$$$$$$$$$$$$$$$$$$$$$$$$$$$$$$$$$$$$$$$$$$$$$$$$$$$$$$$$$$$$$$$$$$$$$$$$$$$$$$$$$$$$$$$$$$$$$$$$$$$$$$$$$$$$$$$$$$$$$$$$$$$$$$$$$$$$$$$$$$$$$$$$$$$$$$$CAGCU$AAUUUUUGUAUUUUUAGUAGAGAUGGGGUUUCACCAUGUUGGCCAGGCUGCUCUUGAACUCCUGACCUCAAGUGA$UCCACCCGCCUCAGCCUCCCAAAGUUGCUAGGAAUAUAGGCGUGAGCCACCGCACCCAGCCAAGAGUACUAUUUUAAAG$$$$AAAA$$$CCU$$$$$$$$$$$$$$$$$$$$$$$$$$$$$$CUAUGUUUGU$$$$$$$$GCUUUAUUAU$CUC$$$$AUU$CUGCUUUUCU$$$$$$$$$$$$$$$$$$$$$$$$$$$$$$$$$$$$$$$$$$$$$$$$$$$$$$$$$$$$$$$$$$$$$$$$$$$$$$$$$$$$$$$$$$$$$$$$$$AAAUAUGUGCUAAGUAAAUGAAAUAUAUUAUUUCGGUUUACUUUUCUUAUAGAUGGUAUAAG$$AUAUUUAAAGUAAUUUGA$$$UUAUU$$AGAUUUUUUU$$$$$$$$$$$$$$$$$$$$AAAAAAACAAAAAUCAAACCACAUUA$$$$$$$$$$$$$$$$$$$$$$$$$$$$$$$$$$$$$$$$$$$$$$$$$$$$$$$$$$$$$$$$$$$$$$$$$$$$$$$$$$$$$$$$$$$$$$$$$$$$$$$$$$$$$$$$$$$$$$$$$$$$$$$$$$$$$$$$$$$$$$$$$$$$$$$$$$$$$$$$$$$$$$$$$$$$$$$$$$$$$$$$$$$$$$$$$$$$$$$$$$$$$$$$$$$$$$$$$$$$$$$$$$$$$$$$$$$$$$$$$$$$$$$$$$$$$$$$$$$$$$$$$$$$$$$$$$$$$$$$$$$$$$$$$$$$$$$$$$$$$$$$$$$$$$$$$$$$$$$$$$$$$$$$$$$$$$$$$$$$$$$$$$$$$$$$$$$$$$$$$$$$$$$$$$$$$$$$$$$$$$$$$$$$$$$$$$$$$$$$$$$$$$$$$$$$$$$$$$$$$$$$$$$$$$$$$$$$$$$$$$$$$$$$$$$$$$$$$$$$$$$$$$$$$$$$$$$$$$$$$$$$$$$$$$$$$$$$$$$$$$$$$$$$$$$$$$$$$$$$$$$$$$$$$$$$$$$$$$$$$$$$$$$$$$$$$$$$$$$$$$$$$$$$$$$$$$$$$$$$$$$$$$$$$$$$$$$$$$$$$$$$$$$$$$$$$$$$$$$$$$$$$$$$$$$$$$$$$$$$$$$$$$$$$$$$$$$$$$$$$$$$$$$$$$$$$$$$$$$$$$$$$$$$$$$$$$$$$$$$$$$$$$$$$$$$$$$$$$$$$$$$$$$$$$$$$$$$$$$$$$$$$$$$$$$$$$$$$$$$$$$$$$$$$$$$$$$$$$$$$$$$$$$$$$$$$$$$$$$$$$$$$$$$$$$$$$$$$$$$$$$$$$$$$UUAUCAGGAGAAA$UACU$$$$$$$$$$$$$$$$$$$$$$$$UGAGCUUUGUAAAAGUUUUCU$AGA$CAGUUU$$$$$$$$$$$$$$$$$$$$$$$$$$$$$$$$$$$$$$$$$$$$$$$$$$$$$$$$$$$$$$$$$$$$$$$$$$$$$$$$$$$$$$$$$$$$$$$$$$$$$$$$$$$$$$$$$$$$$$$$$$$$$$$$$$$$$$$$$$$$$$$$$$$$$$$$$$$$$$$$$$$$$$$$$$$$$$$$$$$$$$$$$$$$$$$$$$$$$$$$$$$$$$$$$$$$$$UAUAAUACUGAAAGAUUGA$$$$C$UA$GU$$$$GUUAUUUUU$CUCUUUGUAU$GU$$$AAAUUUUCGUUUCAUGAUUAUCAAUGGUUUU$GAU$AUUUAGCCUAGUUA$$$$AC$$$$$$$$$$$$$$$$$$$CAUUGCAUUUG$UGACCAUUGAAUUGCUCA$GAGCAAAUUUAUCAUU$$$AAUU$$$$GUGAUAUC$A$$$$$$$$$$$GU$UUGACAUA$GAUUUCUUACAUGUUUCAAAAUAGAGGAUAUUGAUUGGGUACAGACA
    ;
end;


[SPTBN - b-spectrin non erythrocytic 1]
#NEXUS
begin data;
    dimensions ntax=37 nchar=2578;
    format symbols=" A C G U $";
    matrix
Mus                                     UGCCUCUGCCCAGAAGUUUGCAACAGAUGGGGAAGGUAAG$$$$AAUGGACUGC$$UCUAGGCAUUAUCACCUCAACAAC$$$GGAAAUAUAUCUCCAU$GAACUACAAACAUU$GU$GUGUG$$GCGACGGGA$CUUGU$AAGUUACUGCACCA$$$UUUUAGGGUUCUGGGAGGA$$$CUGUUUACUUCCAGGUCAUAAUGUG$$$$$$$$$$$$$$$$$$$$$$$$$$$$$$$$$$$$$$$$$$$UCACUGCAGUGUUUUGGUUUGG$$UUU$UG$AUAUUUCAGCACU$GUCUUUUU$$$$$$$$$$$$$$CUGAAAUAGACCCAUAUUUUUCUUAAA$UACUCAAAUGCUAUCU$$$$$$$$$$$$$$$$$$$$$$$$$$$$$$$$$$$$$$$$$$$$$$$$$$$$$$$$$$$$$$$$$$$$$$$$$$$$$$$$$$$$$$$$$$$$$$$$$$$$$$$$$$$$$$$$$$$$$$$$$$$$$$$$$$$$$$$$$$$$$$$$$$$$$$$$$$$$$$$$$$$$$$$$$$$$$$$$$$$$$$$$$$$$$$$$$$$$$$$$$$$$$$$$$$$$$$$$$$$$$$$$$$$$$$$$$$$$$$$$$$$$$$$$$$$$$$$$$$$$$$$$$$$$$$$$$$$$$$$$$$$$$$$$$$$$$$$$$$$$$$$$$$$$$$$$$$$$$$$$$$$$$$$$$$$$$$$$$$$$$$$$$$$$$$$$$$$$$$GGUUUU$GAGAGCUUUAGCAUCUGGU$AGUGUUAAUGUUUUCAGUCCAUACUCGUUA$ACGAUGUG$$GACCGACAGCCUACUG$UGGUUGCU$$$CUAGCAGCUCUCAGCUUUGACACCUAGU$$$$CACGUG$$$$$$CUAUUGAG$GGA$$$$$$GAAGGACUGGGCCUUGCUUCUUUAAAUAAGAUGGGCAGAGGUGGUGCACA$$$$$$CCUUCUUUUUUCCCCAAAGGUUUAUUUAUUUAUUAUAUGUAAGUAUACUGUAGUUGUCUUCAGACAUGCCAGAAGAGGGCAUCAGAUCUCAUUACGGAUGGUUGUGAGCCACCAUGUAUGUGUAUGUGGUUGCUGGGAUUUGAACUCAGAACCUUGGGAAAAACAGCCACUGCUCUUAACCGCUGAGCCAUCUCUCCAGCCCAGAGCCUUGCUUUUUUGUUUGUUUGUUUGUUUCGAGACAGGAUUUCUCUGUUGUCCUGGCUGUCCUGCCUCUGCCUCCCAAGUGCUGGGAUUAAAGGCCUGCGCCACCACUGCUUCUUAAGAACUAAGUAAACACAGCUGCUUCCAUAUGAUACGUGUGCUUUCUU$GAUUU$$$$$$$$$$$$$$$$$$$$$$GUAA$$$GUGAUCUCUUUGU$$$$CUACAGUUGGGCCAAAAGUGCAG$$$$$$$$UG$$UUCGUCAUAGCCCUUUCUU$$CCUGUCCUAGUC$$$$$$$$$$$$$$$$$$$$$$$$$$$$$$$$$$$$$$$$$$$$$$$$$$$$$$$$$$$$$$$$$$$$$$$$$$$$$$$$$$$$$$$$$$$$$$$$$$$$$$$$$$$$$$$$$$$$$$$$$$$$$$$$$$$$$$$$$$$$$$$$$$$$$$$$$$$$$$$$$$$$$$$$$$$$$$$$$$$$$$$$$$$$$$$$$$$$$$$$$$$$$$$$$$$$$$$$$$$$$$$$$$$$$$$$$$$$$$$$$$$$$$$$$$$$$$$$$$$$$$$$$$$$$$$$$$$$$$$$$$$$$$$$$$$$$$$$$$$$$$$$$$$$$$$$$$$$$$$$$$$$$$$$$$$$$$$$$$$$$$$$$$$$$$$$$$$$$$$$$$$$$$$$$$$$$$$$$$$$$$$$$$$$$$$$$$$$$$$$$$$$$$$$$$$$$$$$$$$$$$$$$$$$$$$$$$$$$$$$$$$$$$$$$$$$$$$$$$$$$$$$$$$$$$$$AGUAUGGCAGGAA$$$$GUG$ACUGUUGCUCUUU$$$$AUAUGACACUGC$$UUA$$$$$$GAC$$$$$$$$GGGAGCCAA$$GCUAG$$$AACAUGG$$$$$$$$$$$$$$$$$$$$$$$$$$$$$$$$$$$$$$$$$$$$$AAC$AUAGUUUACUG$UCU$$$$$$$$$$$$$$$$$$$$$$$$$$$$$$$$$$$$$$$$$$$$$$$$$$$$$$$$$$$$$$$$$$$$$$$$$$$$$$$$$$$$$$$$$$$$$$$$$$$$$$$$$$$$$$$$$$$$$$$$$$$$$$$$$$$$$$$$$$$$$$$$$$$$$$$$$$$$$$$$$$$$$$$$$$$$$$$$$$$$$$$$$$$$$$$$$$$$$$$$$$$$$$$$$$$$$$$$$$$$$$$$$$$$$$$$$$$$$$$$$$$$$$$$$$$$$$$$$$$$$$$$$$$$$$$$$$$$$$$$$$$$$$$$$$$$$$$$$$$$$$$$$$$$$$$$$$$$$$$$$$$$$$$$$$$$$$$$$$$$$$$$$$$$$$$$$$$$$$$$$$$$$$$$$$$$$$$$$$$$$$$$$$$$$$$$$$$$$$$$$$$$$$$$GCAAAUGAACAGGGAGCUAUUGGAGA$$$$$$$$$$$$$$CUUAGCAUUCUUUCCUU$$$$GG$UGUUAAAACAGGCUACAAGCCAUGUGACCCCCAGGUAAUUCGAGACCGUGUUG
Acomys                                  ?????????????????????????GACGGGGAAGGUGAG$$$$AGUGGACUGU$$CGGAGGCAUCAUCUCCUCCACAGC$$$GGAA$UGCAUCUCUAUAGA$CUACAAAC$$U$GU$GUGUG$$GCAGUGGAA$$UUGU$AACUUACAGCAGCACCAUUGUAGGUUUUGGGGAGGA$$$UUGUUUGUUUCCAGGUUAUAAUGUG$$$$$$$$$$$$$$$$$$$$$$$$$$$$$$$$$$$$$$$$$$UGCAGUGCAAAG$$$UGUAAUAG$UUUU$UGAAUACUUCAGCACU$GCCUCUUUU$$$$$$$$$$$$$$$$AAAAACACAUAUUUUU$$$UUAAA$UAUUCCAAUGCUACUU$$$$$$$$$$$$$$$$$$$$$$$$$$$$$$$$$$$$$$$$$$$$$$$$$$$$$$$$$$$$$$$$$$$$$$$$$$$$$$$$$$$$$$$$$$$$$$$$$$$$$$$$$$$$$$$$$$$$$$$$$$$$$$$$$$$$$$$$$$$$$$$$$$$$$$$$$$$$$$$$$$$$$$$$$$$$$$$$$$$$$$$$$$$$$$$$$$$$$$$$$$$$$$$$$$$$$$$$$$$$$$$$$$$$$$$$$$$$$$$$$$$$$$$$$$$$$$$$$$$$$$$$$$$$$$$$$$$$$$$$$$$$$$$$$$$$$$$$$$$$$$$$$$$$$$$$$$$$$$$$$$$$$$$$$$$$$$$$$$$$$$$$$$$$$$$$$$$$$$GGUUUUUGAGAGCUUUGGUGUCUGGC$AGUGAAAACGUUGCCAACCCACACUCAAUAAAAAAUAUG$$CACUAACAGCCUGCGG$UGGCUACU$$$CCAGCCGCUCACAGCUUUAACACCUGGU$$$$CACAUG$$$$$$CUGUUUAGAGGUUGUUUAGAAGGAUUAGGCUUUGCUCCUUAAC$$$$$$$$$$$$$CAAAAAUACACA$GCU$GCCUUCUCUCAU$$$$$$$$$$$$$$$$$$$$$$$$$$$$$$$$$$$$$$$$$$$$$$$$$$$$$$$$$$$$$$$$$$$$$$$$$$$$$$$$$$$$$$$$$$$$$$$$$$$$$$$$$$$$$$$$$$$$$$$$$$$$$$$$$$$$$$$$$$$$$$$$$$$$$$$$$$$$$$$$$$$$$$$$$$$$$$$$$$$$$$$$$$$$$$$$$$$$$$$$$$$$$$$$$$$$$$$$$$$$$$$$$$$$$$$$$$$$$$$$$$$$$$$$$$$$$$$$$$$$$$$$$$$$$$$$$$$$$$$$$$$$$$$$$$$$$$$$$$$$$$$$$$$$$$$$$$$$$$$$$$$$$$$$$$$$$$$$$$AUGAUGCAUGUGCUGUCUU$GAGUU$$$$$$$$$$$$$$$$$$$$$$AGAA$$$GUGAUCUCUUUGU$$$$CUACAGCUAGGCCAUCUGCAAAG$$$$$$$$$$$$$$$$$$$$$$$$$$$$$$$$$$$$$$$$$$$$$$$$$$$$$$$$$$$$$$$$$$$$$$$$$$$$$$$$$$$$$$$$$$$$$$$$$$$$$$$$$$$$$$$$$$$$$$$$$$$$$$$$$$$$$$$$$$$$$$$$$$$$$$$$$$$$$$$$$$$$$$$$$$$$$$$$$$$$$$$$$$$$$$$$$$$$$$$$$$$$$$$$$$$$$$$$$$$$$$$$$$$$$$$$$$$$$$$$$$$$$$$$$$$$$$$$$$$$$$$$$$$$$$$$$$$$$$$$$$$$$$$$$$$$$$$$$$$$$$$$$$$$$$$$$$$$$$$$$$$$$$$$$$$$$$$$$$$$$$$$$$$$$$$$$$$$$$$$$$$$$$$$$$$$$$$$$$$$$$$$$$$$$$$$$$$$$$$$$$$$$$$$$$$$$$$$$$$$$$$$$$$$$$$$$$$$$$$$$$$$$$$$$$$$$$$$$$$$$$CUCUGUGCAUGUGCAUAGAGCCUUGCACAUUGUAGCCUGUCUUCCUGCUCCAGUCAGGAGCUCAGGAA$$$$GUAUUCUGUUGCUUUCU$$$$ACAUGGCACCGC$$UUA$$$$$$GACUUGAAC$CUGUAACCAG$$GCUAG$$$ACCAUGG$$$$$$$$$$$$$$$$$$$$$$$$$$$$$$$$$$$$$$$$$$$$$AAC$ACAGCUUUCUG$UCU$$$$$$$$$$$$$$$$$$$$$$$$$$$$$$$$$$$$$$$$$$$$$$$$$$$$$$$$$$$$$$$$$$$$$$$$$$$$$$$$$$$$$$$$$$$$$$$$$$$$$$$$$$$$$$$$$$$$$$$$$$$$$$$$$$$$$$$$$$$$$$$$$$$$$$$$$$$$$$$$$$$$$$$$$$$$$$$$$$$$$$$$$$$$$$$$$$$$$$$$$$$$$$$$$$$$$$$$$$$$$$$$$$$$$$$$$$$$$$$$$$$$$$$$$$$$$$$$$$$$$$$$$$$$$$$$$$$$$$$$$$$$$$$$$$$$$$$$$$$$$$$$$$$$$$$$$$$$$$$$$$$$$$$$$$$$$$$$$$$$$$$$$$$$$$$$$$$$$$$$$$$$$$$$$$$$$$$$$$$$$$$$$$$$$$$$$$$$$$$$$$$$$$$$GCCAGUGAGCAGGAAACUAUUGGACA$$$$$$$$$$$$$$CUCAACAUUCUUUCCUU$$$$GG$UGUUGAAACAGGCUACAAGCCCUGUGACCCCCAGGUAAUCCGAGACCGUGUGC
Microtus                                ???CUCUGCCCAGAAGUUUGCAACAGAUGGGGAAGGUAAG$$$$AGUGGACUGU$$UCUAA$$AUUACCUCCUUGACAGU$$$AGACAGGCAUCUCUGUGGA$GUGCAAACCUU$GUGGUCUG$$GCGAAGGGA$CUUGU$AAGUUACUACAGCACC$$$GUAGGUUUCUGG$AGGA$$$CUGUUUGCUUCCAGGUUAUAAUGUGUGCAGCCCCGUAGGUUUCUAGAGGAUUGUUUGCUCCAGGUUAUAAUGUGUGCAG$$$CACCAUAGGUCUU$UGAAUACUUCAGCACU$GUCUCUCAUU$$$$$$$$$$$$CUGAAAUAGACACAUUUUU$$CUUAAA$UACUCAAAUGCUGCUU$$$$$$$$$$$$$$$$$$$$$$$$$$$$$$$$$$$$$$$$$$$$$$$$$$$$$$$$$$$$$$$$$$$$$$$$$$$$$$$$$$$$$$$$$$$$$$$$$$$$$$$$$$$$$$$$$$$$$$$$$$$$$$$$$$$$$$$$$$$$$$$$$$$$$$$$$$$$$$$$$$$$$$$$$$$$$$$$$$$$$$$$$$$$$$$$$$$$$$$$$$$$$$$$$$$$$$$$$$$$$$$$$$$$$$$$$$$$$$$$$$$$$$$$$$$$$$$$$$$$$$$$$$$$$$$$$$$$$$$$$$$$$$$$$$$$$$$$$$$$$$$$$$$$$$$$$$$$$$$$$$$$$$$$$$$$$$$$$$$$$$$$$$$$$$$$$$$$$$GGUUUU$GAGUGCCUUGGCAUCUUGC$AGUGAAAAUGCUGCCAGUCUGUGCUCAAUA$AAGAUGUG$$UACU$ACAGCCUACUG$CGGCUGCU$$$CCAGCAGCUCCCAGCUUUUUGAC$UAGU$$$$CACACG$$$$$$CUGGUCAGACGAUGCUUACAAGGAUU$$$GUU$$GGCCUUG$CUUCUCU$$$$$ACCAAGUAA$CACA$GCG$GCCUUCUUUAAU$$$$$$$$$$$$$$$$$$$$$$$$$$$$$$$$$$$$$$$$$$$$$$$$$$$$$$$$$$$$$$$$$$$$$$$$$$$$$$$$$$$$$$$$$$$$$$$$$$$$$$$$$$$$$$$$$$$$$$$$$$$$$$$$$$$$$$$$$$$$$$$$$$$$$$$$$$$$$$$$$$$$$$$$$$$$$$$$$$$$$$$$$$$$$$$$$$$$$$$$$$$$$$$$$$$$$$$$$$$$$$$$$$$$$$$$$$$$$$$$$$$$$$$$$$$$$$$$$$$$$$$$$$$$$$$$$$$$$$$$$$$$$$$$$$$$$$$$$$$$$$$$$$$$$$$$$$$$$$$$$$$$$$$$$$$$$$$$$$AUAAU$UUUGUGCUUUCGU$GAUUA$$$$$$$$$$$$$$$$$$$$$$AUAA$$$GUGAUCUUUU$$$$$$$CUACAGU$GGGCC$GAAGAGCAG$$$$$$$$UG$$CAUGGCAUAGCCC$UUCUU$$CCUAUUCUAGUCAGUGUA$GUGGCAUUUUCUUUAGGCCACCAACCAACUCCCAAAUA$$GACAUGGAGACUUAUUAUAAGUCUUAUUAAUUGUGAAUGCUCGGCCUUAGCUUAGGCUUGUCCCACUAGCUCUUUU$$$$$$$$$$$$$$$$$$$$$$$$$$AACUUGAUGUUUUUAUUCAUCUACAUUUUGCCUCUGAACUUCUUACCCUUUUUUUCAUUCUGCAUGUCCUACGUUCCUGCUUCU$$$$$$$$$$$$$$$GGGUUUGGAUGGACGGCCCCUGGCCUCUUCCUGUGGUCCCUC$$$$UUUCUCCCUCUCCUCGCUAU$$$$$$$$$$$$$$$$$$$$$$$$$$$$$$$$$$$$$$$$$$$$$$$$$$$$$$$$$$$$$$$$$$$$$$$$$$$$$$$$$$$$$$$$$$$$$$$$$$$$$$$$$$$$$$$$$$$$$$$$$$$$$$$$$$$$$$$$$$$$$$$$$$$$$$$$$$$$$$$$$$$$$$$$$$$$$$$$$$$$$$$$$$$$$$$$$$$$$$$$$$$$$$$$$$$$$$$$$$$$$$$$$$$$$$$$$$$$$$$$$$$$$$$$$$$$$$$$$$$$$$$$$$$$$$$$$$$$$$$$$$$$$$$$$$$$$$$$$$$$$$$$$$$$$$$$$$$$$$$$$$$$$$$$$$$$$$$$$$$$$$$$$$$$$$$$$$$$$$$$$$$$$$$$$$$$$$$$$$$$$$$$$$$$$$$$$$$$$$$$$$$$$$$$$$$$$$$$$$$$$$$$$$$$$$$$$$$$$$$$$$$$$$$$$$$$$$$$$$$$$$$$$$$$$$$$$$$$$$$$$$$$$$$$$$$$$$$$$$$$$$$$$$$$$$$$$$$$$$$$$$$$$$$$$$$$$$$$$$$$$$$$$$$$$$$$$$$$$$$$$$$$$$$$$$$$$$$$$$$$$$$$$$$$$$$$$$$$$$$$$$$$$$$$$$$$$$$$$$$$$$$$$$$$$$$$$$$$$$$$$$$$$$$$$$$$$$$$$$$$$$$$$$$$$$$$$$$$$$$$$$$$$$$$$$$$$$$$$$$$$$$$$$$$$$$$$$$$$$$$$$$$$$$$$$$$AUG$CCAUUCAGCUAUUGGGAA$CUCA$GUUAAAUACUCAGCAUUCUUUUCUU$$$$$$$$GUUGAAAUAGGCUACAAGCCCUGCGACCCCCAGGUCAUCCGAGACCGCGUUG
Mesocricetus                            UGCCUCUGCCCAGAAGUUUGCAACAGAUGGGGAAGGUAAG$$$$AAUGGGCUGU$$UCUAAGCAUUAUCUCCUCUACAGU$$$GGAAAUACAUCUCUGUAGA$GUACCAACA$$$$$$$$$$$$$$$$$$$GGA$CUUUU$$AGUUACUGUUACACUGUUGUAGGUCUCUGGGCAGA$$$UUGUUUGCUUACAGGUUAUAAUAUG$$$$$$$$$$$$$$$$$$$$$$$$$$$$$$$$$$$$$$$$$$$$$$$$$UAUAG$$$CACAGUGG$UUUC$$$$$$$$$$CAGCACU$GUCUCUUUUU$$$$$$$$$$$$CUGAAAUAGACACGUUUU$$CCUUAAA$UACUGAAAUGCUGCUU$$$$$$$$$$$$$$$$$$$$$$$$$$$$$$$$$$$$$$$$$$$$$$$$$$$$$$$$$$$$$$$$$$$$$$$$$$$$$$$$$$$$$$$$$$$$$$$$$$$$$$$$$$$$$$$$$$$$$$$$$$$$$$$$$$$$$$$$$$$$$$$$$$$$$$$$$$$$$$$$$$$$$$$$$$$$$$$$$$$$$$$$$$$$$$$$$$$$$$$$$$$$$$$$$$$$$$$$$$$$$$$$$$$$$$$$$$$$$$$$$$$$$$$$$$$$$$$$$$$$$$$$$$$$$$$$$$$$$$$$$$$$$$$$$$$$$$$$$$$$$$$$$$$$$$$$$$$$$$$$$$$$$$$$$$$$$$$$$$$$$$$$$$$$$$$$$$$$$$GGUUUU$GAGAGCUUUGGCAUCUAGC$AGUGGCAGUGCUGCUGUUCUGUGCUCAGUA$AAGAUGUG$$UGCUAACAACCUACUG$UAGCU$CU$$$CCCGCAGCUCACAGCUUUGACAC$UGGU$$$$CACGCG$$$$$$CUGUUUAGAGGAUACUUAGAAGGGUU$$$CUU$GGGCCUUG$CUUCUUA$$AGAACCAAGUGAACACA$GCU$GCCUUCUUUCAU$$$$$$$$$$$$$$$$$$$$$$$$$$$$$$$$$$$$$$$$$$$$$$$$$$$$$$$$$$$$$$$$$$$$$$$$$$$$$$$$$$$$$$$$$$$$$$$$$$$$$$$$$$$$$$$$$$$$$$$$$$$$$$$$$$$$$$$$$$$$$$$$$$$$$$$$$$$$$$$$$$$$$$$$$$$$$$$$$$$$$$$$$$$$$$$$$$$$$$$$$$$$$$$$$$$$$$$$$$$$$$$$$$$$$$$$$$$$$$$$$$$$$$$$$$$$$$$$$$$$$$$$$$$$$$$$$$$$$$$$$$$$$$$$$$$$$$$$$$$$$$$$$$$$$$$$$$$$$$$$$$$$$$$$$$$$$$$$$$ACGAUUCAUGUGCCGUCUU$GAUUU$$$$$$$$$$$$$$$$$$$$$$AUAA$$$GUAAUCUUUGUCU$$$$$$ACAGUUGGGCUAAAAGAGCAG$$$$$$$$UA$$CAUGGCAUAUCCCCUUCUU$$CCUGUCGGAGUCGGUAUAUGUGGCUAUCUCUUUGUACUGCUAUCCAGCUCCCAAAUAAAGACAUGGAGACUUA$$$$$$$$$$$$CCAAUUAUGAAUGCUCGGCUUUAGCUUAGGCUCGUGCCACUAGUUUGUUUGUUUGUUUGUUUGUUUGUUUGUUUU$UACUUAAAUC$UCUGUUCAACUACAUUUUUUCUCCGGGCUUUU$ACC$$UUUUUUCAUUUUGUAUGUCCUGCUUUCCUGCUUCUUCCCCAUCUGUCUGCUGGCCCUGGCCUCUGGCCCCUGGCCUCUCCCUGUCAUCUCUUUUUCUUUCUCCCUCUAUUGGCUAUUCAGCUUUUUAUUAGACCAAUCAGGUACCUUAGGCAGGCAAGGUAAAACAGCGACACAUCUUUUCAAAAUUAAAUAAAUGCUUUGCAACAUAAACAAAUGUGACACAUCUUUAAAAUACAACACAUCUUUACAUGGUUAAACAUAUAUUCCACAAGUCAGGAUCUCAGGAA$$$$GCAUC$$$UUGCUU$CUUUUUACAUGGCACUGC$$UUA$$$$$$GAUCUGAAC$CUGUAUCCAA$$GCUAG$$$ACCAUGG$$$$$$$$$$$$$$$$$$$$$$$$$$$$$$$$$$$$$$$$$$$$$$$$$$$$$$$$$$$$$UCU$$$$$$$$$$$$$$$$$$$$$$$$$$$$$$$$$$$$$$$$$$$$$$$$$$$$$$$$$$$$$$$$$$$$$$$$$$$$$$$$$$$$$$$$$$$$$$$$$$$$$$$$$$$$$$$$$$$$$$$$$$$$$$$$$$$$$$$$$$$$$$$$$$$$$$$$$$$$$$$$$$$$$$$$$$$$$$$$$$$$$$$$$$$$$$$$$$$$$$$$$$$$$$$$$$$$$$$$$$$$$$$$$$$$$$$$$$$$$$$$$$$$$$$$$$$$$$$$$$$$$$$$$$$$$$$$$$$$$$$$$$$$$$$$$$$$$$$$$$$$$$$$$$$$$$$$$$$$$$$$$$$$$$$$$$$$$$$$$$$$$$$$$$$$$$$$$$$$$$$$$$$$$$$$$$$$$$$$$$$$$$$$$$$$$$$$$$$$$$$$$$$$$$$$GCAGAUGAGCAGGAAGAUGUUAGAAA$CUCA$GUCAGAUACUCAGCAUUCUUUUCUU$$$$GG$UGUUGAAAUAGGCUAUAAGCCCUGCGACCCCCAGGUAAUCCGAGACCGUGUUG
Spalax                                  ?????????????????????????????GGGGAGGUAAG$$$$CACAGACCAU$$UGUAAACAUCACCUCUCAGACAAC$$$AGAAGUACAU$$$$$$$$$$$$$$$$ACAUU$AU$$$GUG$$GCAAUGGGA$GUUCU$AACUAAAUGUACCA$$$UUGUAGGUUC$UGGUGGGA$$$CCAUCUGCUUCUGGAUCAUGAGGAG$$$$$$$$$$$$$$$$$$$$$$$$$$$$$$$$$$$$$$$$$$$$$$$$$UACAG$$$UACAGUGGCCUUC$UCAACACUUGAGCUUU$UUCUCUUUUU$$$$$$$$$$$$CUGAAAUAGAUGCAUCCUUUCCUUAAG$UGCUCA$$UGCUGCCAGUCCGUACUGAAUGCAGAUGUGUAACAAUGAGCUGGGCAUGGUGACGCAUACUUUUAAUCCCAGCCCUCAGGAGGCAGAGGCAGGCAGAUUUCUGUGAGAUCAAAGCCAGCCUGGUCUACAUAUUGAGUUCCAGGCCAGCUGGGACUACAGGAAAACUUUGUCUCAACAGACAAAUGUGUACUGA$$$$$$$$$$$$$$$$$$$$$$$$$$$$$$$$$$$$$$$$$$$$$$$$$$$$$$$$$$$$$$$$$$$$$$$$$$$$$$$$$$$$$$$$$$$$$$$$$$$$$$$$$$$$$$$$$$$$$$$$$$$$$$$$$$$$$$$$$$$$$$$$$$$$$$$$$$$$$$$$$$$$$$$$$$$$$$$$$$$$$$$$$$$$$$$$$$$$$$$$$$$$$$$$$$$$$$$$$$$$$$$$$$$$$$$$$$$$$$$$$$$$$$$UGGCCUGCUA$UAGCUGCU$$$CCAGGAGCUCCUAGCUUGAACUCCUGGU$$$$CACAUA$$$$$$$$$$$$$$$$$$$$UUCAGAAGGACUUGACUUUGCUUCUUAGAUUUUUU$$UAAAGCAAAUAAAUGUA$GCU$GCCUUGUUAUAU$$$$$$$$$$$$$$$$$$$$$$$$$$$$$$$$$$$$$$$$$$$$$$$$$$$$$$$$$$$$$$$$$$$$$$$$$$$$$$$$$$$$$$$$$$$$$$$$$$$$$$$$$$$$$$$$$$$$$$$$$$$$$$$$$$$$$$$$$$$$$$$$$$$$$$$$$$$$$$$$$$$$$$$$$$$$$$$$$$$$$$$$$$$$$$$$$$$$$$$$$$$$$$$$$$$$$$$$$$$$$$$$$$$$$$$$$$$$$$$$$$$$$$$$$$$$$$$$$$$$$$$$$$$$$$$$$$$$$$$$$$$$$$$$$$$$$$$$$$$$$$$$$$$$$$$$$$$$$$$$$$$$$$$$$$$$$$$$$$AUUAUUCCUGUGCAUUUUU$GAUUU$$$$$$$$$$$$$$$$$$$$$$AUAA$$$GUUACCGCUUUGU$$$$CUUCACUUAGGCCAAAAGAGUAA$$$$$$$$UACACAU$$CAUUGCCUCUUCUU$$CCUGUUCCAGUC$$$$$$$$$$$$$$$$$$$$$$$$$$$$$$$$$$$$$$$$$$$$$$$$$$$$$$$$$$$$$$$$$$$$$$$$$$$$$$$$$$$$$$$$$$$$$$$$$$$$$$$$$$$$$$$$$$$$$$$$$$$$$$$$$$$$$$$$$$$$$$$$$$$$$$$$$$$$$$$$$$$$$$$$$$$$$$$$$$$$$$$$$$$$$$$$$$$$$$$$$$$$$$$$$$$$$$$$$$$$$$$$$$$$$$$$$$$$$$$$$$$$$$$$$$$$$$$$$$$$$$$$$$$$$$$$$$$$$$$$$$$$$$$$$$$$$$$$$$$$$$$$$$$$$$$$$$$$$$$$$$$$$$$$$$$$$$$$$$$$$$$$$$$$$$$$$$$$$$$$$$$$$$$$$$$$$$$$$$$$$$$$$$$$$$$$$$$$$$$$$$$$$$$$$$$$$$$$$$$$$$$$$$$$$$$$$$$$$$$$$$$$$$$$$$$$$$$$$$$$$$$$$$$$$$$$AAUAUCUCAGGAA$$$$AUAACCCAUUGCUUUCUU$$$ACAUGACCCUGCCCUUA$$$$$$GAAUUGAAU$GAGUGAUCAA$$GUUAG$$$AACAUGG$$$$$$$$$$$$$$$$$$$$$$$$$$$$$$$$$$$$$$$$$$$$$AGU$AGAGCUUACUG$CCUAUUCUAGUUUGUUUCUCCAUUGCUGUGACAAAACACUCUGACCACUACCAACUUGGGAGGAAAGGGUUUAUUUGUCUUACAUCCUAAGUCACAGUUCAUCAGGGAGCCCAAGGUAGGAACUCAGGACGGGAACCCGGAGGCAGGAGCUGGAGCACAGGCCAUGGAGGAAUGCUGCUUACAGGCUUGCUCCCUUGGUCCCUGCUCAACCUGCUUUCUUAUACAACAUAGGCCCACCUGUCCAGGGGUGACACCACCCACAAUGGACUGGGCCCUUCCACAUCACUCAACAAUCAAGAAAGUGCCCCACCGAUGUGGCCACAGGUCAGUCCAAAGGAGGCAGUUCCCCAAUUGAGGCUCCUUCAACAUAGGUGUGUCAAGUUGUCACUAAAGCUAUCCAGCACACUACCCUCAAAUGAGGAGGAAGCCAUUGUAAA$UUCC$AUUAGACAUCCA$CAUUCUUUCUUU$$$$GC$UAUUAAA$CAGGCUACAAGCCCUGUGACCCCCAGGUAAUCAGAGA????????
Thryonomys                              UGCUUCUGCCCAGAAGUUUGCAACAGAUGAAGAAGGUAAG$$$$AAGGGUCCAU$$UCCAAGCCUUAACUCCUGAACACC$$$AGUGAUCCAUCUCCGU$$AAAUA$AUAAGUU$$$$$UGCAUGACACUGGGA$CUUUUGAA$$$$$$GCAU$ACUGUUGUAAGUUUCUGGUGGAU$$$UGGUCCAUCUCUGUGUCACUAGAUG$$$$$$$$$$$$$$$$$$$$$$$$$$$$$$$$$$$$$$$$$$$$$$$$$$$CAA$$$AAGACUGGCCUUC$UAAAUAGCUUAACUCU$GUCUCAUGU$$$$$$$$$$$$$CUGAAACAGACACGUCUUUCCCUUUGAAUACUU$$$$$$$$$$$$$$$$$$$$$$$$$$$$$$$$$$$$$$$$$$$$$$$$$$$$$$$$$$$$$$$$$$$$$$$$$$$$$$$$$$$$$$$$$$$$$$$$$$$$$$$$$$$$$$$$$$$$$$$$$$$$$$$$$$$$$$$$$$$$$$$$$$$$$$$$$$$$$$$$$$$$$$$$$$$$$$$$$$$$$$$$$$$$$$$$$$$$$$$$$$$$$$$$$$$$$$$$$$$$$$$$$$$$$$$$$$$$$$$$$$$$$$$$$$$$$$$$$$$$$$$$$$$$$$$$$$$$$$$$$$$$$$$$$$$$$$$$$$$$$$$$$$$$$$$$$$$$$$$$$$$$$$$$$$$$$$$$$$$$$$$$$$$$$$$$$$$$$$$$$$$$$$$$$GAUUCU$GAGCAGUUUGAUGUUUGAU$AUUGAAG$CUCAG$UGUACCGCACUUGGUAACA$ACAUG$$UGCUGACAACCUAAGG$UGGCUGCU$$$UCAGCAGUUUGUGGCUUCCAUGCUCAGU$$CGCA$$UCC$$$$$$$$$UUAGCGAAAGUUCAGAAGGUUUUGGCUUUGCAGC$$UUAUGUUUUUA$GAAACA$UU$$$$$$$$$$$$$$CAUCUUUCAU$$$$$$$$$$$$$$$$$$$$$$$$$$$$$$$$$$$$$$$$$$$$$$$$$$$$$$$$$$$$$$$$$$$$$$$$$$$$$$$$$$$$$$$$$$$$$$$$$$$$$$$$$$$$$$$$$$$$$$$$$$$$$$$$$$$$$$$$$$$$$$$$$$$$$$$$$$$$$$$$$$$$$$$$$$$$$$$$$$$$$$$$$$$$$$$$$$$$$$$$$$$$$$$$$$$$$$$$$$$$$$$$$$$$$$$$$$$$$$$$$$$$$$$$$$$$$$$$$$$$$$$$$$$$$$$$$$$$$$$$$$$$$$$$$$$$$$$$$$$$$$$$$$$$$$$$$$$$$$$$$$$$$$$$$$$$$$$$$$AUAAUUCAUGUACGUUCUU$GAUUU$$$$$$$$$$$$$$$$$$$$$$GUAA$$$GUGAUUGCUUUGU$$$$CUGUGGUUGAGCCUAAUGGAUUA$$$$$$$$UG$$UGUGUCAUCGCCCCUGC$U$$CCU$UUCCAGUU$$$$$$$$$$$$$$$$$$$$$$$$$$$$$$$$$$$$$$$$$$$$$$$$$$$$$$$$$$$$$$$$$$$$$$$$$$$$$$$$$$$$$$$$$$$$$$$$$$$$$$$$$$$$$$$$$$$$$$$$$$$$$$$$$$$$$$$$$$$$$$$$$$$$$$$$$$$$$$$$$$$$$$$$$$$$$$$$$$$$$$$$$$$$$$$$$$$$$$$$$$$$$$$$$$$$$$$$$$$$$$$$$$$$$$$$$$$$$$$$$$$$$$$$$$$$$$$$$$$$$$$$$$$$$$$$$$$$$$$$$$$$$$$$$$$$$$$$$$$$$$$$$$$$$$$$$$$$$$$$$$$$$$$$$$$$$$$$$$$$$$$$$$$$$$$$$$$$$$$$$$$$$$$$$$$$$$$$$$$$$$$$$$$$$$$$$$$$$$$$$$$$$$$$$$$$$$$$$$$$$$$$$$$$$$$$$$$$$$$$$$$$$$$$$$$$$$$$$$$$$$$$$$$$$$$$AGGA$CUUAGAGG$$$$GUAC$CUGCUGGCCCC$C$$$CCAUGCCCCAGC$$$$$$$$$$$$$$$$$$$$$$$$$$$$CAC$$$UGAG$$GA$$AUGA$$$$$$$$$$$$$$$$$$$$$$$$$$$$$$$$$$$$$$$$$$$$$GGU$GUGAGCCC$U$$CCU$$$$$$$$$$$$$$$$$$$$$$$$$$$$$$$$$$$$$$$$$$$$$$$$$$$$$$$$$$$$$$$$$$$$$$$$$$$$$$$$$$$$$$$$$$$$$$$$$$$$$$$$$$$$$$$$$$$$$$$$$$$$$$$$$$$$$$$$$$$$$$$$$$$$$$$$$$$$$$$$$$$$$$$$$$$$$$$$$$$$$$$$$$$$$$$$$$$$$$$$$$$$$$$$$$$$$$$$$$$$$$$$$$$$$$$$$$$$$$$$$$$$$$$$$$$$$$$$$$$$$$$$$$$$$$$$$$$$$$$$$$$$$$$$$$$$$$$$$$$$$$$$$$$$$$$$$$$$$$$$$$$$$$$$$$$$$$$$$$$$$$$$$$$$$$$$$$$$$$$$$$$$$$$$$$$$$$$$$$$$$$$$$$$$$$$$$$$$$$$$$$$$$$$$GUAAAUGAGCAGGAGCCUGUG$UAAC$CGCUUAGCAAACAGUCAUCUUCCUU$$$$$$$$$GG$UGUUGAA$CAGGCUACAAGCCCUGUGACCCCCAGGUGAUCCGAGACCGCGUGG
Bathyergus                              UGCUUCUGCCCAGAAGUUUGCAACAGAUGGGGAAGGUAAG$$$$AAUGGACCAU$$UCCAAGCAUUACCUCCUGAACACC$$$AGAGAUCCCUCUCUGU$$AAGUA$AUAAGUU$$$$GUGCAUGACACUGAGG$CUUUUGAA$$$$$$GCAU$AUCAUCUUAAGUUUCUGGUGAGU$$$UUGUCUGCCUCUGUGUCACAGGAUG$$$$$$$$$$$$$$$$$$$$$$$$$$$$$$$$$$$$$$$$$$$$$$$$$$$$$$$$$$$$$$$$GCCUUC$UAAAUAUUUUAACUGU$$$CUCCUGU$$$$$$$$$$$$$CUGAAAUAGACACAUCUUUUCCUUAAA$GACUU$$$$$$$$$$$$$$$$$$$$$$$$$$$$$$$$$$$$$$$$$$$$$$$$$$$$$$$$$$$$$$$$$$$$$$$$$$$$$$$$$$$$$$$$$$$$$$$$$$$$$$$$$$$$$$$$$$$$$$$$$$$$$$$$$$$$$$$$$$$$$$$$$$$$$$$$$$$$$$$$$$$$$$$$$$$$$$$$$$$$$$$$$$$$$$$$$$$$$$$$$$$$$$$$$$$$$$$$$$$$$$$$$$$$$$$$$$$$$$$$$$$$$$$$$$$$$$$$$$$$$$$$$$$$$$$$$$$$$$$$$$$$$$$$$$$$$$$$$$$$$$$$$$$$$$$$$$$$$$$$$$$$$$$$$$$$$$$$$$$$$$$$$$$$$$$$$$$$$$$$$$$$$$$$$GGUUUU$GAGCAGUUUGAUGUUUGAU$UUUGAAG$$$$$$$$$$$$$$$$CUCAGUAACAG$CGUG$$UACCAACAACCUAAGG$UAGCUGCU$$$CUAGUAGUUCAUGGUUUCCAUGCUUGGU$$UGCA$$UCC$$$$$$$$$UUAGAGAAUGUUUAGAAGGUUUUGGCUUUGCAUC$$UUACAUUUUUA$GAAACAAUUAGAUGCA$CUUAU$CUUCUUUCAU$$$$$$$$$$$$$$$$$$$$$$$$$$$$$$$$$$$$$$$$$$$$$$$$$$$$$$$$$$$$$$$$$$$$$$$$$$$$$$$$$$$$$$$$$$$$$$$$$$$$$$$$$$$$$$$$$$$$$$$$$$$$$$$$$$$$$$$$$$$$$$$$$$$$$$$$$$$$$$$$$$$$$$$$$$$$$$$$$$$$$$$$$$$$$$$$$$$$$$$$$$$$$$$$$$$$$$$$$$$$$$$$$$$$$$$$$$$$$$$$$$$$$$$$$$$$$$$$$$$$$$$$$$$$$$$$$$$$$$$$$$$$$$$$$$$$$$$$$$$$$$$$$$$$$$$$$$$$$$$$$$$$$$$$$$$$$$$$$$AUAACUCUCCUGCUUUCUG$GAUUU$$$$$$$$$$$$$$$$$$$$$$UUAA$$$GUGAUCACUUUGU$$$$CUGUGGUUGAGCCUGAAGGAUUA$$$$$$$$UG$$CGUAUCAUUGCCCCUCCCU$$CCU$UUCUGGUU$$$$$$$$$$$$$$$$$$$$$$$$$$$$$$$$$$$$$$$$$$$$$$$$$$$$$$$$$$$$$$$$$$$$$$$$$$$$$$$$$$$$$$$$$$$$$$$$$$$$$$$$$$$$$$$$$$$$$$$$$$$$$$$$$$$$$$$$$$$$$$$$$$$$$$$$$$$$$$$$$$$$$$$$$$$$$$$$$$$$$$$$$$$$$$$$$$$$$$$$$$$$$$$$$$$$$$$$$$$$$$$$$$$$$$$$$$$$$$$$$$$$$$$$$$$$$$$$$$$$$$$$$$$$$$$$$$$$$$$$$$$$$$$$$$$$$$$$$$$$$$$$$$$$$$$$$$$$$$$$$$$$$$$$$$$$$$$$$$$$$$$$$$$$$$$$$$$$$$$$$$$$$$$$$$$$$$$$$$$$$$$$$$$$$$$$$$$$$$$$$$$$$$$$$$$$$$$$$$$$$$$$$$$$$$$$$$$$$$$$$$$$$$$$$$$$$$$$$$$$$$$$$$$$$$$$GGGA$CUUAAAAG$$$$GUACUCUGUUGCCUCC$C$$$AC$UGGCCCUGC$$$$$$$$$$$$$$$$$$$$$$$$$$$$CAC$$$UU$G$$GA$CAUGA$$$$$$$$$$$$$$$$$$$$$$$$$$$$$$$$$$$$$$$$$$$$$GGU$GUGGCCCCCUC$UCU$$$$$$$$$$$$$$$$$$$$$$$$$$$$$$$$$$$$$$$$$$$$$$$$$$$$$$$$$$$$$$$$$$$$$$$$$$$$$$$$$$$$$$$$$$$$$$$$$$$$$$$$$$$$$$$$$$$$$$$$$$$$$$$$$$$$$$$$$$$$$$$$$$$$$$$$$$$$$$$$$$$$$$$$$$$$$$$$$$$$$$$$$$$$$$$$$$$$$$$$$$$$$$$$$$$$$$$$$$$$$$$$$$$$$$$$$$$$$$$$$$$$$$$$$$$$$$$$$$$$$$$$$$$$$$$$$$$$$$$$$$$$$$$$$$$$$$$$$$$$$$$$$$$$$$$$$$$$$$$$$$$$$$$$$$$$$$$$$$$$$$$$$$$$$$$$$$$$$$$$$$$$$$$$$$$$$$$$$$$$$$$$$$$$$$$$$$$$$$$$$$$$$$$$GUAAAUGAGCAUGAAGCCUUGCUAAA$CUCUUAGCCAACAAUCACAUUCCUU$CCUU$$$$GG$UGUUGAA$CAGGGUACAAGCCCUGUGAUCCCCAGGUGAUCCGAGACCGCGUGG
Hystrix                                 ?????????????????????????GGUGGG?AAGGUAAGUGAGAAUGGACCAU$$UCCAAGCAUUACCUCCUGGAAGCC$$$AGAGAUUCAUCUCA$$$$AAGUAUGUGAGCU$$$$GUAUAUGACAAUGGGG$CUUUUGAA$$$$$$GCAU$ACCAUUAUAGGUUCCUGGUGGGU$$$UUGUCUGCCUCUGUAUCACAAGAUG$$$$$$$$$$$$$$$$$$$$$$$$$$$$$$$$$$$$$$$$$$$$$$$$$$$UAA$$$UGGAGUGACCUUC$UAAAUAGUUUAACUCU$GUCUCAUGU$$$$$$$$$$$$$CUUAAAUAGACACAUCUUUUCCUUAAA$UACUU$$$$$$$$$$$$$$$$$$$$$$$$$$$$$$$$$$$$$$$$$$$$$$$$$$$$$$$$$$$$$$$$$$$$$$$$$$$$$$$$$$$$$$$$$$$$$$$$$$$$$$$$$$$$$$$$$$$$$$$$$$$$$$$$$$$$$$$$$$$$$$$$$$$$$$$$$$$$$$$$$$$$$$$$$$$$$$$$$$$$$$$$$$$$$$$$$$$$$$$$$$$$$$$$$$$$$$$$$$$$$$$$$$$$$$$$$$$$$$$$$$$$$$$$$$$$$$$$$$$$$$$$$$$$$$$$$$$$$$$$$$$$$$$$$$$$$$$$$$$$$$$$$$$$$$$$$$$$$$$$$$$$$$$$$$$$$$$$$$$$$$$$$$$$$$$$$$$$$$$$$$$$$$$$$GAUUUUUGAGAGGCUUGGUGUUUGGU$AUUGAAG$GUCAG$UAUACCACACUCAACAACA$UCAUG$$UAC$UCCAA$$$$$$$$$$$$$$$$$$$$$$$$$$$$$$$$$$$$$$$$$$$$$$$$$$$$$$$$$$$$$$$$$$$$GAGAGAAUGUUUAAAAGGUUUUGGCUUUGCAUC$$UUACAGUUUUA$GAAACAAUUAAAUGCA$UUUAU$CUUCUUUCGU$$$$$$$$$$$$$$$$$$$$$$$$$$$$$$$$$$$$$$$$$$$$$$$$$$$$$$$$$$$$$$$$$$$$$$$$$$$$$$$$$$$$$$$$$$$$$$$$$$$$$$$$$$$$$$$$$$$$$$$$$$$$$$$$$$$$$$$$$$$$$$$$$$$$$$$$$$$$$$$$$$$$$$$$$$$$$$$$$$$$$$$$$$$$$$$$$$$$$$$$$$$$$$$$$$$$$$$$$$$$$$$$$$$$$$$$$$$$$$$$$$$$$$$$$$$$$$$$$$$$$$$$$$$$$$$$$$$$$$$$$$$$$$$$$$$$$$$$$$$$$$$$$$$$$$$$$$$$$$$$$$$$$$$$$$$$$$$$$$AUAGUUCAUAUAUUUUCUU$GCUUU$$$$$$$$$$$$$$$$$$$$$$GACA$$$GUGAUCACUUUGU$$$$CUGUGGUUGGGCCAAAAGAAUGA$$$$$$$$UG$$CGUAUCAUUGCCCCUCCCU$$CCU$UCCCAAUU$$$$$$$$$$$$$$$$$$$$$$$$$$$$$$$$$$$$$$$$$$$$$$$$$$$$$$$$$$$$$$$$$$$$$$$$$$$$$$$$$$$$$$$$$$$$$$$$$$$$$$$$$$$$$$$$$$$$$$$$$$$$$$$$$$$$$$$$$$$$$$$$$$$$$$$$$$$$$$$$$$$$$$$$$$$$$$$$$$$$$$$$$$$$$$$$$$$$$$$$$$$$$$$$$$$$$$$$$$$$$$$$$$$$$$$$$$$$$$$$$$$$$$$$$$$$$$$$$$$$$$$$$$$$$$$$$$$$$$$$$$$$$$$$$$$$$$$$$$$$$$$$$$$$$$$$$$$$$$$$$$$$$$$$$$$$$$$$$$$$$$$$$$$$$$$$$$$$$$$$$$$$$$$$$$$$$$$$$$$$$$$$$$$$$$$$$$$$$$$$$$$$$$$$$$$$$$$$$$$$$$$$$$$$$$$$$$$$$$$$$$$$$$$$$$$$$$$$$$$$$$$$$$$$$$$$AGGA$CUUAG$$$$$$$$$$$UCCAUUACCUCC$C$$$ACAUGGCCCUGC$$$$$$$$$$$$$$$$$$$$$$$$$$$$CAC$$$UUAG$$GA$CAUGA$$$$$$$$$$$$$$$$$$$$$$$$$$$$$$$$$$$$$$$$$$$$$GGU$GUAGCCUCCUG$CCU$$$$$$$$$$$$$$$$$$$$$$$$$$$$$$$$$$$$$$$$$$$$$$$$$$$$$$$$$$$$$$$$$$$$$$$$$$$$$$$$$$$$$$$$$$$$$$$$$$$$$$$$$$$$$$$$$$$$$$$$$$$$$$$$$$$$$$$$$$$$$$$$$$$$$$$$$$$$$$$$$$$$$$$$$$$$$$$$$$$$$$$$$$$$$$$$$$$$$$$$$$$$$$$$$$$$$$$$$$$$$$$$$$$$$$$$$$$$$$$$$$$$$$$$$$$$$$$$$$$$$$$$$$$$$$$$$$$$$$$$$$$$$$$$$$$$$$$$$$$$$$$$$$$$$$$$$$$$$$$$$$$$$$$$$$$$$$$$$$$$$$$$$$$$$$$$$$$$$$$$$$$$$$$$$$$$$$$$$$$$$$$$$$$$$$$$$$$$$$$$$$$$$$$$GUAAAUGGGCAGGAACCCAUGCUAAAACUCUC$UCAC$$$$$UAUACUUCCAUCC??????????????????????????????????????????????????????????????
Cavia                                   ?GCUUCUGCCCAGA?GUUCGC?ACAGAUGGGGAAGGUAAU$$$$CACGGAGCAU$$UCGAAGCAUUACUUCCUCAGUCCC$$$AGAGAUCCAUCUUU$$$$$AGUA$GUAAGUU$$$$GCGUGUGACACUAGGG$CUUUGGAU$$$$$$GCAU$ACCAUUGUAAGUUCCUAGUGUGU$$$UUGUCUGCCUCUAUGUCACAAGAUG$$$$$$$$$$$$$$$$$$$$$$$$$$$$$$$$$$$$$$$$$$$$$$$$$$$CAA$$$UGGAGUAGUCUUC$UAAAUAAUUUACCUCU$$$$$CAUGU$$$$$$$$$$$$$CCAAAAUAGGCACAUGUUCUUCUCAA$$CACUU$$$$$$$$$$$$$$$$$$$$$$$$$$$$$$$$$$$$$$$$$$$$$$$$$$$$$$$$$$$$$$$$$$$$$$$$$$$$$$$$$$$$$$$$$$$$$$$$$$$$$$$$$$$$$$$$$$$$$$$$$$$$$$$$$$$$$$$$$$$$$$$$$$$$$$$$$$$$$$$$$$$$$$$$$$$$$$$$$$$$$$$$$$$$$$$$$$$$$$$$$$$$$$$$$$$$$$$$$$$$$$$$$$$$$$$$$$$$$$$$$$$$$$$$$$$$$$$$$$$$$$$$$$$$$$$$$$$$$$$$$$$$$$$$$$$$$$$$$$$$$$$$$$$$$$$$$$$$$$$$$$$$$$$$$$$$$$$$$$$$$$$$$$$$$$$$$$$$$$$$$$$$$$$$$GAAUUU$GAGUGCCUUGAUGUUUUG$$$AUGAUG$$$$$AACAUACCACACUCGGUGCCA$ACAUU$$UAUCUGCACCUU$$GG$$CGCUACU$$$$CUGCAGUUCAUGACUUCCGCGUUUGGU$$UGCA$$UC$$$$$$$$$$UCAGGGAGUGUUUAGAAGGUUUUGGCUUUG$$$$$$$$$UAUUUUUA$GAAACAAUUAAUCGCA$UUUAU$CUUCUUUCAU$$$$$$$$$$$$$$$$$$$$$$$$$$$$$$$$$$$$$$$$$$$$$$$$$$$$$$$$$$$$$$$$$$$$$$$$$$$$$$$$$$$$$$$$$$$$$$$$$$$$$$$$$$$$$$$$$$$$$$$$$$$$$$$$$$$$$$$$$$$$$$$$$$$$$$$$$$$$$$$$$$$$$$$$$$$$$$$$$$$$$$$$$$$$$$$$$$$$$$$$$$$$$$$$$$$$$$$$$$$$$$$$$$$$$$$$$$$$$$$$$$$$$$$$$$$$$$$$$$$$$$$$$$$$$$$$$$$$$$$$$$$$$$$$$$$$$$$$$$$$$$$$$$$$$$$$$$$$$$$$$$$$$$$$$$$$$$$$$$AUAAUUCACAUGCUUU$UU$GAUUU$$$$$$$$$$$$$$$$$$$$$$GUAA$$$GUGAUCAUUUUUU$$$$GUAUGGUUGGGCCAAAACAAAUA$$$$$$$AUG$$UAUGUCAUUGCC$$UGCCC$$CCU$UUCCAGUU$$$$$$$$$$$$$$$$$$$$$$$$$$$$$$$$$$$$$$$$$$$$$$$$$$$$$$$$$$$$$$$$$$$$$$$$$$$$$$$$$$$$$$$$$$$$$$$$$$$$$$$$$$$$$$$$$$$$$$$$$$$$$$$$$$$$$$$$$$$$$$$$$$$$$$$$$$$$$$$$$$$$$$$$$$$$$$$$$$$$$$$$$$$$$$$$$$$$$$$$$$$$$$$$$$$$$$$$$$$$$$$$$$$$$$$$$$$$$$$$$$$$$$$$$$$$$$$$$$$$$$$$$$$$$$$$$$$$$$$$$$$$$$$$$$$$$$$$$$$$$$$$$$$$$$$$$$$$$$$$$$$$$$$$$$$$$$$$$$$$$$$$$$$$$$$$$$$$$$$$$$$$$$$$$$$$$$$$$$$$$$$$$$$$$$$$$$$$$$$$$$$$$$$$$$$$$$$$$$$$$$$$$$$$$$$$$$$$$$$$$$$$$$$$$$$$$$$$$$$$$$$$$$$$$$$$AGGA$CUUAGAAG$$$$GUACUCCAUUAUCUCCU$$$$ACAUGACCUUGC$$$$$$$$$$$$$$$$$$$$$$$$$$$$CAC$$$UCAG$$CA$CAUGA$$$$$$$$$$$$$$$$$$$$$$$$$$$$$$$$$$$$$$$$$$$$$AGU$AUAGCCUCCUU$CCU$$$$$$$$$$$$$$$$$$$$$$$$$$$$$$$$$$$$$$$$$$$$$$$$$$$$$$$$$$$$$$$$$$$$$$$$$$$$$$$$$$$$$$$$$$$$$$$$$$$$$$$$$$$$$$$$$$$$$$$$$$$$$$$$$$$$$$$$$$$$$$$$$$$$$$$$$$$$$$$$$$$$$$$$$$$$$$$$$$$$$$$$$$$$$$$$$$$$$$$$$$$$$$$$$$$$$$$$$$$$$$$$$$$$$$$$$$$$$$$$$$$$$$$$$$$$$$$$$$$$$$$$$$$$$$$$$$$$$$$$$$$$$$$$$$$$$$$$$$$$$$$$$$$$$$$$$$$$$$$$$$$$$$$$$$$$$$$$$$$$$$$$$$$$$$$$$$$$$$$$$$$$$$$$$$$$$$$$$$$$$$$$$$$$$$$$$$$$$$$$$$$$$$$$AUAAAUGACCAGGCGC$UAUGCUAAA$CUCUCAUCAAAAA$CUAUAUUCCCU$CCUU$$$$GGUUGUUGAA$CAGGCUACAAGCCCUGUGACCCCCAGGUGAUCAGAGACCGCGUGG
Heteromys                               UGCCUCUGCCC?CAAAUUUGCAACAGACGGGGCAGGUAAG$$$$GGUGGACCAU$$UUCCUUCA$GUGCUCCUA$CGGGUACACGAGCUU$$$$$$$$$$$$$$$$$$UGUGUU$GU$AUAUA$$GCAGUGGAG$CUUGUAAAAUUACUGCACCAC$$$UGAAGGUUCCUGGUGACU$$$$$$CU$GCCUCUGAGUUG$AGAG$$$$$$$$$$$$$$$$$$$$$$$$$$$$$$$$$$$$$$$$$$$$$$$$$$$$$CAG$$$UGAACUAAACAAU$U$$$$UCUUGAACUCUUGUCACUUUUUUUUU$$$$$$$$CUGAAAUAGA$$$$CGUUUUCCUUUAC$CACUCAAGUG$$AGUGAGUAAGCUACUG$$$$$$$$$$$$$$$$$$$$$$$$$$$$$$$$$$$$$$$$$$$$$$$$$$$$$$$$$$$$$$$$$$$$$$$$$$$$$$$$$$$$$$$$$$$$$$$$$$$$$$$$$$$$$$$$$$$$$$$$$$$$$$$$$$$$$$$$$$$$$$$$$$$$$$$$$$$$$$$$$$$$$$$$$$$$$$$$$$$$$$$$$$$$$$$$$$$$$$$$$$$$$$$$$$$$$$$$$$$$$$$$$$$$$$$$$$$$$$$$$$$$$$$$$$$$$$$$$$$$$$$$$$$$$$$$$$$$$$$$$$$$$$$$$$$$$$$$$$$$$$$$$$$$$$$$$$$$$$$$$$$$$$$$$$$$$$$$$$$$$$$$$$AGUUUU$GAGUGGUGUAAUGUCUGGC$AGUGAAA$CUCUUCCAGGUCAUACUCCAUA$CAUACAAG$$UACUUGUUGCUUAGUG$UGGCCGU$$$$CCAGCAGUUCAUAACUUGGACACCUGGU$$UGCA$$UC$$$$CUCUGGUUAGAGGUUGUUUAGAAGCAUUUGGCAUUG$UU$$$AACAGUUUU$A$GAAACA$$GGAAUGCAUACU$GCCUU$$$UUAU$$$$$$$$$$$$$$$$$$$$$$$$$$$$$$$$$$$$$$$$$$$$$$$$$$$$$$$$$$$$$$$$$$$$$$$$$$$$$$$$$$$$$$$$$$$$$$$$$$$$$$$$$$$$$$$$$$$$$$$$$$$$$$$$$$$$$$$$$$$$$$$$$$$$$$$$$$$$$$$$$$$$$$$$$$$$$$$$$$$$$$$$$$$$$$$$$$$$$$$$$$$$$$$$$$$$$$$$$$$$$$$$$$$$$$$$$$$$$$$$$$$$$$$$$$$$$$$$$$$$$$$$$$$$$$$$$$$$$$$$$$$$$$$$$$$$$$$$$$$$$$$$$$$$$$$$$$$$$$$$$$$$$$$$$$$$$$$$$$AUGAUUUAUACACUCUCUU$GAUUC$$$$$$$$$$$$$$$$$$$$$$CUAA$$$GUGGUGAUUUUGU$$$$UUACAGUUGGGCCAAAACAACAG$$$$$$$$$$$$$$UGUCAUUGCCCCUUCCU$$CCUGUUCCAAUC$$$$$$$$$$$$$$$$$$$$$$$$$$$$$$$$$$$$$$$$$$$$$$$$$$$$$$$$$$$$$$$$$$$$$$$$$$$$$$$$$$$$$$$$$$$$$$$$$$$$$$$$$$$$$$$$$$$$$$$$$$$$$$$$$$$$$$$$$$$$$$$$$$$$$$$$$$$$$$$$$$$$$$$$$$$$$$$$$$$$$$$$$$$$$$$$$$$$$$$$$$$$$$$$$$$$$$$$$$$$$$$$$$$$$$$$$$$$$$$$$$$$$$$$$$$$$$$$$$$$$$$$$$$$$$$$$$$$$$$$$$$$$$$$$$$$$$$$$$$$$$$$$$$$$$$$$$$$$$$$$$$$$$$$$$$$$$$$$$$$$$$$$$$$$$$$$$$$$$$$$$$$$$$$$$$$$$$$$$$$$$$$$$$$$$$$$$$$$$$$$$$$$$$$$$$$$$$$$$$$$$$$$$$$$$$$$$$$$$$$$$$$$$$$$$$$$$$$$$$$$$$$$$$$$$$$AAGAUCAUAGGUG$$$$GUACUCCAUUGCCUCCUC$$$ACUUAGCCCUGCUCUUA$$$$$$GGAUUGAAC$UGGUAAUCAAUAG$$$$$$$AUCAUGA$$$$$$$$$$$$$$$$$$$$$$$$$$$$$$$$$$$$$$$$$$$$$$$$$$$$$UGUACUG$CCU$$$$$$$$$$$$$$$$$$$$$$$$$$$$$$$$$$$$$$$$$$$$$$$$$$$$$$$$$$$$$$$$$$$$$$$$$$$$$$$$$$$$$$$$$$$$$$$$$$$$$$$$$$$$$$$$$$$$$$$$$$$$$$$$$$$$$$$$$$$$$$$$$$$$$$$$$$$$$$$$$$$$$$$$$$$$$$$$$$$$$$$$$$$$$$$$$$$$$$$$$$$$$$$$$$$$$$$$$$$$$$$$$$$$$$$$$$$$$$$$$$$$$$$$$$$$$$$$$$$$$$$$$$$$$$$$$$$$$$$$$$$$$$$$$$$$$$$$$$$$$$$$$$$$$$$$$$$$$$$$$$$$$$$$$$$$$$$$$$$$$$$$$$$$$$$$$$$$$$$$$$$$$$$$$$$$$$$$$$$$$$$$$$$$$$$$$$$$$$$$$$$$$$$$GAAAAUGAGGAGGAACCCCUGCUAAG$CUCU$$$$$AACACCCACAUACCUU$CCUU$$$$GG$UGUUAAA$UAGGCUACAAGCCCUGUGACCCUCAAGUGAUCCGAGACCGGAUGG
Thomomys                                ??UCUCUGCCCAGAAGUUUGCAACAGAUGGGGAAGGUAAG$$$$GAGGGACCAU$$UCCCUUCAUGUACUCCUGUAGAGCACAUGAGCUU$$$$$$$$$$$$$$$$$$UGUGUU$GU$AUGCG$$GCAGUGGGG$CUUUUAAAAUGAUUGCACCAC$$$UGAAGGUUCCUGGUGGCU$$$UU$CUUGCU$$$AAGUCA$GGCG$$$$$$$$$$$$$$$$$$$$$$$$$$$$$$$$$$$$$$$$$$$$$$$$$$$$$CAG$$$UGGUGUGGUCUUU$UGAACUCUUG$$$$$$$UUUCUUUUUUUU$$$$$$$$$$CUGAAAUAGA$$$$UGUUUUCCUUUAA$CACUCAAAGGCUACUG$$$$$$$$$$$$$$$$$$$$$$$$$$$$$$$$$$$$$$$$$$$$$$$$$$$$$$$$$$$$$$$$$$$$$$$$$$$$$$$$$$$$$$$$$$$$$$$$$$$$$$$$$$$$$$$$$$$$$$$$$$$$$$$$$$$$$$$$$$$$$$$$$$$$$$$$$$$$$$$$$$$$$$$$$$$$$$$$$$$$$$$$$$$$$$$$$$$$$$$$$$$$$$$$$$$$$$$$$$$$$$$$$$$$$$$$$$$$$$$$$$$$$$$$$$$$$$$$$$$$$$$$$$$$$$$$$$$$$$$$$$$$$$$$$$$$$$$$$$$$$$$$$$$$$$$$$$$$$$$$$$$$$$$$$$$$$$$$$$$$$$$$$$$$$$$$$$$$$$GGUUU$$GAAAGGUGUGAUGUCUGGC$GGUGAAA$CUCUGCCAGACGACACUAUAUA$CAUGCAUG$$GACUAGUU$CUUAG$A$UGGUCAU$$$$CCAGAUGCUCAUGACUUGAACAC$UGGC$$UGUA$$UC$$$$CUCUGGCUAGAGGAGGGUUCGAAGCAUUUGGCAUUGCUUCUUAACAGUUUU$A$GAAACA$$GGCAUGCAAACA$ACCUUCUCUCCU$$$$$$$$$$$$$$$$$$$$$$$$$$$$$$$$$$$$$$$$$$$$$$$$$$$$$$$$$$$$$$$$$$$$$$$$$$$$$$$$$$$$$$$$$$$$$$$$$$$$$$$$$$$$$$$$$$$$$$$$$$$$$$$$$$$$$$$$$$$$$$$$$$$$$$$$$$$$$$$$$$$$$$$$$$$$$$$$$$$$$$$$$$$$$$$$$$$$$$$$$$$$$$$$$$$$$$$$$$$$$$$$$$$$$$$$$$$$$$$$$$$$$$$$$$$$$$$$$$$$$$$$$$$$$$$$$$$$$$$$$$$$$$$$$$$$$$$$$$$$$$$$$$$$$$$$$$$$$$$$$$$$$$$$$$$$$$$$$$ACGAUUUCUGUGCUUUCUU$GAUUC$$$$$$$$$$$$$$$$$$$$$$AUGA$$$AUGAUGAU$GGAU$$$$CAAGAG$$$GGCAA$$$$$$$$$$$$$$$$$UG$$UGUGUCAUUGUCCCUUCCU$$CCUGUCCCACUC$$$$$$$$$$$$$$$$$$$$$$$$$$$$$$$$$$$$$$$$$$$$$$$$$$$$$$$$$$$$$$$$$$$$$$$$$$$$$$$$$$$$$$$$$$$$$$$$$$$$$$$$$$$$$$$$$$$$$$$$$$$$$$$$$$$$$$$$$$$$$$$$$$$$$$$$$$$$$$$$$$$$$$$$$$$$$$$$$$$$$$$$$$$$$$$$$$$$$$$$$$$$$$$$$$$$$$$$$$$$$$$$$$$$$$$$$$$$$$$$$$$$$$$$$$$$$$$$$$$$$$$$$$$$$$$$$$$$$$$$$$$$$$$$$$$$$$$$$$$$$$$$$$$$$$$$$$$$$$$$$$$$$$$$$$$$$$$$$$$$$$$$$$$$$$$$$$$$$$$$$$$$$$$$$$$$$$$$$$$$$$$$$$$$$$$$$$$$$$$$$$$$$$$$$$$$$$$$$$$$$$$$$$$$$$$$$$$$$$$$$$$$$$$$$$$$$$$$$$$$$$$$$$$$$$$$AACGUUCGAGGUGCAGUGUACUCUAUUGCCUACUC$$$AUGUAGUUCUGCUCUUA$$$$$$ACAUUGACC$UGGUAAUCA$UAGUUAA$$$GUCAUGG$$$$$$$$$$$$$$$$$$$$$$$$$$$$$$$$$$$$$$$$$$$$$$$$$$$$$CGUACUG$CCU$$$$$$$$$$$$$$$$$$$$$$$$$$$$$$$$$$$$$$$$$$$$$$$$$$$$$$$$$$$$$$$$$$$$$$$$$$$$$$$$$$$$$$$$$$$$$$$$$$$$$$$$$$$$$$$$$$$$$$$$$$$$$$$$$$$$$$$$$$$$$$$$$$$$$$$$$$$$$$$$$$$$$$$$$$$$$$$$$$$$$$$$$$$$$$$$$$$$$$$$$$$$$$$$$$$$$$$$$$$$$$$$$$$$$$$$$$$$$$$$$$$$$$$$$$$$$$$$$$$$$$$$$$$$$$$$$$$$$$$$$$$$$$$$$$$$$$$$$$$$$$$$$$$$$$$$$$$$$$$$$$$$$$$$$$$$$$$$$$$$$$$$$$$$$$$$$$$$$$$$$$$$$$$$$$$$$$$$$$$$$$$$$$$$$$$$$$$$$$$$$$$$$$$$G$AAAG$AGGGAAAACCCAUGCCAAC$CUCU$GUCAAACACCCACAUACCUU$CCUUGCUUGG$UAUUAAA$CAGGCUACAAGCCCUGUGACCCUCAAGUGAUCCGAGACCGCGUGG
Cratogeomys                             UGCCUCUGCCCAGAAAUUUGCAACAGAUGGGGAAGGUAAG$$$$GAGGGACCAU$$UCCCUUCAUGUACUACUCUAGAGCACAUGAGCUU$$$$$$$$$$$$$$$$$$UGCGUU$GU$AUGCA$$GCAGUGGGG$CUUUUAAAAUUGCUGCACCAC$$$UGAAGGUUCCUGAUGGCU$$$UU$CUUGCUGCUAAGUCA$GGCG$$$$$$$$$$$$$$$$$$$$$$$$$$$$$$$$$$$$$$$$$$$$$$$$$$$$$CAG$$$UGGUGUGGUCUUU$UGAACACUUGAACUCUUGUUCCUUUUUUUU$$$$$$$$$CUGAAGUAGA$$$$UGUUUUCCUGUAA$CACUCAAAGGCUACUG$$$$$$$$$$$$$$$$$$$$$$$$$$$$$$$$$$$$$$$$$$$$$$$$$$$$$$$$$$$$$$$$$$$$$$$$$$$$$$$$$$$$$$$$$$$$$$$$$$$$$$$$$$$$$$$$$$$$$$$$$$$$$$$$$$$$$$$$$$$$$$$$$$$$$$$$$$$$$$$$$$$$$$$$$$$$$$$$$$$$$$$$$$$$$$$$$$$$$$$$$$$$$$$$$$$$$$$$$$$$$$$$$$$$$$$$$$$$$$$$$$$$$$$$$$$$$$$$$$$$$$$$$$$$$$$$$$$$$$$$$$$$$$$$$$$$$$$$$$$$$$$$$$$$$$$$$$$$$$$$$$$$$$$$$$$$$$$$$$$$$$$$$$$$$$$$$$$$$$GGUUUU$GAAUGGUGUGAUGUCUAGC$AGUGAAA$CUCUGCCAGACGACACUACAUA$CAUGCAUG$$AACUAGUU$CUUAGUG$UGGUCAU$$$$CCAGAUGCUCAUGACUUGAACACCUGGC$$UGUG$$UC$$$$CUCUGGCUAGAGGAGGUUCCGAAGCAUU$$$$$$$GCUUCUUAACAGUUUU$A$GAAAAA$$GGCAUGCAAACA$ACCUUCUCUUCU$$$$$$$$$$$$$$$$$$$$$$$$$$$$$$$$$$$$$$$$$$$$$$$$$$$$$$$$$$$$$$$$$$$$$$$$$$$$$$$$$$$$$$$$$$$$$$$$$$$$$$$$$$$$$$$$$$$$$$$$$$$$$$$$$$$$$$$$$$$$$$$$$$$$$$$$$$$$$$$$$$$$$$$$$$$$$$$$$$$$$$$$$$$$$$$$$$$$$$$$$$$$$$$$$$$$$$$$$$$$$$$$$$$$$$$$$$$$$$$$$$$$$$$$$$$$$$$$$$$$$$$$$$$$$$$$$$$$$$$$$$$$$$$$$$$$$$$$$$$$$$$$$$$$$$$$$$$$$$$$$$$$$$$$$$$$$$$$$$AUGAUUUCUGUGCUUUCUU$GAUUC$$$$$$$$$$$$$$$$$$$$$$AUGA$$$AUGAUGAU$GGAU$$$$CAAGAG$$$GGCGA$$$$$$$$$$$$$$$$$UG$$UGUGUUCUUGCCCCUUCCU$$CCUGUCCCACUC$$$$$$$$$$$$$$$$$$$$$$$$$$$$$$$$$$$$$$$$$$$$$$$$$$$$$$$$$$$$$$$$$$$$$$$$$$$$$$$$$$$$$$$$$$$$$$$$$$$$$$$$$$$$$$$$$$$$$$$$$$$$$$$$$$$$$$$$$$$$$$$$$$$$$$$$$$$$$$$$$$$$$$$$$$$$$$$$$$$$$$$$$$$$$$$$$$$$$$$$$$$$$$$$$$$$$$$$$$$$$$$$$$$$$$$$$$$$$$$$$$$$$$$$$$$$$$$$$$$$$$$$$$$$$$$$$$$$$$$$$$$$$$$$$$$$$$$$$$$$$$$$$$$$$$$$$$$$$$$$$$$$$$$$$$$$$$$$$$$$$$$$$$$$$$$$$$$$$$$$$$$$$$$$$$$$$$$$$$$$$$$$$$$$$$$$$$$$$$$$$$$$$$$$$$$$$$$$$$$$$$$$$$$$$$$$$$$$$$$$$$$$$$$$$$$$$$$$$$$$$$$$$$$$$$$$AACAGUUGAGGCGCAGUGUACUCCAUUGCCUACUC$$$AUGUAGCCCUGCUCUUA$$$$$$ACAUUGACC$UGGUAAUCA$UAGUUAG$$$GUCAUGG$$$$$$$$$$$$$$$$$$$$$$$$$$$$$$$$$$$$$$$$$$$$$$$$$$$$$CUUACUG$CCU$$$$$$$$$$$$$$$$$$$$$$$$$$$$$$$$$$$$$$$$$$$$$$$$$$$$$$$$$$$$$$$$$$$$$$$$$$$$$$$$$$$$$$$$$$$$$$$$$$$$$$$$$$$$$$$$$$$$$$$$$$$$$$$$$$$$$$$$$$$$$$$$$$$$$$$$$$$$$$$$$$$$$$$$$$$$$$$$$$$$$$$$$$$$$$$$$$$$$$$$$$$$$$$$$$$$$$$$$$$$$$$$$$$$$$$$$$$$$$$$$$$$$$$$$$$$$$$$$$$$$$$$$$$$$$$$$$$$$$$$$$$$$$$$$$$$$$$$$$$$$$$$$$$$$$$$$$$$$$$$$$$$$$$$$$$$$$$$$$$$$$$$$$$$$$$$$$$$$$$$$$$$$$$$$$$$$$$$$$$$$$$$$$$$$$$$$$$$$$$$$$$$$$$$GAAAAGGAGGGAAAACCCAUGCCAAC$CUCU$GUCAAACACCCACAUACCUU$CCUUGCUUGG$UAUUAAA$CAGGCUACAAGCCCUGUGACCCUCAAGUGAUCCGAGACCGCGUGG
Geomys                                  UGCCUCUGCCCAGAAAUUUGCAACAGAUGGGGAAGGUAAG$$$$GAGGGACCAU$$UCCCUUCAUGUACUCCUGUAGAGCACAUGAGCUU$$$$$$$$$$$$$$$$$$UGCGUU$GU$AUGCG$$GCAGUGGGG$CUUUUAAAAUUGCUGCACCAC$$$UGAAGGUUCCUG$$$$$$$$$$$$$$$$$$$$$AAGUCA$GGCG$$$$$$$$$$$$$$$$$$$$$$$$$$$$$$$$$$$$$$$$$$$$$$$$$$$$$CAG$$$UGGUGUGGUCUUU$UGAACACUUGAACUCUUGUUUCUUUUUUUUUU$$$$$$$CUGAAAUAGA$$$$UGUUUUCCUUUAA$CACUCAAAGGCUACUA$$$$$$$$$$$$$$$$$$$$$$$$$$$$$$$$$$$$$$$$$$$$$$$$$$$$$$$$$$$$$$$$$$$$$$$$$$$$$$$$$$$$$$$$$$$$$$$$$$$$$$$$$$$$$$$$$$$$$$$$$$$$$$$$$$$$$$$$$$$$$$$$$$$$$$$$$$$$$$$$$$$$$$$$$$$$$$$$$$$$$$$$$$$$$$$$$$$$$$$$$$$$$$$$$$$$$$$$$$$$$$$$$$$$$$$$$$$$$$$$$$$$$$$$$$$$$$$$$$$$$$$$$$$$$$$$$$$$$$$$$$$$$$$$$$$$$$$$$$$$$$$$$$$$$$$$$$$$$$$$$$$$$$$$$$$$$$$$$$$$$$$$$$$$$$$$$$$$$$GGUUUC$GAAUGGUGUGAUGUCUGGC$AAUGAAA$CUCUGCCAGACGACACUACAUA$CAUGCAUG$$AACUAGUU$CUUAGUG$UGGUCAU$$$$CCAGAUGCUCAUGACUUGAACACCUG$C$$UGUG$$UC$$$$CUCUGGCUAGAGGAGGUUCCGAAGCAUUUGGCAUUACUUCUUAACAGUUUU$A$GAAACA$$GGCAUGUAAACA$ACCUUCUCUUCU$$$$$$$$$$$$$$$$$$$$$$$$$$$$$$$$$$$$$$$$$$$$$$$$$$$$$$$$$$$$$$$$$$$$$$$$$$$$$$$$$$$$$$$$$$$$$$$$$$$$$$$$$$$$$$$$$$$$$$$$$$$$$$$$$$$$$$$$$$$$$$$$$$$$$$$$$$$$$$$$$$$$$$$$$$$$$$$$$$$$$$$$$$$$$$$$$$$$$$$$$$$$$$$$$$$$$$$$$$$$$$$$$$$$$$$$$$$$$$$$$$$$$$$$$$$$$$$$$$$$$$$$$$$$$$$$$$$$$$$$$$$$$$$$$$$$$$$$$$$$$$$$$$$$$$$$$$$$$$$$$$$$$$$$$$$$$$$$$$ACGAUUUCUGUGCUUUCUU$GAUUC$$$$$$$$$$$$$$$$$$$$$$AUGA$$$AUGAUGAU$GAAU$$$$CAAGAG$$$GGCAA$$$$$$$$$$$$$$$$$UG$$UGUGUCAUUGCCCCUUCCU$$CCUGUCCCACUC$$$$$$$$$$$$$$$$$$$$$$$$$$$$$$$$$$$$$$$$$$$$$$$$$$$$$$$$$$$$$$$$$$$$$$$$$$$$$$$$$$$$$$$$$$$$$$$$$$$$$$$$$$$$$$$$$$$$$$$$$$$$$$$$$$$$$$$$$$$$$$$$$$$$$$$$$$$$$$$$$$$$$$$$$$$$$$$$$$$$$$$$$$$$$$$$$$$$$$$$$$$$$$$$$$$$$$$$$$$$$$$$$$$$$$$$$$$$$$$$$$$$$$$$$$$$$$$$$$$$$$$$$$$$$$$$$$$$$$$$$$$$$$$$$$$$$$$$$$$$$$$$$$$$$$$$$$$$$$$$$$$$$$$$$$$$$$$$$$$$$$$$$$$$$$$$$$$$$$$$$$$$$$$$$$$$$$$$$$$$$$$$$$$$$$$$$$$$$$$$$$$$$$$$$$$$$$$$$$$$$$$$$$$$$$$$$$$$$$$$$$$$$$$$$$$$$$$$$$$$$$$$$$$$$$$$AACAUUUGAGGCGCAGUGUACUCCAUUGCCUACUC$$$AUGUAGCCCUGCUCUUA$$$$$$ACAUUGACC$UGGUAAUCA$UAGUUAG$$$GUCAUGG$$$$$$$$$$$$$$$$$$$$$$$$$$$$$$$$$$$$$$$$$$$$$$$$$$$$$CUUACUG$CCU$$$$$$$$$$$$$$$$$$$$$$$$$$$$$$$$$$$$$$$$$$$$$$$$$$$$$$$$$$$$$$$$$$$$$$$$$$$$$$$$$$$$$$$$$$$$$$$$$$$$$$$$$$$$$$$$$$$$$$$$$$$$$$$$$$$$$$$$$$$$$$$$$$$$$$$$$$$$$$$$$$$$$$$$$$$$$$$$$$$$$$$$$$$$$$$$$$$$$$$$$$$$$$$$$$$$$$$$$$$$$$$$$$$$$$$$$$$$$$$$$$$$$$$$$$$$$$$$$$$$$$$$$$$$$$$$$$$$$$$$$$$$$$$$$$$$$$$$$$$$$$$$$$$$$$$$$$$$$$$$$$$$$$$$$$$$$$$$$$$$$$$$$$$$$$$$$$$$$$$$$$$$$$$$$$$$$$$$$$$$$$$$$$$$$$$$$$$$$$$$$$$$$$$$GAAAAGGAGGGAAAACCCAUGCCAAC$CUCU$GUCAAACACCCACAUACCUU$CCUUGCUUGG$UAUUAAA$CAGGCUACAAGCCCUGUGACCCUCAAGUGAUCCGAGACCGCGUGG
Dipodomys                               ?????????????????UUGCAACACCUGGGGAAGGUAAG$$$$GGUAGACCAU$$CCCUUUCAUGUACUCCUAUCGAGCACAUGAGCUU$$$$$$$$$$$$$$$$$$UGCGUU$GU$AUGCG$$GCAGUGAGG$CUUUUUAAACCACUACACCAC$$$UGAUGGUUCCUGGUGGCU$$$$$$$UUGCUUCUGAGUUG$GGUG$$$$$$$$$$$$$$$$$$$$$$$$$$$$$$$$$$$$$$$$$$$$$$$$$$$$$CAG$$$UGGAGUGGUCUUU$UGAACUCUUUAACUCCUGUCUCUUUUUUU$$$$$$$$$$CUGAAAUAGA$$$$UGUUUUCCUUUAA$CACUCAAAGGCUACUG$$$$$$$$$$$$$$$$$$$$$$$$$$$$$$$$$$$$$$$$$$$$$$$$$$$$$$$$$$$$$$$$$$$$$$$$$$$$$$$$$$$$$$$$$$$$$$$$$$$$$$$$$$$$$$$$$$$$$$$$$$$$$$$$$$$$$$$$$$$$$$$$$$$$$$$$$$$$$$$$$$$$$$$$$$$$$$$$$$$$$$$$$$$$$$$$$$$$$$$$$$$$$$$$$$$$$$$$$$$$$$$$$$$$$$$$$$$$$$$$$$$$$$$$$$$$$$$$$$$$$$$$$$$$$$$$$$$$$$$$$$$$$$$$$$$$$$$$$$$$$$$$$$$$$$$$$$$$$$$$$$$$$$$$$$$$$$$$$$$$$$$$$$$$$$$$$$$$$$GGUUUC$GACUGGUGUAGUGUUUGGC$CGUGGAA$CUCUGCCAGAUCACGUUCCAUG$CAUACAUG$$UUCUAGUUGCUUAGUG$UGGCCAU$$$$CCUGUAGCUCAUGACUUGGGCACCUAUU$$UGCA$$UU$$$$CUCUGGUUAGAGGAGGUUUAGAAGCAUUUGGCAUUGCUUCUUAACAGUUUU$A$GAAACA$$GGAAUGCAAACU$ACCUUCUUUUAU$$$$$$$$$$$$$$$$$$$$$$$$$$$$$$$$$$$$$$$$$$$$$$$$$$$$$$$$$$$$$$$$$$$$$$$$$$$$$$$$$$$$$$$$$$$$$$$$$$$$$$$$$$$$$$$$$$$$$$$$$$$$$$$$$$$$$$$$$$$$$$$$$$$$$$$$$$$$$$$$$$$$$$$$$$$$$$$$$$$$$$$$$$$$$$$$$$$$$$$$$$$$$$$$$$$$$$$$$$$$$$$$$$$$$$$$$$$$$$$$$$$$$$$$$$$$$$$$$$$$$$$$$$$$$$$$$$$$$$$$$$$$$$$$$$$$$$$$$$$$$$$$$$$$$$$$$$$$$$$$$$$$$$$$$$$$$$$$$$AUUUUUUAUGUGUUUUCUU$GGUUC$$$$$$$$$$$$$$$$$$$$$$AUAA$$$GUGAUGAUUUUAU$$$$CUACAGUUGGGCCCAAAGAGUGA$$$$$$$$UA$$UGUGUCAUUGCCCCUUCCU$$CCUGUUCCAGUC$$$$$$$$$$$$$$$$$$$$$$$$$$$$$$$$$$$$$$$$$$$$$$$$$$$$$$$$$$$$$$$$$$$$$$$$$$$$$$$$$$$$$$$$$$$$$$$$$$$$$$$$$$$$$$$$$$$$$$$$$$$$$$$$$$$$$$$$$$$$$$$$$$$$$$$$$$$$$$$$$$$$$$$$$$$$$$$$$$$$$$$$$$$$$$$$$$$$$$$$$$$$$$$$$$$$$$$$$$$$$$$$$$$$$$$$$$$$$$$$$$$$$$$$$$$$$$$$$$$$$$$$$$$$$$$$$$$$$$$$$$$$$$$$$$$$$$$$$$$$$$$$$$$$$$$$$$$$$$$$$$$$$$$$$$$$$$$$$$$$$$$$$$$$$$$$$$$$$$$$$$$$$$$$$$$$$$$$$$$$$$$$$$$$$$$$$$$$$$$$$$$$$$$$$$$$$$$$$$$$$$$$$$$$$$$$$$$$$$$$$$$$$$$$$$$$$$$$$$$$$$$$$$$$$$$$AAGAUCCUAGGAG$$$$AUACUCCCU$GCCUCCUC$$$ACAUAGCCCUGCUCUUA$$$$$$AGAAUGAGC$UGGUAAUCAAUAGUUAG$$$AUCAUAG$$$$$$$$$$$$$$$$$$$$$$$$$$$$$$$$$$$$$$$$$$$$$$$$$$$$$CUUACUG$CCU$$$$$$$$$$$$$$$$$$$$$$$$$$$$$$$$$$$$$$$$$$$$$$$$$$$$$$$$$$$$$$$$$$$$$$$$$$$$$$$$$$$$$$$$$$$$$$$$$$$$$$$$$$$$$$$$$$$$$$$$$$$$$$$$$$$$$$$$$$$$$$$$$$$$$$$$$$$$$$$$$$$$$$$$$$$$$$$$$$$$$$$$$$$$$$$$$$$$$$$$$$$$$$$$$$$$$$$$$$$$$$$$$$$$$$$$$$$$$$$$$$$$$$$$$$$$$$$$$$$$$$$$$$$$$$$$$$$$$$$$$$$$$$$$$$$$$$$$$$$$$$$$$$$$$$$$$$$$$$$$$$$$$$$$$$$$$$$$$$$$$$$$$$$$$$$$$$$$$$$$$$$$$$$$$$$$$$$$$$$$$$$$$$$$$$$$$$$$$$$$$$$$$$$$GAAAAUGAGGAGGAACCCAUGCUAAC$CUCU$GUCAAACACCCACAUACCUG$CCUU$$$$GG$UGUUAAA$CAGGCUACAAGCCCUGUGACCCUCAAGUGAUCCGAGACCGUGUGG
Anomalurus                              UGCCUCUGCCCAG?AGUUUGCAACAGAUGGGGAAGGUAAG$$$$AAUGUACCAU$$UCCCAGCAUUACCUCCUAGACACC$$$AGAGAUCCAUUUCUGUAGAAGUAAAUAAGUU$GU$GUGUG$$GCAGUGGGG$CUUUUGAAAUUAGUGCAC$$$UGUUGUAUGUUCUUGGUGGGU$$$UUGUCUGCUUCUGGGUCAGAAGAUG$$$$$$$$$$$$$$$$$$$$$$$$$$$$$$$$$$$$$$$$$$$$$$$$$$$CAG$$$UGGGGCGGCUUUC$UGAACAAUUUAAUUCU$GUCUCUUUUUUUU$$$$$$$$$CUGAAACAAACAUGUAUUUUCCUUAAA$UACUUAA$UGCUGCUU$$$$$$$$$$$$$$$$$$$$$$$$$$$$$$$$$$$$$$$$$$$$$$$$$$$$$$$$$$$$$$$$$$$$$$$$$$$$$$$$$$$$$$$$$$$$$$$$$$$$$$$$$$$$$$$$$$$$$$$$$$$$$$$$$$$$$$$$$$$$$$$$$$$$$$$$$$$$$$$$$$$$$$$$$$$$$$$$$$$$$$$$$$$$$$$$$$$$$$$$$$$$$$$$$$$$$$$$$$$$$$$$$$$$$$$$$$$$$$$$$$$$$$$$$$$$$$$$$$$$$$$$$$$$$$$$$$$$$$$$$$$$$$$$$$$$$$$$$$$$$$$$$$$$$$$$$$$$$$$$$$$$$$$$$$$$$$$$$$$$$$$$$$$$$$$$$$$$$$GGUUUU$GAGUGGUUUGACAUUUGGC$AGUGAAA$$$CUACCAGGCUACACUCAGUA$CAGACAUG$$U$$$$$$$$CCUGCCA$UGGCUGCU$$$CCACCAGCUCAUAGCUUUCACACCUGGU$$UGCA$$UC$$$$UUCUGUUUAGAGGAUGUUUAGAAAGAUUUGGCUUUGCUUCU$$$$AUUUUUUA$GAAACAAUUAAAUGCA$GCU$UCCUUCUUUUAC$$$$$$$$$$$$$$$$$$$$$$$$$$$$$$$$$$$$$$$$$$$$$$$$$$$$$$$$$$$$$$$$$$$$$$$$$$$$$$$$$$$$$$$$$$$$$$$$$$$$$$$$$$$$$$$$$$$$$$$$$$$$$$$$$$$$$$$$$$$$$$$$$$$$$$$$$$$$$$$$$$$$$$$$$$$$$$$$$$$$$$$$$$$$$$$$$$$$$$$$$$$$$$$$$$$$$$$$$$$$$$$$$$$$$$$$$$$$$$$$$$$$$$$$$$$$$$$$$$$$$$$$$$$$$$$$$$$$$$$$$$$$$$$$$$$$$$$$$$$$$$$$$$$$$$$$$$$$$$$$$$$$$$$$$$$$$$$$$$AUGAUUCAUA$$$$$$$$$$$$$$$$$$$$$$$$$$$$$$$$$$$$$$$$A$$$AUGAUCACUGUCU$$$$$$ACAGUUGGGCCAGAAGAACAA$$$$$$$$UG$$CAUGCCGUUGCCCCU$$$$$$CAUUUUCCACUG$$$$$$$$$$$$$$$$$$$$$$$$$$$$$$$$$$$$$$$$$$$$$$$$$$$$$$$$$$$$$$$$$$$$$$$$$$$$$$$$$$$$$$$$$$$$$$$$$$$$$$$$$$$$$$$$$$$$$$$$$$$$$$$$$$$$$$$$$$$$$$$$$$$$$$$$$$$$$$$$$$$$$$$$$$$$$$$$$$$$$$$$$$$$$$$$$$$$$$$$$$$$$$$$$$$$$$$$$$$$$$$$$$$$$$$$$$$$$$$$$$$$$$$$$$$$$$$$$$$$$$$$$$$$$$$$$$$$$$$$$$$$$$$$$$$$$$$$$$$$$$$$$$$$$$$$$$$$$$$$$$$$$$$$$$$$$$$$$$$$$$$$$$$$$$$$$$$$$$$$$$$$$$$$$$$$$$$$$$$$$$$$$$$$$$$$$$$$$$$$$$$$$$$$$$$$$$$$$$$$$$$$$$$$$$$$$$$$$$$$$$$$$$$$$$$$$$$$$$$$$$$$$$$$$$$$AGGAUCCUAGGAG$$$$GUACUCUACUGCCUCCUC$$$ACAUAGCCCUGC$CUUA$$$$$$GAAUUGAAC$CAGUAAUCAACAGUUAG$$$AACAUGG$$$$$$$$$$$$$$$$$$$$$$$$$$$$$$$$$$$$$$$$$$$$$GG$$AUAGCUUACUGGCC$$$$$$$$$$$$$$$$$$$$$$$$$$$$$$$$$$$$$$$$$$$$$$$$$$$$$$$$$$$$$$$$$$$$$$$$$$$$$$$$$$$$$$$$$$$$$$$$$$$$$$$$$$$$$$$$$$$$$$$$$$$$$$$$$$$$$$$$$$$$$$$$$$$$$$$$$$$$$$$$$$$$$$$$$$$$$$$$$$$$$$$$$$$$$$$$$$$$$$$$$$$$$$$$$$$$$$$$$$$$$$$$$$$$$$$$$$$$$$$$$$$$$$$$$$$$$$$$$$$$$$$$$$$$$$$$$$$$$$$$$$$$$$$$$$$$$$$$$$$$$$$$$$$$$$$$$$$$$$$$$$$$$$$$$$$$$$$$$$$$$$$$$$$$$$$$$$$$$$$$$$$$$$$$$$$$$$$$$$$$$$$$$$$$$$$$$$$$$$$$$$$$$$$$$GCAAAUGAGCAGAAACUUAUGCUAAA$$$$$$$$$$$$$$CAUACAUUUCUC$CCUU$$$$GG$UGUUAAA$CAGGCUACAAGCCCUGUGACCCCCAGGUGUUCCGAGACCGUGUGG
Idiurus                                 UGCCUCUGCCCAG?AGUUUGC?ACAGAUGGGGAAGGUAAG$$$$AAUGUACCAU$$UCCCAGCAUUACCUCUUAGACACC$$$AGAGAUCCAUCUCUAUAGAAGUAAAUAAGUU$GU$GUGUG$$GCAGUGGGG$CUUUUGAAAAUAGUGCACCA$$$UUGUAUGUUCCUGGUGGGU$$$UUGUCUGCUUCUGGGUCACAAGGUG$$$$$$$$$$$$$$$$$$$$$$$$$$$$$$$$$$$$$$$$$$$$$$$$$$$CAG$$$UGGAGGGGCCUUC$UGAACACUUUAAUUCU$GUCUCUUUUUUU$$$$$$$$$$CUGAAACAAACAUGU$$UUUCCUUAAA$CA$UUCAAUGCUGCUU$$$$$$$$$$$$$$$$$$$$$$$$$$$$$$$$$$$$$$$$$$$$$$$$$$$$$$$$$$$$$$$$$$$$$$$$$$$$$$$$$$$$$$$$$$$$$$$$$$$$$$$$$$$$$$$$$$$$$$$$$$$$$$$$$$$$$$$$$$$$$$$$$$$$$$$$$$$$$$$$$$$$$$$$$$$$$$$$$$$$$$$$$$$$$$$$$$$$$$$$$$$$$$$$$$$$$$$$$$$$$$$$$$$$$$$$$$$$$$$$$$$$$$$$$$$$$$$$$$$$$$$$$$$$$$$$$$$$$$$$$$$$$$$$$$$$$$$$$$$$$$$$$$$$$$$$$$$$$$$$$$$$$$$$$$$$$$$$$$$$$$$$$$$$$$$$$$$$$$GGUUUU$GACUGGUUUGACAUUUGGC$AGUGAAA$$$CUACCAGGCUACACUCAAUG$CAAACAUG$$UACCAACAGCCUGCUG$UGGCUACU$$$CCACCAGCUCAUGGCUUUCACACCCCAU$$UGCA$$UC$$$$CUCUGUUUAGA$$$$$$$$$$$AAGAUUUUACUUUGCUUCU$$$$AUUUUUUA$GAAACACUUAAAUACA$ACU$UCCUUCUUUUAC$$$$$$$$$$$$$$$$$$$$$$$$$$$$$$$$$$$$$$$$$$$$$$$$$$$$$$$$$$$$$$$$$$$$$$$$$$$$$$$$$$$$$$$$$$$$$$$$$$$$$$$$$$$$$$$$$$$$$$$$$$$$$$$$$$$$$$$$$$$$$$$$$$$$$$$$$$$$$$$$$$$$$$$$$$$$$$$$$$$$$$$$$$$$$$$$$$$$$$$$$$$$$$$$$$$$$$$$$$$$$$$$$$$$$$$$$$$$$$$$$$$$$$$$$$$$$$$$$$$$$$$$$$$$$$$$$$$$$$$$$$$$$$$$$$$$$$$$$$$$$$$$$$$$$$$$$$$$$$$$$$$$$$$$$$$$$$$$$$AUGAUUCAUA$$$$$$$$$$$$$$$$$$$$$$$$$$$$$$$$$$$$$$$$A$$$AUGAUCAUUGUCU$$$$$$ACAGUUGGGCC$$$$$$$$$$$$$$$$$$$$$$$$U$CAGUUGCCCCU$$$$$$CAUUUUCCACUG$$$$$$$$$$$$$$$$$$$$$$$$$$$$$$$$$$$$$$$$$$$$$$$$$$$$$$$$$$$$$$$$$$$$$$$$$$$$$$$$$$$$$$$$$$$$$$$$$$$$$$$$$$$$$$$$$$$$$$$$$$$$$$$$$$$$$$$$$$$$$$$$$$$$$$$$$$$$$$$$$$$$$$$$$$$$$$$$$$$$$$$$$$$$$$$$$$$$$$$$$$$$$$$$$$$$$$$$$$$$$$$$$$$$$$$$$$$$$$$$$$$$$$$$$$$$$$$$$$$$$$$$$$$$$$$$$$$$$$$$$$$$$$$$$$$$$$$$$$$$$$$$$$$$$$$$$$$$$$$$$$$$$$$$$$$$$$$$$$$$$$$$$$$$$$$$$$$$$$$$$$$$$$$$$$$$$$$$$$$$$$$$$$$$$$$$$$$$$$$$$$$$$$$$$$$$$$$$$$$$$$$$$$$$$$$$$$$$$$$$$$$$$$$$$$$$$$$$$$$$$$$$$$$$$$$$AGGAUCCUAG$$$$$$$AUACUCCACUGCCUCCUG$$$ACAUGGCCCUGC$CUUA$$$$$$CAAUUGAAC$CAGUAAUCAACAGUUAG$$$AACAGGG$$$$$$$$$$$$$$$$$$$$$$$$$$$$$$$$$$$$$$$$$$$$$AGU$AUAGCUUACUGGCCU$$$$$$$$$$$$$$$$$$$$$$$$$$$$$$$$$$$$$$$$$$$$$$$$$$$$$$$$$$$$$$$$$$$$$$$$$$$$$$$$$$$$$$$$$$$$$$$$$$$$$$$$$$$$$$$$$$$$$$$$$$$$$$$$$$$$$$$$$$$$$$$$$$$$$$$$$$$$$$$$$$$$$$$$$$$$$$$$$$$$$$$$$$$$$$$$$$$$$$$$$$$$$$$$$$$$$$$$$$$$$$$$$$$$$$$$$$$$$$$$$$$$$$$$$$$$$$$$$$$$$$$$$$$$$$$$$$$$$$$$$$$$$$$$$$$$$$$$$$$$$$$$$$$$$$$$$$$$$$$$$$$$$$$$$$$$$$$$$$$$$$$$$$$$$$$$$$$$$$$$$$$$$$$$$$$$$$$$$$$$$$$$$$$$$$$$$$$$$$$$$$$$$$$$GAAAAUGAGUAGGAACUUACACUAAA$$$$$$$$$$$$$$CACACAUUUCUU$CCUU$$$$GG$UGUUAAA$CAGGCUACAAGCCCUGCGACCCCCAGG?GAUCCGAGACCGUGUGG
Pedetes                                 ????????????????????????????GGGGAAGGUAAG$$$$$AUGGAUCAU$$UCUGAGCAUUACCUCCUAGACACC$$$AGAGACCCAUGGCUAUAGAAGUAAGUUGCAU$$$$$$GUG$$GGAAGGGGG$CUUUUGAAAUUAGUGCACCACA$$$GUGUGUUCCUGGUGGGU$$$$$$$UUGCUUUUGGAUCACAAGGUUCA$GGGGU$$$$$$$$$$$$$$$$$$$$$$$$$$$$$$$$$$$$$$$$$$$UAG$$$AGGAGUGGCCUUC$UGAACACUUUAAUUCU$GUCUUUUUUUUUUUUUUUUUAACGGAAACAGGCAUACAUUUUCCUUAAA$UACUUAAAUGCUGCUU$$$$$$$$$$$$$$$$$$$$$$$$$$$$$$$$$$$$$$$$$$$$$$$$$$$$$$$$$$$$$$$$$$$$$$$$$$$$$$$$$$$$$$$$$$$$$$$$$$$$$$$$$$$$$$$$$$$$$$$$$$$$$$$$$$$$$$$$$$$$$$$$$$$$$$$$$$$$$$$$$$$$$$$$$$$$$$$$$$$$$$$$$$$$$$$$$$$$$$$$$$$$$$$$$$$$$$$$$$$$$$$$$$$$$$$$$$$$$$$$$$$$$$$$$$$$$$$$$$$$$$$$$$$$$$$$$$$$$$$$$$$$$$$$$$$$$$$$$$$$$$$$$$$$$$$$$$$$$$$$$$$$$$$$$$$$$$$$$$$$$$$$$$$$$$$$$$$$$$AGUUU$$GAGUGGCUUGCUUUUUGAC$AG$GAGA$$UGGUC$AGCCUACACUCAAUA$UAGGCAUC$$UACCAAUAGCCUGCUA$UGG$UGCU$$$UCAGCAGCUCAUGGCUU$GACAUCUGGU$$UGCA$$UC$$$$CUCUGUUGAGAUGAUGUUUAGAAGGAUUUGGCUG$GCUUCU$$$$GUUUUCUA$UAAACAA$UAAAUUCA$UUU$UCCUUCUUUCAU$$$$$$$$$$$$$$$$$$$$$$$$$$$$$$$$$$$$$$$$$$$$$$$$$$$$$$$$$$$$$$$$$$$$$$$$$$$$$$$$$$$$$$$$$$$$$$$$$$$$$$$$$$$$$$$$$$$$$$$$$$$$$$$$$$$$$$$$$$$$$$$$$$$$$$$$$$$$$$$$$$$$$$$$$$$$$$$$$$$$$$$$$$$$$$$$$$$$$$$$$$$$$$$$$$$$$$$$$$$$$$$$$$$$$$$$$$$$$$$$$$$$$$$$$$$$$$$$$$$$$$$$$$$$$$$$$$$$$$$$$$$$$$$$$$$$$$$$$$$$$$$$$$$$$$$$$$$$$$$$$$$$$$$$$$$$$$$$$$AUAAUUGAUAUGCUU$CUU$GACUC$$$$$$$$$$$$$$$$$$$$$$AUA$$$$GUGAUCACUUUGU$$$$CUACAGUUGGGCCAGAAGAACAA$$$$$$$$GG$$CAUGCCAUUGCUCCUCCCU$$CCUUUUCUACUC$$$$$$$$$$$$$$$$$$$$$$$$$$$$$$$$$$$$$$$$$$$$$$$$$$$$$$$$$$$$$$$$$$$$$$$$$$$$$$$$$$$$$$$$$$$$$$$$$$$$$$$$$$$$$$$$$$$$$$$$$$$$$$$$$$$$$$$$$$$$$$$$$$$$$$$$$$$$$$$$$$$$$$$$$$$$$$$$$$$$$$$$$$$$$$$$$$$$$$$$$$$$$$$$$$$$$$$$$$$$$$$$$$$$$$$$$$$$$$$$$$$$$$$$$$$$$$$$$$$$$$$$$$$$$$$$$$$$$$$$$$$$$$$$$$$$$$$$$$$$$$$$$$$$$$$$$$$$$$$$$$$$$$$$$$$$$$$$$$$$$$$$$$$$$$$$$$$$$$$$$$$$$$$$$$$$$$$$$$$$$$$$$$$$$$$$$$$$$$$$$$$$$$$$$$$$$$$$$$$$$$$$$$$$$$$$$$$$$$$$$$$$$$$$$$$$$$$$$$$$$$$$$$$$$$$$AGGAUCCUAGG$$$$$$$$$$$$$AUUGCCUCUUC$$$ACAUGGCCCUGCCCUUA$$$$$$GAAUUGAGU$CAGUAAUCAACAGUUAG$$$AACAUGU$$$$$$$$$$$$$$$$$$$$$$$$$$$$$$$$$$$$$$$$$$$$$GGU$AUAGCUUACUG$CCU$$$$$$$$$$$$$$$$$$$$$$$$$$$$$$$$$$$$$$$$$$$$$$$$$$$$$$$$$$$$$$$$$$$$$$$$$$$$$$$$$$$$$$$$$$$$$$$$$$$$$$$$$$$$$$$$$$$$$$$$$$$$$$$$$$$$$$$$$$$$$$$$$$$$$$$$$$$$$$$$$$$$$$$$$$$$$$$$$$$$$$$$$$$$$$$$$$$$$$$$$$$$$$$$$$$$$$$$$$$$$$$$$$$$$$$$$$$$$$$$$$$$$$$$$$$$$$$$$$$$$$$$$$$$$$$$$$$$$$$$$$$$$$$$$$$$$$$$$$$$$$$$$$$$$$$$$$$$$$$$$$$$$$$$$$$$$$$$$$$$$$$$$$$$$$$$$$$$$$$$$$$$$$$$$$$$$$$$$$$$$$$$$$$$$$$$$$$$$$$$$$$$$$$$GUAAGUCAGCAGGAACUAACGUGAAA$UGCU$GUUAGAUACCCACAUUCCUU$CCUU$$$$GG$UGU$AAA$CAGGCUACAAGCCCUG?GACCCACAG??UAUCCGAG?CCGAG???
Jaculus                                 UGCCUCUGCCCAAAAGUUUGCAAUGGAUGGGGAAGGUAAG$$$$AAUGGACCAU$$UCUAAGCAUUAUCUCCUAAAUACC$$$AAAAAUCCAUCUUUAUAGAAUAACAUGAGUU$GU$AUCUU$$GCAAUGGGG$CUUUUGAAGUUACUGCAGCA$$$UUGUAGUUUCCUGAU$GGAU$$AUGUCUGCUUCUGGGUUACAAGGUU$$$$$$$$$$$$$$$$$$$$$$$$$$$$$$$$$$$$$$$$$$$$$$$$$$$UAG$$$UACAGUGGCCUUC$UGAACA$$$$$$$ACU$UUAUCUUU$CUUUU$$$$$$$$$$AAAGUAGGCACACUUAUUUUUU$$$$$$$$$$$$$$$$$UUUAUUUUUUUUUAUUUUUAUUUAUUUGAGAGCAACAGACACAGAGAAAGACAGAUAGAGGGAGAGAGAGAGAAUGGGUGUGCCAGGGCCUCCAGCCUCUGCAAACGAACUCCAGACGCAUGCGCCCCCUUGUGCAUCUGGCUAACGUGGGACCUGGGGAACCGAGCCUCGAACCGGGGUCCUUAGGCUUCACAGGCAAGCGCUUAACCGCUAAGCCAUCUCUCCAGCCCAUUAUUUCUUAAGUACUCAUGGUGUU$$$$$$$$$$$$$$$$$$$$$$$$$$$$$$$$$$$$$$$$$$$$$$$$$$$$$$$$$$$$$$$$$$$$$$$$$$$$$$$$$$$$$$$$$$$$$$$$$$$$$$$$$GGUUUU$GAAUGGCUUACCAUCUGGU$AGUUGA$$$$$$$$$$$$$$$$GCUCAACA$UGGAUGCA$$UACCAAUGGCCUGAUG$CAGCUGUU$$$CCAGCAGCUCAUGGCUUUCACACUUGGC$$$$CACAUC$$$$$$CUGUUUCGAAGAUGUUUAGAAGGAUUUGGCUUUACUUUUU$$$$$$$$$$$$$$GAGAAUUAAG$AGA$GCU$GCCUUCUUUCAG$$$$$$$$$$$$$$$$$$$$$$$$$$$$$$$$$$$$$$$$$$$$$$$$$$$$$$$$$$$$$$$$$$$$$$$$$$$$$$$$$$$$$$$$$$$$$$$$$$$$$$$$$$$$$$$$$$$$$$$$$$$$$$$$$$$$$$$$$$$$$$$$$$$$$$$$$$$$$$$$$$$$$$$$$$$$$$$$$$$$$$$$$$$$$$$$$$$$$$$$$$$$$$$$$$$$$$$$$$$$$$$$$$$$$$$$$$$$$$$$$$$$$$$$$$$$$$$$$$$$$$$$$$$$$$$$$$$$$$$$$$$$$$$$$$$$$$$$$$$$$$$$$$$$$$$$$$$$$$$$$$$$$$$$$$$$$$$$$$$$$$$$$$$AUGCUUUCUU$GAUUC$$$$$$$$$$$$$$$$$$$$$$CUAU$$$GUGGCCAUUGUGU$$$$CUACAUUUGGAUCAAAAGAGCAC$$$$$$$$UG$$AAUAUCAUUGAUAAUUCUU$$CCUGUUUCAAUC$$$$$$$$$$$$$$$$$$$$$$$$$$$$$$$$$$$$$$$$$$$$$$$$$$$$$$$$$$$$$$$$$$$$$$$$$$$$$$$$$$$$$$$$$$$$$$$$$$$$$$$$$$$$$$$$$$$$$$$$$$$$$$$$$$$$$$$$$$$$$$$$$$$$$$$$$$$$$$$$$$$$$$$$$$$$$$$$$$$$$$$$$$$$$$$$$$$$$$$$$$$$$$$$$$$$$$$$$$$$$$$$$$$$$$$$$$$$$$$$$$$$$$$$$$$$$$$$$$$$$$$$$$$$$$$$$$$$$$$$$$$$$$$$$$$$$$$$$$$$$$$$$$$$$$$$$$$$$$$$$$$$$$$$$$$$$$$$$$$$$$$$$$$$$$$$$$$$$$$$$$$$$$$$$$$$$$$$$$$$$$$$$$$$$$$$$$$$$$$$$$$$$$$$$$$$$$$$$$$$$$$$$$$$$$$$$$$$$$$$$$$$$$$$$$$$$$$$$$$$$$$$$$$$$$$$ACUAUCUCUAGAA$$$$AUAUCCCAUUGCUUUCUU$$$ACAUGGCCUUGCUCUUC$$$$$$GAAUUGAAU$GGGUAAUCA$$AGUUAG$$$AAUAUGG$$$$$$$$$$$$$$$$$$$$$$$$$$$$$$$$$$$$$$$$$$$$$AAU$AGAUCUUAUAG$CCU$$$$$$$$$$$$$$$$$$$$$$$$$$$$$$$$$$$$$$$$$$$$$$$$$$$$$$$$$$$$$$$$$$$$$$$$$$$$$$$$$$$$$$$$$$$$$$$$$$$$$$$$$$$$$$$$$$$$$$$$$$$$$$$$$$$$$$$$$$$$$$$$$$$$$$$$$$$$$$$$$$$$$$$$$$$$$$$$$$$$$$$$$$$$$$$$$$$$$$$$$$$$$$$$$$$$$$$$$$$$$$$$$$$$$$$$$$$$$$$$$$$$$$$$$$$$$$$$$$$$$$$$$$$$$$$$$$$$$$$$$$$$$$$$$$$$$$$$$$$$$$$$$$$$$$$$$$$$$$$$$$$$$$$$$$$$$$$$$$$$$$$$$$$$$$$$$$$$$$$$$$$$$$$$$$$$$$$$$$$$$$$$$$$$$$$$$$$$$$$$$$$$$$$$GCAAAUGAGUAAGAACCCAUACUAAG$$UCU$CUCAGACACCCACAUUUCUUUCCUU$$$$GGUUGUUAAAACAGGCUACAAGCCCUGUGACCCCCAGGUAAUCCGGGACCGUGUGG
Sicista                                 ????????????????????????????GGG?AAGGUAAG$$$$AA$GGACUAU$$UCCAG$CAUUAACUCCUAGAUAUC$$$AGAAAUCUAUAUUUAUAGAA$$$$$$$$GU$$GU$GUCUG$$GCAGUGGGG$CUUUUGAAGUUACUGCACCA$$$UUAUAAGUUGCU$GU$GGGU$$UUGUCUGCUUCUGGGU$ACGAGAGU$$$$$$$$$$$$$$$$$$$$$$$$$$$$$$$$$$$$$$$$$$$$$$$$$$$CAA$$$UGGAGUGGCC$CC$UGAACACUUCGGCUCU$$$$$CUUUUCU$$$$$$$$$$$$$AAAGUAGACACAUCUAUUUCUUAAA$UACUCAAGUGCUGCUU$$$$$$$$$$$$$$$$$$$$$$$$$$$$$$$$$$$$$$$$$$$$$$$$$$$$$$$$$$$$$$$$$$$$$$$$$$$$$$$$$$$$$$$$$$$$$$$$$$$$$$$$$$$$$$$$$$$$$$$$$$$$$$$$$$$$$$$$$$$$$$$$$$$$$$$$$$$$$$$$$$$$$$$$$$$$$$$$$$$$$$$$$$$$$$$$$$$$$$$$$$$$$$$$$$$$$$$$$$$$$$$$$$$$$$$$$$$$$$$$$$$$$$$$$$$$$$$$$$$$$$$$$$$$$$$$$$$$$$$$$$$$$$$$$$$$$$$$$$$$$$$$$$$$$$$$$$$$$$$$$$$$$$$$$$$$$$$$$$$$$$$$$$$$$$$$$$$$$$GGUUUU$GAAUGGCUUGGCGUCUAGU$AGUUAAA$CUCUUCCAGACCACACUCAACA$$$GAUGUG$$UACCAAUGGCCUGUUG$CAGCUGUU$$$CCAGCAGUUCAUGGCUUUCACACUUGGU$$$$CACAUC$$$$$$CUGUUUAGAAGAUGUUUAGAAGGAUUUGGCUUUACUUUC$$$$$$$$$$$$AGACACAAUUAAAUGCA$GCU$GCCUUUUUUCAU$$$$$$$$$$$$$$$$$$$$$$$$$$$$$$$$$$$$$$$$$$$$$$$$$$$$$$$$$$$$$$$$$$$$$$$$$$$$$$$$$$$$$$$$$$$$$$$$$$$$$$$$$$$$$$$$$$$$$$$$$$$$$$$$$$$$$$$$$$$$$$$$$$$$$$$$$$$$$$$$$$$$$$$$$$$$$$$$$$$$$$$$$$$$$$$$$$$$$$$$$$$$$$$$$$$$$$$$$$$$$$$$$$$$$$$$$$$$$$$$$$$$$$$$$$$$$$$$$$$$$$$$$$$$$$$$$$$$$$$$$$$$$$$$$$$$$$$$$$$$$$$$$$$$$$$$$$$$$$$$$$$$$$$$$$$$$$$$$$AUGAUUCAUGUGCUUUCUU$GAUUC$$$$$$$$$$$$$$$$$$$$$$AUAU$$$GU$$$$$$$$$$$$$$$$$$$$$$$$$$$$$$$$GAGCAC$$$$$$$$UG$$CAUAUCAUUGG$CCUUCUU$$CUUGUUCCAGGU$$$$$$$$$$$$$$$$$$$$$$$$$$$$$$$$$$$$$$$$$$$$$$$$$$$$$$$$$$$$$$$$$$$$$$$$$$$$$$$$$$$$$$$$$$$$$$$$$$$$$$$$$$$$$$$$$$$$$$$$$$$$$$$$$$$$$$$$$$$$$$$$$$$$$$$$$$$$$$$$$$$$$$$$$$$$$$$$$$$$$$$$$$$$$$$$$$$$$$$$$$$$$$$$$$$$$$$$$$$$$$$$$$$$$$$$$$$$$$$$$$$$$$$$$$$$$$$$$$$$$$$$$$$$$$$$$$$$$$$$$$$$$$$$$$$$$$$$$$$$$$$$$$$$$$$$$$$$$$$$$$$$$$$$$$$$$$$$$$$$$$$$$$$$$$$$$$$$$$$$$$$$$$$$$$$$$$$$$$$$$$$$$$$$$$$$$$$$$$$$$$$$$$$$$$$$$$$$$$$$$$$$$$$$$$$$$$$$$$$$$$$$$$$$$$$$$$$$$$$$$$$$$$$$$$$$AACAUACCUGGAG$$$$AUGUCUCAUUGCUUUUUC$$$ACAUGGCUUUGCCCUUA$$$$$$GAAUUUAAU$GGGUAAUCA$$AAUUUG$$$AAUAUGG$$$$$$$$$$$$$$$$$$$$$$$$$$$$$$$$$$$$$$$$$$AGGAGU$ACAGCUUAUUG$CCU$$$$$$$$$$$$$$$$$$$$$$$$$$$$$$$$$$$$$$$$$$$$$$$$$$$$$$$$$$$$$$$$$$$$$$$$$$$$$$$$$$$$$$$$$$$$$$$$$$$$$$$$$$$$$$$$$$$$$$$$$$$$$$$$$$$$$$$$$$$$$$$$$$$$$$$$$$$$$$$$$$$$$$$$$$$$$$$$$$$$$$$$$$$$$$$$$$$$$$$$$$$$$$$$$$$$$$$$$$$$$$$$$$$$$$$$$$$$$$$$$$$$$$$$$$$$$$$$$$$$$$$$$$$$$$$$$$$$$$$$$$$$$$$$$$$$$$$$$$$$$$$$$$$$$$$$$$$$$$$$$$$$$$$$$$$$$$$$$$$$$$$$$$$$$$$$$$$$$$$$$$$$$$$$$$$$$$$$$$$$$$$$$$$$$$$$$$$$$$$$$$$$$$$$GCAAAUGAGCAGGAAUCCAUACUUAA$$UCU$GUCAGACACUCACA$UUCUUUCCUU$$$$GG$UGUUAAAACAGGCUACAAGCCCUGUGACCCCCAGGUAAUCCGUGACCGUGUAG
Dipus                                   UGCCUCUGCCCA?AAGUUUGCAACGGAUGGGGAAGGUAAG$$$$AAUGGACCAU$$UCCAAGCAUUAUCUCCUAAAUACC$$$A$AAUUCCAUCUUUAUAGAAUUACAUAAGUU$GU$AUCUU$$GCAAUGGGG$CUUUUGAAGUUACUGCAGCA$$$UUAUGGUUUUUUGGU$GGAU$$UUGUCUGCUUCUGGGUUACAAGGUU$$$$$$$$$$$$$$$$$$$$$$$$$$$$$$$$$$$$$$$$$$$$$$$$$$$UAG$$$UAGAGUGGCCUUC$UGAACA$$$$$$$ACA$UUAUCUUU$CUUUU$$$$$$$$$$AAAGUAGGCACACUUAUUUCUUAAA$UACUCA$$UGGUGUU$$$$$$$$$$$$$$$$$$$$$$$$$$$$$$$$$$$$$$$$$$$$$$$$$$$$$$$$$$$$$$$$$$$$$$$$$$$$$$$$$$$$$$$$$$$$$$$$$$$$$$$$$$$$$$$$$$$$$$$$$$$$$$$$$$$$$$$$$$$$$$$$$$$$$$$$$$$$$$$$$$$$$$$$$$$$$$$$$$$$$$$$$$$$$$$$$$$$$$$$$$$$$$$$$$$$$$$$$$$$$$$$$$$$$$$$$$$$$$$$$$$$$$$$$$$$$$$$$$$$$$$$$$$$$$$$$$$$$$$$$$$$$$$$$$$$$$$$$$$$$$$$$$$$$$$$$$$$$$$$$$$$$$$$$$$$$$$$$$$$$$$$$$$$$$$$$$$$$$$GGUUUU$GAAUGGCUUAGCAUCUGGU$AGUUGAG$CUCUACUAGACAACGCUCAACA$UGGAUGCA$$UACCAAUGGCCUUUUG$CAGCUGUU$$$CCAGCAGCUCAUGGCUUUCACACUUGGC$$$$CACAUC$$$$$$CUGUUUAGAAAAUGUUCAGAAGGAUUUGGCUUGCUUUUA$$$$$$$$$$$$$$$GAGAAUUAAAUAGA$GCU$GCCUUCUUUCAG$$$$$$$$$$$$$$$$$$$$$$$$$$$$$$$$$$$$$$$$$$$$$$$$$$$$$$$$$$$$$$$$$$$$$$$$$$$$$$$$$$$$$$$$$$$$$$$$$$$$$$$$$$$$$$$$$$$$$$$$$$$$$$$$$$$$$$$$$$$$$$$$$$$$$$$$$$$$$$$$$$$$$$$$$$$$$$$$$$$$$$$$$$$$$$$$$$$$$$$$$$$$$$$$$$$$$$$$$$$$$$$$$$$$$$$$$$$$$$$$$$$$$$$$$$$$$$$$$$$$$$$$$$$$$$$$$$$$$$$$$$$$$$$$$$$$$$$$$$$$$$$$$$$$$$$$$$$$$$$$$$$$$$$$$$$$$$$$$$AUGAUUCAUGUGCUUUCUU$GAUUC$$$$$$$$$$$$$$$$$$$$$$CUGU$$$GUGUCCAGUGUGU$$$$CUACAUUCGGGUCAAAAGAGUAC$$$$$$$$UG$$AAUAUCAUUGACAAUUCUU$$CCUGUUUCAAUC$$$$$$$$$$$$$$$$$$$$$$$$$$$$$$$$$$$$$$$$$$$$$$$$$$$$$$$$$$$$$$$$$$$$$$$$$$$$$$$$$$$$$$$$$$$$$$$$$$$$$$$$$$$$$$$$$$$$$$$$$$$$$$$$$$$$$$$$$$$$$$$$$$$$$$$$$$$$$$$$$$$$$$$$$$$$$$$$$$$$$$$$$$$$$$$$$$$$$$$$$$$$$$$$$$$$$$$$$$$$$$$$$$$$$$$$$$$$$$$$$$$$$$$$$$$$$$$$$$$$$$$$$$$$$$$$$$$$$$$$$$$$$$$$$$$$$$$$$$$$$$$$$$$$$$$$$$$$$$$$$$$$$$$$$$$$$$$$$$$$$$$$$$$$$$$$$$$$$$$$$$$$$$$$$$$$$$$$$$$$$$$$$$$$$$$$$$$$$$$$$$$$$$$$$$$$$$$$$$$$$$$$$$$$$$$$$$$$$$$$$$$$$$$$$$$$$$$$$$$$$$$$$$$$$$$$AAGAUUUCUGGAA$$$$AUA$CCCAUUGCUUUCU$$$$ACAUGGCCUUGCUCUUA$$$$$$GAAUUUAGU$GGGUAAUCA$$AGUUAG$$$AAUAUGG$$$$$$$$$$$$$$$$$$$$$$$$$$$$$$$$$$$$$$$$$$$$$AAU$AGAGCUUAUAG$CCU$$$$$$$$$$$$$$$$$$$$$$$$$$$$$$$$$$$$$$$$$$$$$$$$$$$$$$$$$$$$$$$$$$$$$$$$$$$$$$$$$$$$$$$$$$$$$$$$$$$$$$$$$$$$$$$$$$$$$$$$$$$$$$$$$$$$$$$$$$$$$$$$$$$$$$$$$$$$$$$$$$$$$$$$$$$$$$$$$$$$$$$$$$$$$$$$$$$$$$$$$$$$$$$$$$$$$$$$$$$$$$$$$$$$$$$$$$$$$$$$$$$$$$$$$$$$$$$$$$$$$$$$$$$$$$$$$$$$$$$$$$$$$$$$$$$$$$$$$$$$$$$$$$$$$$$$$$$$$$$$$$$$$$$$$$$$$$$$$$$$$$$$$$$$$$$$$$$$$$$$$$$$$$$$$$$$$$$$$$$$$$$$$$$$$$$$$$$$$$$$$$$$$$$$GCAAAUGAGUAAGAACCCA$$CUAAG$$U$U$GUCAGACACCCACAUUUCUUUCCUU$$$$GG$UGUUAAAACAGGCUACAAGCCCUGUGACCCCCAGGUAAUCCGGGA????????
Allactaga                               CGCCUCCGCCCAGAAGUUUGCAACAGAUGGGGAAGGUAAA$$$$AAUGGACCAU$$UCCAAUCAUUAUCUCCUAAAUACC$$$AAAAAUCCAUCUUUAUAGAAUUAUAUAAGUU$GU$GUCUU$$GCAAUGGAG$CUUU$GAUGUUAUUGCAC$$$UGUUGUAGUUUUCUGGU$GGGU$$UUGUCUGCUUCUGGGUUACAAGGUU$$$$$$$$$$$$$$$$$$$$$$$$$$$$$$$$$$$$$$$$$$$$$$$$$$$UAG$$$UAGAGUGGCGUUC$UGAGCACUUCAACAUU$AUCUCU$$$CUU$$$$$$$$$$$$AAAGUAGGCACACUUAUUUAUUAAA$UACUCAAAUGCUAUU$$$$$$$$$$$$$$$$$$$$$$$$$$$$$$$$$$$$$$$$$$$$$$$$$$$$$$$$$$$$$$$$$$$$$$$$$$$$$$$$$$$$$$$$$$$$$$$$$$$$$$$$$$$$$$$$$$$$$$$$$$$$$$$$$$$$$$$$$$$$$$$$$$$$$$$$$$$$$$$$$$$$$$$$$$$$$$$$$$$$$$$$$$$$$$$$$$$$$$$$$$$$$$$$$$$$$$$$$$$$$$$$$$$$$$$$$$$$$$$$$$$$$$$$$$$$$$$$$$$$$$$$$$$$$$$$$$$$$$$$$$$$$$$$$$$$$$$$$$$$$$$$$$$$$$$$$$$$$$$$$$$$$$$$$$$$$$$$$$$$$$$$$$$$$$$$$$$$$$$GGUUUU$GAAUGGCUUAGCAUUUGCU$AGUUGAA$CUCUACCAGAUGACACUCAACA$UGGAUGUG$$UACCAGUGGCCUGUUG$CAGCUGUU$$$CCAGCAGCUCAUGGCUUUCAUACUUGGU$$$$CACAUC$$$$$$CUGUUAAGAAGAUGUUUAGAAGAAUUUGGCUUUACUUUC$$$$$$$$$$$$$$AGAGAAUUAAAUACA$GCU$GCCUUCUUUCAG$$$$$$$$$$$$$$$$$$$$$$$$$$$$$$$$$$$$$$$$$$$$$$$$$$$$$$$$$$$$$$$$$$$$$$$$$$$$$$$$$$$$$$$$$$$$$$$$$$$$$$$$$$$$$$$$$$$$$$$$$$$$$$$$$$$$$$$$$$$$$$$$$$$$$$$$$$$$$$$$$$$$$$$$$$$$$$$$$$$$$$$$$$$$$$$$$$$$$$$$$$$$$$$$$$$$$$$$$$$$$$$$$$$$$$$$$$$$$$$$$$$$$$$$$$$$$$$$$$$$$$$$$$$$$$$$$$$$$$$$$$$$$$$$$$$$$$$$$$$$$$$$$$$$$$$$$$$$$$$$$$$$$$$$$$$$$$$$$$AUGAUUCAUGGGCUUUCUU$GAUUC$$$$$$$$$$$$$$$$$$$$$$CUAU$$$AUGACCAGUGUGU$$$$CUACAUUUGGGUCAGAAGAGCAC$$$$$$$$AG$$AAUAUAAUUGGCCAUUCUU$$CCUGUGCCAGUC$$$$$$$$$$$$$$$$$$$$$$$$$$$$$$$$$$$$$$$$$$$$$$$$$$$$$$$$$$$$$$$$$$$$$$$$$$$$$$$$$$$$$$$$$$$$$$$$$$$$$$$$$$$$$$$$$$$$$$$$$$$$$$$$$$$$$$$$$$$$$$$$$$$$$$$$$$$$$$$$$$$$$$$$$$$$$$$$$$$$$$$$$$$$$$$$$$$$$$$$$$$$$$$$$$$$$$$$$$$$$$$$$$$$$$$$$$$$$$$$$$$$$$$$$$$$$$$$$$$$$$$$$$$$$$$$$$$$$$$$$$$$$$$$$$$$$$$$$$$$$$$$$$$$$$$$$$$$$$$$$$$$$$$$$$$$$$$$$$$$$$$$$$$$$$$$$$$$$$$$$$$$$$$$$$$$$$$$$$$$$$$$$$$$$$$$$$$$$$$$$$$$$$$$$$$$$$$$$$$$$$$$$$$$$$$$$$$$$$$$$$$$$$$$$$$$$$$$$$$$$$$$$$$$$$$$AAGAUCUCUGUAA$$$$CUAUCCCAUUGCUUUCUC$$$ACAUGGCCUUGCCCUUA$$$$$$GAAUUGAAU$GGGUAAUCA$$AGUUAG$$$AAUAUGG$$$$$$$$$$$$$$$$$$$$$$$$$$$$$$$$$$$$$$$$$$$$$AAU$AAAACUUAUAG$CCU$$$$$$$$$$$$$$$$$$$$$$$$$$$$$$$$$$$$$$$$$$$$$$$$$$$$$$$$$$$$$$$$$$$$$$$$$$$$$$$$$$$$$$$$$$$$$$$$$$$$$$$$$$$$$$$$$$$$$$$$$$$$$$$$$$$$$$$$$$$$$$$$$$$$$$$$$$$$$$$$$$$$$$$$$$$$$$$$$$$$$$$$$$$$$$$$$$$$$$$$$$$$$$$$$$$$$$$$$$$$$$$$$$$$$$$$$$$$$$$$$$$$$$$$$$$$$$$$$$$$$$$$$$$$$$$$$$$$$$$$$$$$$$$$$$$$$$$$$$$$$$$$$$$$$$$$$$$$$$$$$$$$$$$$$$$$$$$$$$$$$$$$$$$$$$$$$$$$$$$$$$$$$$$$$$$$$$$$$$$$$$$$$$$$$$$$$$$$$$$$$$$$$$$$GCAAAUGAGUAAGAACCCAUACUAAA$$UCU$GUCAGACACCCACA$UUCUUUC$UU$$$$GG$CAUUAAAACAGGCUACAAGCCCUGUGACCCCCAGGUAAUCCGGGACCGUGGC?
Napaeozapus                             CGCCUCCGCCCAGAAGUUUGCAACAGAUGGGGAAGGUAAG$$$$AAUGGACUAU$$UCCAAGCAUUAUCUCCUAAGUACC$$$AGAAAUUCAUCUUUAUAGAA$$$$$$$$GUA$UU$GUCUG$$GCAAU$$AGGCUUUUGAAGUUAUUGCACCA$$$UUGUAGAAUUUUGCU$GGAU$$UUAUUUGCUUCCGGGCUACAAGAUU$$$$$$$$$$$$$$$$$$$$$$$$$$$$$$$$$$$$$$$$$$$$$$$$$$$UAG$$$UAGAGUGGCCUUC$UGAGCACUUCAACCUU$CUCUCUUUU$$$$$$$$$$$$$CAAAAGUGGGCACACUUCU$$$$$$$$$$$$$GUAGUGCUGCUU$$$$$$$$$$$$$$$$$$$$$$$$$$$$$$$$$$$$$$$$$$$$$$$$$$$$$$$$$$$$$$$$$$$$$$$$$$$$$$$$$$$$$$$$$$$$$$$$$$$$$$$$$$$$$$$$$$$$$$$$$$$$$$$$$$$$$$$$$$$$$$$$$$$$$$$$$$$$$$$$$$$$$$$$$$$$$$$$$$$$$$$$$$$$$$$$$$$$$$$$$$$$$$$$$$$$$$$$$$$$$$$$$$$$$$$$$$$$$$$$$$$$$$$$$$$$$$$$$$$$$$$$$$$$$$$$$$$$$$$$$$$$$$$$$$$$$$$$$$$$$$$$$$$$$$$$$$$$$$$$$$$$$$$$$$$$$$$$$$$$$$$$$$$$$$$$$$$$$$GGUUUU$GAAUGGCUUGGCACUUGGU$AGUUAAA$$$$CUCCAGAUCACACUCAGGA$UGGAUGUG$$UG$CAACGGCCUGUCG$CAGCU$UU$$$CCAGCCACUCAUGGCUUCCACACUUAGU$$$$CACAUC$$$$$$CUGUUUAGGAGAUGUUUAGAAGG$UUUGGCUUUACUUCU$$$$$$$$$$$$AGAGACAGUUAAAUACA$GCU$GCCUUCU$CCAU$$$$$$$$$$$$$$$$$$$$$$$$$$$$$$$$$$$$$$$$$$$$$$$$$$$$$$$$$$$$$$$$$$$$$$$$$$$$$$$$$$$$$$$$$$$$$$$$$$$$$$$$$$$$$$$$$$$$$$$$$$$$$$$$$$$$$$$$$$$$$$$$$$$$$$$$$$$$$$$$$$$$$$$$$$$$$$$$$$$$$$$$$$$$$$$$$$$$$$$$$$$$$$$$$$$$$$$$$$$$$$$$$$$$$$$$$$$$$$$$$$$$$$$$$$$$$$$$$$$$$$$$$$$$$$$$$$$$$$$$$$$$$$$$$$$$$$$$$$$$$$$$$$$$$$$$$$$$$$$$$$$$$$$$$$$$$$$$$$AUGAUCCAUGUGCUUUCUU$GAUUC$$$$$$$$$$$$$$$$$$$$$$CUAU$$$GUGAUCAGUGUGUCUGUCUACAUCUAGAUCAAAAGAGCAC$$$$$$$$UG$$CAUAUCAUUGGCCCUUCUU$$CCUAUUCCAGUC$$$$$$$$$$$$$$$$$$$$$$$$$$$$$$$$$$$$$$$$$$$$$$$$$$$$$$$$$$$$$$$$$$$$$$$$$$$$$$$$$$$$$$$$$$$$$$$$$$$$$$$$$$$$$$$$$$$$$$$$$$$$$$$$$$$$$$$$$$$$$$$$$$$$$$$$$$$$$$$$$$$$$$$$$$$$$$$$$$$$$$$$$$$$$$$$$$$$$$$$$$$$$$$$$$$$$$$$$$$$$$$$$$$$$$$$$$$$$$$$$$$$$$$$$$$$$$$$$$$$$$$$$$$$$$$$$$$$$$$$$$$$$$$$$$$$$$$$$$$$$$$$$$$$$$$$$$$$$$$$$$$$$$$$$$$$$$$$$$$$$$$$$$$$$$$$$$$$$$$$$$$$$$$$$$$$$$$$$$$$$$$$$$$$$$$$$$$$$$$$$$$$$$$$$$$$$$$$$$$$$$$$$$$$$$$$$$$$$$$$$$$$$$$$$$$$$$$$$$$$$$$$$$$$$$$$AAGAUCUCUGGGA$$$$GUAUCCCAUCGCUUUCUC$$$ACAUGGCCUUGCUCU$A$$$$$$GAGUUGAAU$GGGUGGCCA$$$GUUAG$$GAAUAUGG$$$$$$$$$$$$$$$$$$$$$$$$$$$$$$$$$$$$$$$$$$$$$AGU$GUAGCUUAUAG$CCU$$$$$$$$$$$$$$$$$$$$$$$$$$$$$$$$$$$$$$$$$$$$$$$$$$$$$$$$$$$$$$$$$$$$$$$$$$$$$$$$$$$$$$$$$$$$$$$$$$$$$$$$$$$$$$$$$$$$$$$$$$$$$$$$$$$$$$$$$$$$$$$$$$$$$$$$$$$$$$$$$$$$$$$$$$$$$$$$$$$$$$$$$$$$$$$$$$$$$$$$$$$$$$$$$$$$$$$$$$$$$$$$$$$$$$$$$$$$$$$$$$$$$$$$$$$$$$$$$$$$$$$$$$$$$$$$$$$$$$$$$$$$$$$$$$$$$$$$$$$$$$$$$$$$$$$$$$$$$$$$$$$$$$$$$$$$$$$$$$$$$$$$$$$$$$$$$$$$$$$$$$$$$$$$$$$$$$$$$$$$$$$$$$$$$$$$$$$$$$$$$$$$$$$$ACAAAUGAGUAGGGACCCCUACUAAA$AUCU$GUCAAACACUCACAUUUUUU$C$U$$$$$GG$UGUUAAAACAGGCUACAAGCCCUGUGACCCCCAGGUAAUCCGGGACCGCGUGG
Aplodontia                              UGCCUCUGCCCAGAAGUUUGCAACAGAUGGAGAAGGUGAG$$$$AAUGGACC$U$$UCCACACAUCUCCUGCUAGAUACC$$$AGAGACCUGCCUAUA$$GGAGUGCACAAAUU$GU$G$AUG$$$$$AUGGAG$CUUUUGAAGCUUCUGUA$$$$UGUUGUCAGUUCUUGAUGGCU$$$UUCUUCUUGUCCAUGUCAUGAGAUA$$$$$$$$$$$$$$$$$$$$$$$$$$$$$$$$$$$$$$$$$$$$$$$$$$$CAG$$$UGUAGUGGCCUUC$UGAACACAUUAACUUU$GUCUUAUUUUUUAA$$$$$$$$CUAAAAUUGG$$UAUUUUUUCCUUAAA$UACUCAAAUGAUGUUU$$$$$$$$$$$$$$$$$$$$$$$$$$$$$$$$$$$$$$$$$$$$$$$$$$$$$$$$$$$$$$$$$$$$$$$$$$$$$$$$$$$$$$$$$$$$$$$$$$$$$$$$$$$$$$$$$$$$$$$$$$$$$$$$$$$$$$$$$$$$$$$$$$$$$$$$$$$$$$$$$$$$$$$$$$$$$$$$$$$$$$$$$$$$$$$$$$$$$$$$$$$$$$$$$$$$$$$$$$$$$$$$$$$$$$$$$$$$$$$$$$$$$$$$$$$$$$$$$$$$$$$$$$$$$$$$$$$$$$$$$$$$$$$$$$$$$$$$$$$$$$$$$$$$$$$$$$$$$$$$$$$$$$$$$$$$$$$$$$$$$$$$$$$$$$$$$$$$$$GGUUUU$GAGUGGCUUGACAUUUGGC$AGUGAAA$$$CUGCCAGGCCACACUCAGUA$CAGAUGUG$$CACCAACAACUUUGUG$UGGCUGCU$$$CCAGCAGUUCAUGACUUUCACAUCUGGU$$$$CACAUC$$$$$$$UGUUUAGAGGAUGUUUA$$$$$$$$$$$$$$$$$$$$$$$$$$$$$$$$$$$$$$$$$$$$$$$$$$$$$$$$$$$$$$$$$$$$$$$$$$$$$$$$$$$$$$$$$$$$$$$$$$$$$$$$$$$$$$$$$$$$$$$$$$$$$$$$$$$$$$$$$$$$$$$$$$$$$$$$$$$$$$$$$$$$$$$$$$$$$$$$$$$$$$$$$$$$$$$$$$$$$$$$$$$$$$$$$$$$$$$$$$$$$$$$$$$$$$$$$$$$$$$$$$$$$$$$$$$$$$$$$$$$$$$$$$$$$$$$$$$$$$$$$$$$$$$$$$$$$$$$$$$$$$$$$$$$$$$$$$$$$$$$$$$$$$$$$$$$$$$$$$$$$$$$$$$$$$$$$$$$$$$$$$$$$$$$$$$$$$$$$$$$$$$$$$$$$$$$$$$$$$$$$$$$$$$$$$$$$$$UGCUUUCUU$G$UAC$$$$$$$$$$$$$$$$$$$$$$AGAG$$$AUGAUCGGUUUGC$$$$CU$CAGUUGGGCCCAAAGAACAA$$$$$$$$UG$$CAUAUCAUUGCCC$$$CAGCUCUG$UUGCAGUC$$$$$$$$$$$$$$$$$$$$$$$$$$$$$$$$$$$$$$$$$$$$$$$$$$$$$$$$$$$$$$$$$$$$$$$$$$$$$$$$$$$$$$$$$$$$$$$$$$$$$$$$$$$$$$$$$$$$$$$$$$$$$$$$$$$$$$$$$$$$$$$$$$$$$$$$$$$$$$$$$$$$$$$$$$$$$$$$$$$$$$$$$$$$$$$$$$$$$$$$$$$$$$$$$$$$$$$$$$$$$$$$$$$$$$$$$$$$$$$$$$$$$$$$$$$$$$$$$$$$$$$$$$$$$$$$$$$$$$$$$$$$$$$$$$$$$$$$$$$$$$$$$$$$$$$$$$$$$$$$$$$$$$$$$$$$$$$$$$$$$$$$$$$$$$$$$$$$$$$$$$$$$$$$$$$$$$$$$$$$$$$$$$$$$$$$$$$$$$$$$$$$$$$$$$$$$$$$$$$$$$$$$$$$$$$$$$$$$$$$$$$$$$$$$$$$$$$$$$$$$$$$$$$$$$$$AAG$CCCCU$A$$$$UAGCGCUCCAUUGCUUGCUC$$$AUACGGCUCUGCUCUUA$$$$$$CCAUUUAAU$UGGUAAUAAGCAGUUA$$$GAACAUGG$$$$$$$$$$$$$$$$$$$$$$$$$$$$$$$$$$$$$$$$$$$$$GGU$GGAGCUUACUG$CCU$$$$$$$$$$$$$$$$$$$$$$$$$$$$$$$$$$$$$$$$$$$$$$$$$$$$$$$$$$$$$$$$$$$$$$$$$$$$$$$$$$$$$$$$$$$$$$$$$$$$$$$$$$$$$$$$$$$$$$$$$$$$$$$$$$$$$$$$$$$$$$$$$$$$$$$$$$$$$$$$$$$$$$$$$$$$$$$$$$$$$$$$$$$$$$$$$$$$$$$$$$$$$$$$$$$$$$$$$$$$$$$$$$$$$$$$$$$$$$$$$$$$$$$$$$$$$$$$$$$$$$$$$$$$$$$$$$$$$$$$$$$$$$$$$$$$$$$$$$$$$$$$$$$$$$$$$$$$$$$$$$$$$$$$$$$$$$$$$$$$$$$$$$$$$$$$$$$$$$$$$$$$$$$$$$$$$$$$$$$$$$$$$$$$$$$$$$$$$$$$$$$$$$$$GCAAAUAAGCAGUAACCUGUGGUAAA$CUAU$GUCAAACCCCCGCCAUAAUC$CUUU$CUUGG$UGUAAAA$CAGGCUACAAGCCCUGUGACCCCCAGGUGAUCCGGGACCGUGG??
Glaucomys                               ????????????????????????AGUAGGGGAAGGUAAG$$$$$AUGGACCUG$$UCCACACAUCUCC$$$UAGAUACC$$$AGAGACCUGUCUUUGUACAAGU$$$$$UGU$$GU$GUG$$$$GCAAUGGGG$CUUUUGAAGUUGCUGUAC$$$UGUUGUAGGUUCUUGGUGGGU$$$UUGUUCU$$$$$$$GUCAUGAGGUG$$$$$$$$$$$$$$$$$$$$$$$$$$$$$$$$$$$$$$$$$$$$$$$$$$$CAG$$$UGCAGUGACCUUC$UGAAUGCUUUAACUCU$GUCUCAUUUUU$$$$$$$$$$$CUGAAAUAAG$$UAUCUUUUCCUUAAA$UACUCAAAUGCUACUU$$$$$$$$$$$$$$$$$$$$$$$$$$$$$$$$$$$$$$$$$$$$$$$$$$$$$$$$$$$$$$$$$$$$$$$$$$$$$$$$$$$$$$$$$$$$$$$$$$$$$$$$$$$$$$$$$$$$$$$$$$$$$$$$$$$$$$$$$$$$$$$$$$$$$$$$$$$$$$$$$$$$$$$$$$$$$$$$$$$$$$$$$$$$$$$$$$$$$$$$$$$$$$$$$$$$$$$$$$$$$$$$$$$$$$$$$$$$$$$$$$$$$$$$$$$$$$$$$$$$$$$$$$$$$$$$$$$$$$$$$$$$$$$$$$$$$$$$$$$$$$$$$$$$$$$$$$$$$$$$$$$$$$$$$$$$$$$$$$$$$$$$$$$$$$$$$$$$$$GGUUUU$GAGUGGCUUAACAGUUGGC$AGUGAAA$$$CUGCCAGGCCACACUCAGUA$CAGAUGUG$$CCCCAGCAACCUGGUG$UGGCUGCU$$$CCCGUAGUGCAUGA$UUUCACACCUGGU$$$$CACAUC$$$$CUUUGCUUACAGGAUGUUUAGAAAGAUUUACCAUUACUGCU$UAUA$UUUUUA$GAAAAAACUAAGUGCU$GCU$GCCUUCUUUCAU$$$$$$$$$$$$$$$$$$$$$$$$$$$$$$$$$$$$$$$$$$$$$$$$$$$$$$$$$$$$$$$$$$$$$$$$$$$$$$$$$$$$$$$$$$$$$$$$$$$$$$$$$$$$$$$$$$$$$$$$$$$$$$$$$$$$$$$$$$$$$$$$$$$$$$$$$$$$$$$$$$$$$$$$$$$$$$$$$$$$$$$$$$$$$$$$$$$$$$$$$$$$$$$$$$$$$$$$$$$$$$$$$$$$$$$$$$$$$$$$$$$$$$$$$$$$$$$$$$$$$$$$$$$$$$$$$$$$$$$$$$$$$$$$$$$$$$$$$$$$$$$$$$$$$$$$$$$$$$$$$$$$$$$$$$$$$$$$$$AUGUUUUAUAU$$UUUCUU$G$UAC$$$$$$$$$$$$$$$$$$$$$$AUAA$$$ACGAUCAGUUCGU$$$$CUACAUUUGGACCAAA$GAACAA$$$$$$$GUG$$UGUAUCCUUG$$$UUCCCACUCCCAUUCCAUUC$$$$$$$$$$$$$$$$$$$$$$$$$$$$$$$$$$$$$$$$$$$$$$$$$$$$$$$$$$$$$$$$$$$$$$$$$$$$$$$$$$$$$$$$$$$$$$$$$$$$$$$$$$$$$$$$$$$$$$$$$$$$$$$$$$$$$$$$$$$$$$$$$$$$$$$$$$$$$$$$$$$$$$$$$$$$$$$$$$$$$$$$$$$$$$$$$$$$$$$$$$$$$$$$$$$$$$$$$$$$$$$$$$$$$$$$$$$$$$$$$$$$$$$$$$$$$$$$$$$$$$$$$$$$$$$$$$$$$$$$$$$$$$$$$$$$$$$$$$$$$$$$$$$$$$$$$$$$$$$$$$$$$$$$$$$$$$$$$$$$$$$$$$$$$$$$$$$$$$$$$$$$$$$$$$$$$$$$$$$$$$$$$$$$$$$$$$$$$$$$$$$$$$$$$$$$$$$$$$$$$$$$$$$$$$$$$$$$$$$$$$$$$$$$$$$$$$$$$$$$$$$$$$$$$$$$GAGCUCC$UGAAA$$$GGGACUCCAUUGCCUUCUC$$AACACUGUCCUGCCCUUA$$$$$$G$AUUGAAC$UGGUAA$$AUCAGUUCAAUCAAC$UGGUUGAUUGAACCAGUUUUAACUGGUAAAUCAACAGUUAAAACUUGGGGC$AUAGCUUACUG$CCU$$$$$$$$$$$$$$$$$$$$$$$$$$$$$$$$$$$$$$$$$$$$$$$$$$$$$$$$$$$$$$$$$$$$$$$$$$$$$$$$$$$$$$$$$$$$$$$$$$$$$$$$$$$$$$$$$$$$$$$$$$$$$$$$$$$$$$$$$$$$$$$$$$$$$$$$$$$$$$$$$$$$$$$$$$$$$$$$$$$$$$$$$$$$$$$$$$$$$$$$$$$$$$$$$$$$$$$$$$$$$$$$$$$$$$$$$$$$$$$$$$$$$$$$$$$$$$$$$$$$$$$$$$$$$$$$$$$$$$$$$$$$$$$$$$$$$$$$$$$$$$$$$$$$$$$$$$$$$$$$$$$$$$$$$$$$$$$$$$$$$$$$$$$$$$$$$$$$$$$$$$$$$$$$$$$$$$$$$$$$$$$$$$$$$$$$$$$$$$$$$$$$$$$$GAAAACGAGCAG$$$CCCAGGGUAAG$$$CU$AUCAAACACCCAUAUUCCUU$CUUU$$$$GG$UAUAAAA$CAGGCUACAAGCCCUGCGACCCCCAGGUGAUCCGAGACCGUGGG?
Tamiasciurus                            UGCUUCUGCCCAGAAGUUUGCAACAGAUGGGGAAGGUAAG$$$$AAUGGACCUG$$UCCACACAUCUCC$$$UAGAUACC$$$AGAGACCUGUCUUUAUAGGAGUAUACAAGUU$GU$GUGUA$$GCGAUGGGG$CUUUUAAAGCUGCUGUAC$$$UGUUGUAGGUUUUUGGUGGGU$$$UUGUUGUC$AUUCUGUCAUGAGGUG$$$$$$$$$$$$$$$$$$$$$$$$$$$$$$$$$$$$$$$$$$$$$$$$$$$CAG$$$UGCAGUGACCUUC$UGAAUGCUUUAACU$$$$$$$AAUUUUU$$$$$$$$$$$CUGAAAUAAGC$UAUCUUUUCCUUAAA$UACUCAAAUGCUGCUU$$$$$$$$$$$$$$$$$$$$$$$$$$$$$$$$$$$$$$$$$$$$$$$$$$$$$$$$$$$$$$$$$$$$$$$$$$$$$$$$$$$$$$$$$$$$$$$$$$$$$$$$$$$$$$$$$$$$$$$$$$$$$$$$$$$$$$$$$$$$$$$$$$$$$$$$$$$$$$$$$$$$$$$$$$$$$$$$$$$$$$$$$$$$$$$$$$$$$$$$$$$$$$$$$$$$$$$$$$$$$$$$$$$$$$$$$$$$$$$$$$$$$$$$$$$$$$$$$$$$$$$$$$$$$$$$$$$$$$$$$$$$$$$$$$$$$$$$$$$$$$$$$$$$$$$$$$$$$$$$$$$$$$$$$$$$$$$$$$$$$$$$$$$$$$$$$$$$$$GGUUUU$GAGUGAUUUAACAUUUGUC$AGUGAAA$$$CUGCCAGGCCACACUCAGUA$CAGAUGUG$$CACCAAUAACCUGGUG$UGGCUGCU$$$CCCGUAGUGUAAGA$UUUCACACCUGAU$$$$CACAUC$$$$UUCUGUUUA$$GGAAGAUUUG$$$$$$$$$CCAUUACUGCU$UAUAUUUUUUA$GAAAAAGCUAAGUGCU$ACU$GCCUUCCUUUC$$$$$$$$$$$$$$$$$$$$$$$$$$$$$$$$$$$$$$$$$$$$$$$$$$$$$$$$$$$$$$$$$$$$$$$$$$$$$$$$$$$$$$$$$$$$$$$$$$$$$$$$$$$$$$$$$$$$$$$$$$$$$$$$$$$$$$$$$$$$$$$$$$$$$$$$$$$$$$$$$$$$$$$$$$$$$$$$$$$$$$$$$$$$$$$$$$$$$$$$$$$$$$$$$$$$$$$$$$$$$$$$$$$$$$$$$$$$$$$$$$$$$$$$$$$$$$$$$$$$$$$$$$$$$$$$$$$$$$$$$$$$$$$$$$$$$$$$$$$$$$$$$$$$$$$$$$$$$$$$$$$$$$$$$$$$$$$$$$$AUG$UUCAUAUGCUUUCUU$G$$AC$$$$$$$$$$$$$$$$$$$$$$AUAA$$$AUGAUCAGUU$GU$$$$CUACAUUUGGGCUAAAAGAUCAA$$$$$$$GUA$$UGUAUCAUUG$$$UUCC$AUUCCAUUCC$AGUC$$$$$$$$$$$$$$$$$$$$$$$$$$$$$$$$$$$$$$$$$$$$$$$$$$$$$$$$$$$$$$$$$$$$$$$$$$$$$$$$$$$$$$$$$$$$$$$$$$$$$$$$$$$$$$$$$$$$$$$$$$$$$$$$$$$$$$$$$$$$$$$$$$$$$$$$$$$$$$$$$$$$$$$$$$$$$$$$$$$$$$$$$$$$$$$$$$$$$$$$$$$$$$$$$$$$$$$$$$$$$$$$$$$$$$$$$$$$$$$$$$$$$$$$$$$$$$$$$$$$$$$$$$$$$$$$$$$$$$$$$$$$$$$$$$$$$$$$$$$$$$$$$$$$$$$$$$$$$$$$$$$$$$$$$$$$$$$$$$$$$$$$$$$$$$$$$$$$$$$$$$$$$$$$$$$$$$$$$$$$$$$$$$$$$$$$$$$$$$$$$$$$$$$$$$$$$$$$$$$$$$$$$$$$$$$$$$$$$$$$$$$$$$$$$$$$$$$$$$$$$$$$$$$$$$$$AAGCUC$$UGAAA$$$GGG$CUC$GUUGCCUGC$C$UCACACUGCU$UGC$CUUA$$$$$$GCAUUGAACCUCAUACUCAUCAGUUA$$$$AAA$UGGGA$$$$$$$$$$$$$$$$$$$$$$$$$$$$$$$$$$$$$$$$$$$GGCCAUACCUUACUG$CCU$$$$$$$$$$$$$$$$$$$$$$$$$$$$$$$$$$$$$$$$$$$$$$$$$$$$$$$$$$$$$$$$$$$$$$$$$$$$$$$$$$$$$$$$$$$$$$$$$$$$$$$$$$$$$$$$$$$$$$$$$$$$$$$$$$$$$$$$$$$$$$$$$$$$$$$$$$$$$$$$$$$$$$$$$$$$$$$$$$$$$$$$$$$$$$$$$$$$$$$$$$$$$$$$$$$$$$$$$$$$$$$$$$$$$$$$$$$$$$$$$$$$$$$$$$$$$$$$$$$$$$$$$$$$$$$$$$$$$$$$$$$$$$$$$$$$$$$$$$$$$$$$$$$$$$$$$$$$$$$$$$$$$$$$$$$$$$$$$$$$$$$$$$$$$$$$$$$$$$$$$$$$$$$$$$$$$$$$$$$$$$$$$$$$$$$$$$$$$$$$$$$$$$$$$AAAAUGAGCCAGAAACCAG$GUUAA$$ACU$AUCAAACACCCAUAUUUCUU$CUUU$$$$$G$UGU$AAA$CAGGCUACAAGCCCUGCGACCCCCAGGUGAUCCGAGACCG?????
Graphiurus                              UGCUUCCGCCCAGAAGUUUGCCACAGACGGGGAAGGUAAG$$$$AGUAGGCUUU$$UCCAAGCACUCCCUGCUAGAUAUG$$$AGGUAUUCAUCUCU$$$$$$$$ACAGAACUU$GU$GUGUGUGACAGGGGGG$CUUUUAAAAUGACUGCAU$$$UCUUGCCGG$GCGUGGUGG$$$$$$$$$$$$$$$$$$$$$$$$$$$$$$$$$$$$$$$$$$$$$$$$$$$$$$$$$$$$$$$$$$$$$$$$$$$$$$$$$$$$$$$$$$$$$$$$$$$$$$$$$$$$$$$$$$$$$$$$$$$$$$$$$$$$$$$$$$$$$$$$$$$$$$$$$$$$$$$$$$$$$$$$$$$$$$$$$$$$$$$$UGCACGCUUGUAAUCCCAGUACUUGGGAGGUUGAGACAGGAGGAU$$UACAGGUUCGUGGCCAACCUCAGCUUCUUAGUGAGGCCCUCUGCAACUAAGUGAGACCCUGUUUCAAAAU$$$$$$$$$$GCGGUACCGGGGAUUGAACUCCAGGGGCAUUCUACCUCUGAGCUAUAACCCCAGCCCUAUUUUUUACUCUUUAUUUUGAAACAGGGUCUCACUAAGUUGCAGAGUGCCUCACUAGCUGAGGCUGGCUGCAAACCCGGAUCCUCCAGUCUCAGCCUCCCAAAUGCUGGGAUUACAAGCAUGCGCCACCACGCCCGGCUCAACAUUUAUUUCUUAAAAACUCAAAUUCUGCUUUGUUUU$GAGUAGCUUGAAAUUUGGU$AGUGAAC$AUCUGCUAGACCACAUUCAAUA$CAGACCAGAUCACAA$CACCCUGAUG$UGGUUACU$$$CAAGCAAUGCCUGGCUGUCACACCUGAU$$$$CACAUC$$$$CUCUGUUUAAAGGAUACAUAAAAAGAUAUAGCCUUGCUUCU$UAUA$UUUUUA$GAAAUAACUAAAUGCU$UUU$$$$$UCUUUUCU$$$$$$$$$$$$$$$$$$$$$$$$$$$$$$$$$$$$$$$$$$$$$$$$$$$$$$$$$$$$$$$$$$$$$$$$$$$$$$$$$$$$$$$$$$$$$$$$$$$$$$$$$$$$$$$$$$$$$$$$$$$$$$$$$$$$$$$$$$$$$$$$$$$$$$$$$$$$$$$$$$$$$$$$$$$$$$$$$$$$$$$$$$$$$$$$$$$$$$$$$$$$$$$$$$$$$$$$$$$$$$$$$$$$$$$$$$$$$$$$$$$$$$$$$$$$$$$$$$$$$$$$$$$$$$$$$$$$$$$$$$$$$$$$$$$$$$$$$$$$$$$$$$$$$$$$$$$$$$$$$$$$$$$$$$$$$$$$$$GUGAUUCAUAUGCUUUCUU$GCUUU$$$$$$$$$$$$$$$$$$$$$$AUAA$$$GCGAUCACUUUGU$$$$CUAUGUUUGGGCCAAAAGAACAG$$$$$$$$UG$$UGUCUCGUUGCCCUUCC$A$UCCUGUUGCAGUC$$$$$$ACAAUCC$$$$$$$$$$$$$$$$$$$$$$$$$$$$$$$$$$$$$$$$$$$$$$$$$$$$$$$$$$$$$$$$$$$$$$$$$$$$$$$$$$$$$$$$$$$$$$$$$$$$$$$$$$$$$$$$$$$$$$$$$$$$$$$$$$$$$$$$$$$$$$$$$$$$$$$$$$$$$$$$$$$$$$$$$$$$$$$$$$$$$$$$$$$$$$$$$$$$$$$$$$$$$$$$$$$$$$$$$$$$$$$$$$$$$$$$$$$$$$$$$$$$$$$$$$$$$$$$$$$$$$$$$$$$$$$$$$$$$$$$$$$$$$$$$$$$$$$$$$$$$$$$$$$$$$$$$$$$$$$$$$$$$$$$$$$$$$$$$$$$$$$$$$$$$$$$$$$$$$$$$$$$$$$$$$$$$$$$$$$$$$$$$$$$$$$$$$$$$$$$$$$$$$$$$$$$$$$$$$$$$$$$$$$$$$$$$$$$$$$$$$$$$$$$$$$$$$$$$$$UAGAUC$$UAAAA$$$GGUACUCCAUGACCACCUC$$$ACAUGGCCCUGCCCAGA$$$$$$GAAUGGAAC$UGGUAGUCAACAGUUA$$$GAAUGUGG$$$$$$$$$$$$$$$$$$$$$$$$$$$$$$$$$$$$$$$$$$$$$UGU$GUAGCUAACUG$CCU$$$$$$$$$$$$$$$$$$$$$$$$$$$$$$$$$$$$$$$$$$$$$$$$$$$$$$$$$$$$$$$$$$$$$$$$$$$$$$$$$$$$$$$$$$$$$$$$$$$$$$$$$$$$$$$$$$$$$$$$$$$$$$$$$$$$$$$$$$$$$$$$$$$$$$$$$$$$$$$$$$$$$$$$$$$$$$$$$$$$$$$$$$$$$$$$$$$$$$$$$$$$$$$$$$$$$$$$$$$$$$$$$$$$$$$$$$$$$$$$$$$$$$$$$$$$$$$$$$$$$$$$$$$$$$$$$$$$$$$$$$$$$$$$$$$$$$$$$$$$$$$$$$$$$$$$$$$$$$$$$$$$$$$$$$$$$$$$$$$$$$$$$$$$$$$$$$$$$$$$$$$$$$$$$$$$$$$$$$$$$$$$$$$$$$$$$$$$$$$$$$$$$$$$GCAAAUGAGCAGGAACUCAUGCUCAA$UUCU$AUC$GGCACCCACAUUCCUU$CCUU$$$$$G$UGUUAAA$CAGGCUACAAGCCCUGUGA?CCCCAGGUGAUCCGAGACCGCGUGG
Dryomys                                 UGCUUCUGCCCAGAAGUUUGCCACAGAUGGGGAAGGUAAG$$$$AAUACGCUUC$$UCCAAGCAUUCCCUGCUAGAUAGG$$$AAAGAUCCAUCUCU$$$$$$$$AUAGAAGUU$GU$GUGUGA$CCAGAGGG$$CUUUAAAAAUUACUGCAC$$$UAUUAGCUGGGCGUGGUGG$$$$$$$$$$$$$$$$$$$$$$$$$$$$$$$$$$$$$$$$$$$$$$$$$$$$$$$$$$$$$$$$$$$$$$$$$$$$$$$$$$$$$$$$$$$$$$$$$$$$$$$$$$$$$$$$$$$$$$$$$$$$$$$$$$$$$$$$$$$$$$$$$$$$$$$$$$$$$$$$$$$$$$$$$$$$$$$$$$$$$$$$CACACACUUGUAAUCUCAGUACUUGGGAGGCUGAAACAGGAGGAUCGUGCAGGUUCGAAGCCAGCCUCAGCUACUGAGUGAGGUUCUCAGCAACUUAGUGAGACCCUGUUUCCAAAUAAAAUAUAAAAUAGGUCUGGG$AGUGUAGCCUGGAGGUAGAAAACCUCUGGGUUUCAUCUCCAAUACCA$$$$$$$$$$$$$$$$$$$$$CAAAAACAAACAAACAAAAAAAUUACUGCAUUAUUGUGGGUUUUGGUAGGUUUAUUUGCUUUUAUAUUGUAAGAUGCAGUGGCCUUCUGCACAGUGACAGUCUCAUUUUUCUGAAAUAGACAUCUUUUUCUUAAA$$$$$$$$UUCUGCUUGGUUUU$GAGUGGC$$$$$AUUUGGC$AGUGAAA$UUCUGUCAGACCACACUCAAUA$CAGACCACAUCACAAACAAGCCAGUG$UGGCUACU$$$CGAGCAGCGCAUGGCUUCCACACUUGAU$$$$CAUGUC$$$$CUCUGUUUAGAAGAUGUGGAGAGAGAUUUGGCCUUGCUUCU$UAAA$UUUUUA$GAA$GAACUAAAUGCU$AUU$$$$$UCUUUUAU$$$$$$$$$$$$$$$$$$$$$$$$$$$$$$$$$$$$$$$$$$$$$$$$$$$$$$$$$$$$$$$$$$$$$$$$$$$$$$$$$$$$$$$$$$$$$$$$$$$$$$$$$$$$$$$$$$$$$$$$$$$$$$$$$$$$$$$$$$$$$$$$$$$$$$$$$$$$$$$$$$$$$$$$$$$$$$$$$$$$$$$$$$$$$$$$$$$$$$$$$$$$$$$$$$$$$$$$$$$$$$$$$$$$$$$$$$$$$$$$$$$$$$$$$$$$$$$$$$$$$$$$$$$$$$$$$$$$$$$$$$$$$$$$$$$$$$$$$$$$$$$$$$$$$$$$$$$$$$$$$$$$$$$$$$$$$$$$$$GUGAUUUGUGUGCUUUCUU$GCUUC$$$$$$$$$$$$$$$$$$$$$$AUAA$$$GUGAUCAUUUUGU$$$$CUACCUUUGGGCCAAAAGAACAA$$$$$$$$UG$$UGUAUCAUUGCCCUUCC$A$UCUGGUUCCAGUC$$$$$$AGUUUUUUAGGUCC$$$$$$$$$$$$$$$$$$$$$$$$$$$$$$$$$$$$$$$$$$$$$$$$$$$$$$$$$$$$$$$$$$$$$$$$$$$$$$$$$$$$$$$$$$$$$$$$$$$$$$$$$$$$$$$$$$$$$$$$$$$$$$$$$$$$$$$$$$$$$$$$$$$$$$$$$$$$$$$$$$$$$$$$$$$$$$$$$$$$$$$$$$$$$$$$$$$$$$$$$$$$$$$$$$$$$$$$$$$$$$$$$$$$$$$$$$$$$$$$$$$$$$$$$$$$$$$$$$$$$$$$$$$$$$$$$$$$$$$$$$$$$$$$$$$$$$$$$$$$$$$$$$$$$$$$$$$$$$$$$$$$$$$$$$$$$$$$$$$$$$$$$$$$$$$$$$$$$$$$$$$$$$$$$$$$$$$$$$$$$$$$$$$$$$$$$$$$$$$$$$$$$$$$$$$$$$$$$$$$$$$$$$$$$$$$$$$$$$$$$$$$$$$$$$$$UAGAUC$$UAAAA$$$ACUGCUCUGUAGCUGCCUC$$$ACAUGGCCCUGCCCAGA$$$$$$GAAUGGAAC$UGGCAAUCAACAGUUA$$$AAACAUGG$$$$$$$$$$$$$$$$$$$$$$$$$$$$$$$$$$$$$$$$$$$$$UGU$GUAGCUUACCG$CCU$$$$$$$$$$$$$$$$$$$$$$$$$$$$$$$$$$$$$$$$$$$$$$$$$$$$$$$$$$$$$$$$$$$$$$$$$$$$$$$$$$$$$$$$$$$$$$$$$$$$$$$$$$$$$$$$$$$$$$$$$$$$$$$$$$$$$$$$$$$$$$$$$$$$$$$$$$$$$$$$$$$$$$$$$$$$$$$$$$$$$$$$$$$$$$$$$$$$$$$$$$$$$$$$$$$$$$$$$$$$$$$$$$$$$$$$$$$$$$$$$$$$$$$$$$$$$$$$$$$$$$$$$$$$$$$$$$$$$$$$$$$$$$$$$$$$$$$$$$$$$$$$$$$$$$$$$$$$$$$$$$$$$$$$$$$$$$$$$$$$$$$$$$$$$$$$$$$$$$$$$$$$$$$$$$$$$$$$$$$$$$$$$$$$$$$$$$$$$$$$$$$$$$$$GCAAAUGAGCAGGAAUUCAUGCUCAA$CUCU$AUCAGGCACCCACAUUCCUU$CCUU$$$$$G$UGUUAAA$CAGGCUACAAGCCCUGUGACCCCCAGGUGAUCCGAGACCGCGUGG
Castor                                  ??????????????????????????AUGGGGAAGGUAGG$$$$AGUGGAUCGUUCUCCA$$CAGUGCCUUCUUGACACC$$$AGAGACCCAGUCCUAUAGAAGUACCUGAGUU$GC$ACAUG$$UCAGUGGG$$CUUUUGAAGUUACUGUGCCAC$$$UGUAGGUUCCUGGUGGGU$$$UGGUCUACUUCUGGGUAU$GAGGUUU$$$$$$$$$$$$$$$$$$$$$$$$$$$$$$$$$$$$$$$$$$$$$$$$$$CAG$$$UGGAGUAGAAUUC$UGGACACUUUAACUCU$GUGUCUUUUU$$$$$$$$$$$CCCAAAAUAGG$$$$UGUUUUUCUUAAA$UAAUCACAUGCUGCUU$$$$$$$$$$$$$$$$$$$$$$$$$$$$$$$$$$$$$$$$$$$$$$$$$$$$$$$$$$$$$$$$$$$$$$$$$$$$$$$$$$$$$$$$$$$$$$$$$$$$$$$$$$$$$$$$$$$$$$$$$$$$$$$$$$$$$$$$$$$$$$$$$$$$$$$$$$$$$$$$$$$$$$$$$$$$$$$$$$$$$$$$$$$$$$$$$$$$$$$$$$$$$$$$$$$$$$$$$$$$$$$$$$$$$$$$$$$$$$$$$$$$$$$$$$$$$$$$$$$$$$$$$$$$$$$$$$$$$$$$$$$$$$$$$$$$$$$$$$$$$$$$$$$$$$$$$$$$$$$$$$$$$$$$$$$$$$$$$$$$$$$$$$$$$$$$$$$$$$GGCUUU$GAAUGGCUUGACAUUUGGG$AGUGAAA$CUCUGCCAGGCCACACUCAAUA$CAAAUGUG$UAACCAGUAGCCCAAUA$UGGCUGCU$$$CCAGCAGAUUAAGCUUUCA$CACCUGGU$$UGCA$$UC$$$$$$$$$$$$UGCAGAUGCUUAGAGGGAUUUGGCUUUGCUCCUUA$UA$UUUUUA$GAAACA$$UAAAUGCA$GUU$GCUUUCUUUUAU$$$$$$$$$$$$$$$$$$$$$$$$$$$$$$$$$$$$$$$$$$$$$$$$$$$$$$$$$$$$$$$$$$$$$$$$$$$$$$$$$$$$$$$$$$$$$$$$$$$$$$$$$$$$$$$$$$$$$$$$$$$$$$$$$$$$$$$$$$$$$$$$$$$$$$$$$$$$$$$$$$$$$$$$$$$$$$$$$$$$$$$$$$$$$$$$$$$$$$$$$$$$$$$$$$$$$$$$$$$$$$$$$$$$$$$$$$$$$$$$$$$$$$$$$$$$$$$$$$$$$$$$$$$$$$$$$$$$$$$$$$$$$$$$$$$$$$$$$$$$$$$$$$$$$$$$$$$$$$$$AUGCAGUUGAAUCAAAGCAUGUGAUUCAUGUUUUCUU$GAUUC$$$$$$$$$$$$$$$$$$$$$$AUGA$$$AUUAUCAUUUUGU$$$$CUACAUUUGAGCCAAAAGAAUAA$$$$$$$$UG$$CGUGUCAUUACC$UUCCCU$$UCUGUUCCAGUG$$$$$$$$$$$$$$$$$$$$$$$$$$$$$$$$$$$$$$$$$$$$$$$$$$$$$$$$$$$$$$$$$$$$$$$$$$$$$$$$$$$$$$$$$$$$$$$$$$$$$$$$$$$$$$$$$$$$$$$$$$$$$$$$$$$$$$$$$$$$$$$$$$$$$$$$$$$$$$$$$$$$$$$$$$$$$$$$$$$$$$$$$$$$$$$$$$$$$$$$$$$$$$$$$$$$$$$$$$$$$$$$$$$$$$$$$$$$$$$$$$$$$$$$$$$$$$$$$$$$$$$$$$$$$$$$$$$$$$$$$$$$$$$$$$$$$$$$$$$$$$$$$$$$$$$$$$$$$$$$$$$$$$$$$$$$$$$$$$$$$$$$$$$$$$$$$$$$$$$$$$$$$$$$$$$$$$$$$$$$$$$$$$$$$$$$$$$$$$$$$$$$$$$$$$$$$$$$$$$$$$$$$$$$$$$$$$$$$$$$$$$$$$$$$$$$$$$$$$$$$$$$$$$$$$$$AAGAUUGUAGGAG$$$$GUACUCUGUUGCUUUCUU$$$AUAUGGCCCUGC$CUUA$$$$$$AGAAUUGAACUGCCAAUCAACACUUAG$$$GACAUAG$$$$$$$$$$$$$$$$$$$$$$$$$$$$$$$$$$$$$$$$$$$$$GGU$AUAGCUUGCUA$CCU$$$$$$$$$$$$$$$$$$$$$$$$$$$$$$$$$$$$$$$$$$$$$$$$$$$$$$$$$$$$$$$$$$$$$$$$$$$$$$$$$$$$$$$$$$$$$$$$$$$$$$$$$$$$$$$$$$$$$$$$$$$$$$$$$$$$$$$$$$$$$$$$$$$$$$$$$$$$$$$$$$$$$$$$$$$$$$$$$$$$$$$$$$$$$$$$$$$$$$$$$$$$$$$$$$$$$$$$$$$$$$$$$$$$$$$$$$$$$$$$$$$$$$$$$$$$$$$$$$$$$$$$$$$$$$$$$$$$$$$$$$$$$$$$$$$$$$$$$$$$$$$$$$$$$$$$$$$$$$$$$$$$$$$$$$$$$$$$$$$$$$$$$$$$$$$$$$$$$$$$$$$$$$$$$$$$$$$$$$$$$$$$$$$$$$$$$$$$$$$$$$$$$$$$GCAAAUGAGGAGGAACCCCUGCUAAC$$UCU$GUCAGACACUCAUAUCUCUU$CCUU$$$$GG$UGUUAAAACAGG?????????????????????????????????????????
Massoutiera                             UGCCUCUGCCCAGAAGUUUGCGACCGAUGGGGAAGGUAAG$$$$CGUAGAACAC$$UGUAGUCGUUACCUCCUGUACACCUGUAGAAAUCUGCCUGUGUA$$AGUACGUGAGUUAGUUGUGUAUAGCAAUGGGG$UUGUUAAA$$$$$$GCAU$ACCCUUGUAGGUUCCUGGUGGGUGUCUUCACUGCCUCUGUGUCAUGAAAUG$$$$$$$$$$$$$$$$$$$$$$$$$$$$$$$$$$$$$$$$$$$$$$$$$$$UAA$$$AGCUGUGGCCUUC$UGAACAGUUUUAUUAU$$$UUCAUAU$$$$$$$$$$$$$CUGAAAUAAAUACAUCUUUUCCUUAAA$UACUU$$$$$$$$$$$$$$$$$$$$$$$$$$$$$$$$$$$$$$$$$$$$$$$$$$$$$$$$$$$$$$$$$$$$$$$$$$$$$$$$$$$$$$$$$$$$$$$$$$$$$$$$$$$$$$$$$$$$$$$$$$$$$$$$$$$$$$$$$$$$$$$$$$$$$$$$$$$$$$$$$$$$$$$$$$$$$$$$$$$$$$$$$$$$$$$$$$$$$$$$$$$$$$$$$$$$$$$$$$$$$$$$$$$$$$$$$$$$$$$$$$$$$$$$$$$$$$$$$$$$$$$$$$$$$$$$$$$$$$$$$$$$$$$$$$$$$$$$$$$$$$$$$$$$$$$$$$$$$$$$$$$$$$$$$$$$$$$$$$$$$$$$$$$$$$$$$$$$$$$$$$$$$$$$$AAUUUU$GAGUGGCUUGAUGUUUGCC$AGAGAAG$CUCUGCCAAGUCAUACUCA$UG$CAGACAUG$CUUC$UGCAACCUAGUG$UGGCUGCUCUGCCAG$$$CUUGUGGCUUUCACACCUGGU$$UACA$$UCCUCA$$$$$$$$$AAAGUUGGCUAGAA$CUUU$$GCUUUUCUCC$$UUUUAUUUUUA$GAAACAAUUAAAGGCA$GUUAUUUUCCUUU$GU$$$$$$$$$$$$$$$$$$$$$$$$$$$$$$$$$$$$$$$$$$$$$$$$$$$$$$$$$$$$$$$$$$$$$$$$$$$$$$$$$$$$$$$$$$$$$$$$$$$$$$$$$$$$$$$$$$$$$$$$$$$$$$$$$$$$$$$$$$$$$$$$$$$$$$$$$$$$$$$$$$$$$$$$$$$$$$$$$$$$$$$$$$$$$$$$$$$$$$$$$$$$$$$$$$$$$$$$$$$$$$$$$$$$$$$$$$$$$$$$$$$$$$$$$$$$$$$$$$$$$$$$$$$$$$$$$$$$$$$$$$$$$$$$$$$$$$$$$$$$$$$$$$$$$$$$$$$$$$$$$$$$$$$$$$$$$$$$$$AUAAUGUAAGUGCCUUUUUUGAUUA$$$$$$$$$$$$$$$$$$$$$$GUAA$$$GUGAUAA$UUUGU$$$$UUAAUGUUGGGCAGAAAGUACAA$$$$$$$$$$$$AUUGUCAUUGCCCUUCACU$$CCUGUUCCAGUU$$$$$$$$$$$$$$$$$$$$$$$$$$$$$$$$$$$$$$$$$$$$$$$$$$$$$$$$$$$$$$$$$$$$$$$$$$$$$$$$$$$$$$$$$$$$$$$$$$$$$$$$$$$$$$$$$$$$$$$$$$$$$$$$$$$$$$$$$$$$$$$$$$$$$$$$$$$$$$$$$$$$$$$$$$$$$$$$$$$$$$$$$$$$$$$$$$$$$$$$$$$$$$$$$$$$$$$$$$$$$$$$$$$$$$$$$$$$$$$$$$$$$$$$$$$$$$$$$$$$$$$$$$$$$$$$$$$$$$$$$$$$$$$$$$$$$$$$$$$$$$$$$$$$$$$$$$$$$$$$$$$$$$$$$$$$$$$$$$$$$$$$$$$$$$$$$$$$$$$$$$$$$$$$$$$$$$$$$$$$$$$$$$$$$$$$$$$$$$$$$$$$$$$$$$$$$$$$$$$$$$$$$$$$$$$$$$$$$$$$$$$$$$$$$$$$$$$$$$$$$$$$$$$$$$$$AGUAUCCCAGAAG$$$$AUACUCCAUAGCCC$$$$$$$$$$$$$$$$$$$$$$$$$$$$$$$$$$$$$$$$$$$$$$$UACCAUUUAG$$GA$AAUGA$$$$$$$$$$$$$$$$$$$$$$$$$$$$$$$$$$$$$$$$$$$$$AGU$GUAACUUACUA$UUU$$$$$$$$$$$$$$$$$$$$$$$$$$$$$$$$$$$$$$$$$$$$$$$$$$$$$$$$$$$$$$$$$$$$$$$$$$$$$$$$$$$$$$$$$$$$$$$$$$$$$$$$$$$$$$$$$$$$$$$$$$$$$$$$$$$$$$$$$$$$$$$$$$$$$$$$$$$$$$$$$$$$$$$$$$$$$$$$$$$$$$$$$$$$$$$$$$$$$$$$$$$$$$$$$$$$$$$$$$$$$$$$$$$$$$$$$$$$$$$$$$$$$$$$$$$$$$$$$$$$$$$$$$$$$$$$$$$$$$$$$$$$$$$$$$$$$$$$$$$$$$$$$$$$$$$$$$$$$$$$$$$$$$$$$$$$$$$$$$$$$$$$$$$$$$$$$$$$$$$$$$$$$$$$$$$$$$$$$$$$$$$$$$$$$$$$$$$$$$$$$$$$$$$$ACCGGUGAGUAGCAAACUGUUCUAAA$CUU$CAUC$CACACCCUCAUUUCUU$CCUU$$$$GG$UGUUAAA$CAGGCUACAAGCCCUGUGACCCUCAGGUGAUCCGAGACCGCGUGG
Ctenodactylus                           UGCCUCUGCCCAGAAGUUUGCAACCGAUGGGGAAGGUAAG$$$$AGUAGAACAC$$UCCAGUCGUUACCUCCUAUACACCUGUAGAAAUCUGCCUGUGUA$$AGUACGUAAGUUAGUUGUGUAUAGCAAUGGGG$UUUUUAAA$$$$$$GCAU$ACCCUUGUAGGUUCUUGGUGCGUGUCUUGACUGCCUCUGUGUCAUGAAAUG$$$$$$$$$$$$$$$$$$$$$$$$$$$$$$$$$$$$$$$$$$$$$$$$$$$UAA$$$AGCUGUGGCCUUC$UGAACAGUUUAAUUAU$$$UUCAUAU$$$$$$$$$$$$$CUGAAACAAAUACAUCUUUUCCUUAGA$UACUU$$$$$$$$$$$$$$$$$$$$$$$$$$$$$$$$$$$$$$$$$$$$$$$$$$$$$$$$$$$$$$$$$$$$$$$$$$$$$$$$$$$$$$$$$$$$$$$$$$$$$$$$$$$$$$$$$$$$$$$$$$$$$$$$$$$$$$$$$$$$$$$$$$$$$$$$$$$$$$$$$$$$$$$$$$$$$$$$$$$$$$$$$$$$$$$$$$$$$$$$$$$$$$$$$$$$$$$$$$$$$$$$$$$$$$$$$$$$$$$$$$$$$$$$$$$$$$$$$$$$$$$$$$$$$$$$$$$$$$$$$$$$$$$$$$$$$$$$$$$$$$$$$$$$$$$$$$$$$$$$$$$$$$$$$$$$$$$$$$$$$$$$$$$$$$$$$$$$$$$$$$$$$$$$$AAUUUU$GCGUGGCUUGAUGUUUGGC$AGAGAAG$CUCUGCCAAAUCAUACUCA$UG$CAGACAUG$CUUCCA$CAACCUAGUG$UGGCUACUCUGCCAG$$$CUUGUGGCUUUCACACCUGGU$$UACA$$UCCUCA$$$$$$$$$AAAGUUGGUUAG$GUCUUU$$GCUUUUCUCC$$UUUUAUUUUUA$GAAACAAUUAAAGGCA$GUUAUUUUCCUUA$GU$$$$$$$$$$$$$$$$$$$$$$$$$$$$$$$$$$$$$$$$$$$$$$$$$$$$$$$$$$$$$$$$$$$$$$$$$$$$$$$$$$$$$$$$$$$$$$$$$$$$$$$$$$$$$$$$$$$$$$$$$$$$$$$$$$$$$$$$$$$$$$$$$$$$$$$$$$$$$$$$$$$$$$$$$$$$$$$$$$$$$$$$$$$$$$$$$$$$$$$$$$$$$$$$$$$$$$$$$$$$$$$$$$$$$$$$$$$$$$$$$$$$$$$$$$$$$$$$$$$$$$$$$$$$$$$$$$$$$$$$$$$$$$$$$$$$$$$$$$$$$$$$$$$$$$$$$$$$$$$$$$$$$$$$$$$$$$$$$$AUAAUGU$$GUGCCUUUUUUGAUUA$$$$$$$$$$$$$$$$$$$$$$GUAAACUAUGAUAA$UUUGU$$$$UUAAUGUUGGGCAGAAAGUACAA$$$$$$$$$$$$AUUGUCAUUGCCCUUCACU$$CCUGUUCCAGUU$$$$$$$$$$$$$$$$$$$$$$$$$$$$$$$$$$$$$$$$$$$$$$$$$$$$$$$$$$$$$$$$$$$$$$$$$$$$$$$$$$$$$$$$$$$$$$$$$$$$$$$$$$$$$$$$$$$$$$$$$$$$$$$$$$$$$$$$$$$$$$$$$$$$$$$$$$$$$$$$$$$$$$$$$$$$$$$$$$$$$$$$$$$$$$$$$$$$$$$$$$$$$$$$$$$$$$$$$$$$$$$$$$$$$$$$$$$$$$$$$$$$$$$$$$$$$$$$$$$$$$$$$$$$$$$$$$$$$$$$$$$$$$$$$$$$$$$$$$$$$$$$$$$$$$$$$$$$$$$$$$$$$$$$$$$$$$$$$$$$$$$$$$$$$$$$$$$$$$$$$$$$$$$$$$$$$$$$$$$$$$$$$$$$$$$$$$$$$$$$$$$$$$$$$$$$$$$$$$$$$$$$$$$$$$$$$$$$$$$$$$$$$$$$$$$$$$$$$$$$$$$$$$$$$$$$AGUAUCCCAGAAG$$$$AUACUCCACAGCCC$$$$$$$$$$$$$$$$$$$$$$$$$$$$$$$$$$$$$$$$$$$$$$$UACCAUUUAG$$GA$CAUGA$$$$$$$$$$$$$$$$$$$$$$$$$$$$$$$$$$$$$$$$$$$$$AGU$GUAACUUACUA$UUU$$$$$$$$$$$$$$$$$$$$$$$$$$$$$$$$$$$$$$$$$$$$$$$$$$$$$$$$$$$$$$$$$$$$$$$$$$$$$$$$$$$$$$$$$$$$$$$$$$$$$$$$$$$$$$$$$$$$$$$$$$$$$$$$$$$$$$$$$$$$$$$$$$$$$$$$$$$$$$$$$$$$$$$$$$$$$$$$$$$$$$$$$$$$$$$$$$$$$$$$$$$$$$$$$$$$$$$$$$$$$$$$$$$$$$$$$$$$$$$$$$$$$$$$$$$$$$$$$$$$$$$$$$$$$$$$$$$$$$$$$$$$$$$$$$$$$$$$$$$$$$$$$$$$$$$$$$$$$$$$$$$$$$$$$$$$$$$$$$$$$$$$$$$$$$$$$$$$$$$$$$$$$$$$$$$$$$$$$$$$$$$$$$$$$$$$$$$$$$$$$$$$$$$$ACCAGUGAGUAGCAAACUGUUCUAAA$CUUUG$UC$CACACCCUCAUUUCUU$CCUU$$$$GG$UGUUAAA$CAGGCUACAAGCCCUGUGACCCUCAGGUGAUCCGAGACCGCGUGG
Lepus                                   ???CUCUGCCCAGAAGUUUGCAACAGAUGGAGAAGGUAAG$$$$GGUGGAUCGC$$ACUAAGGAUCACCUCCUAGUUACC$$$AGACAUCCUGCUUUGUAGAAGAGUGUAAGUU$GU$GUGU$$GGCAGUGGGG$$UUCUGAA$$CACACUGCC$CUGUAAUAGGUUCCUAGUAGGU$$$UUGUCUGCUGCCGUGACAUGGGGGCACAAGGUU$$$$$$$$$$$$$$$$$$$$$$$$$$$$$$$$$$$$$$$$$$$CAG$$$UGGAGAGGCCUUC$UGAACACUUUAAUACU$G$CUCAA$$$$$$$$$$$$$$$$$$$$$$$$$$$$$$$$$$$$$$$$$$$$$$$$$$$$$$$$$$$$$$$$$$$$$$$$$$$$$$$$$$$$$$$$$$$$$$$$$$$$$$$$$$$$$$$$$$$$$$$$$$$$$$$$$$$$$$$$$$$$$$$$$$$$$$$$$$$$$$$$$$$$$$$$$$$$$$$$$$$$$$$$$$$$$$$$$$$$$$$$$$$$$$$$$$$$$$$$$$$$$$$$$$$$$$$$$$$$$$$$$$$$$$$$$$$$$$$$$$$$$$$$$$$$$$$$$$$$$$$$$$$$$$$$$$$$$$$$$$$$$$$$$$$$$$$$$$$$$$$$$$$$$$$$$$$$$$$$$$$$$$$$$$$$$$$$$$$$$$$$$$$$$$$$$$$$$$$$$$$$$$$$$$$$$$$$$$$$$$$$$$$$$$$$$$$$$$$$$GUAUUU$GAGUGUCUUGCCA$UUGGC$UGUGAAA$$$CUUCCAGGCCAGACUCAGAA$GAGACACG$$GUCCAGCGACCCACCU$UGGCUGCU$$GCCAGCAACUCAUGGCUUUCACACCU$GU$$$UCACA$CAUAACUCUCUUUGGAAGAUGUGCAGGAGGGUUUGGUCUUACUUUUUACAUUUUUUUAAGAAGCAUUUAAAGGUA$GAU$GCCUU$$UUCUC$$$$$$$$$$$$$$$$$$$$$$$$$$$$$$$$$$$$$$$$$$$$$$$$$$$$$$$$$$$$$$$$$$$$$$$$$$$$$$$$$$$$$$$$$$$$$$$$$$$$$$$$$$$$$$$$$$$$$$$$$$$$$$$$$$$$$$$$$$$$$$$$$$$$$$$$$$$$$$$$$$$$$$$$$$$$$$$$$$$$$$$$$$$$$$$$$$$$$$$$$$$$$$$$$$$$$$$$$$$$$$$$$$$$$$$$$$$$$$$$$$$$$$$$$$$$$$$$$$$$$$$$$$$$$$$$$$$$$$$$$$$$$$$$$$$$$$$$$$$$$$$$$$$$$$$$$$$$$$$$$$$$$$$$$$$$$$$$$$AUGAUUCAUGUGCUUUCUUAGA$AC$$$$$$$$$$$$$$$$$$$$$$AAAA$$$GUAAUCACACUGC$$$$$$$AGCUGGGUUAAAAAAAAUA$$$$$$$$AUG$$CUUAACAUUGCCCCUCCCU$$C$$$$$$$$$$$$$$$$$$$$$$$$$$$$$$$$$$$$$$$$$$$$$$$$$$$$$$$$$$$$$$$$$$$$$$$$$$$$$$$$$$$$$$$$$$$$$$$$$$$$$$$$$$$$$$$$$$$$$$$$$$$$$$$$$$$$$$$$$$$$$$$$$$$$$$$$$$$$$$$$$$$$$$$$$$$$$$$$$$$$$$$$$$$$$$$$$$$$$$$$$$$$$$$$$$$$$$$$$$$$$$$$$$$$$$$$$$$$$$$$$$$$$$$$$$$$$$$$$$$$$$$$$$$$$$$$$$$$$$$$$$$$$$$$$$$$$$$$$$$$$$$$$$$$$$$$$$$$$$$$$$$$$$$$$$$$$$$$$$$$$$$$$$$$$$$$$$$$$$$$$$$$$$$$$$$$$$$$$$$$$$$$$$$$$$$$$$$$$$$$$$$$$$$$$$$$$$$$$$$$$$$$$$$$$$$$$$$$$$$$$$$$$$$$$$$$$$$$$$$$$$$$$$$$$$$$$$$$$$$$$$$$$$$$$$GAAGG$$$$UGUGUUCUCUUGCCCC$UC$$$ACCUGGCCCUGCACUUC$$$$$$AAAUUGAAC$UGAUAAUC$$CAGU$AG$$GAACCUG$$$$$$$$$$$$$$$$$$$$$$$$$$$$$$$$$$$$$$$$$$$$$AGAU$CUAGCCCACUG$CCU$$$$$$$$$$$$$$$$$$$$$$$$$$$$$$$$$$$$$$$$$$$$$$$$$$$$$$$$$$$$$$$$$$$$$$$$$$$$$$$$$$$$$$$$$$$$$$$$$$$$$$$$$$$$$$$$$$$$$$$$$$$$$$$$$$$$$$$$$$$$$$$$$$$$$$$$$$$$$$$$$$$$$$$$$$$$$$$$$$$$$$$$$$$$$$$$$$$$$$$$$$$$$$$$$$$$$$$$$$$$$$$$$$$$$$$$$$$$$$$$$$$$$$$$$$$$$$$$$$$$$$$$$$$$$$$$$$$$$$$$$$$$$$$$$$$$$$$$$$$$$$$$$$$$$$$$$$$$$$$$$$$$$$$$$$$$$$$$$$$$$$$$$$$$$$$$$$$$$$$$$$$$$$$$$$$$$$$$$$$$$$$$$$$$$$$$$$$$$$$$$$$$$$$$GCUGAUGAGUAGGAACCUAUGCCAAG$CUCC$AUCAAA$$$$$$UAUUCCUU$CCUU$$$$GG$UGUUAAA$CAGGUUACAAGCCCUGCGACCCCCAGGUGAUCCGAGACCGCGUGG
Ochotona                                ???CUCUGCCCAGAAGUUUGCAACCGAUGGAGAAGGUAAG$$$$CAUGGA$$$$$$$$$$$$$$$$$$$$$$UGGUU$$$$$$$$$$$$$$$$$$$$$$$$$$$$$$$$$$$$$$$$$$$$$$$$$$$$$$$$$$$$$$$$$$$$$$$$$$$$$$$$$$$$$$$$$$$$$$$$$$$$$$$$$$$$$$$$$$$$$$$$$$$$$$$$$$$$$$$$$$$$$$$$$$$$$$$$$$$$$$$$$$$$$$$$$$$$$$$$$$$$$$$$$$$$$$$$$$$$$$$$$$$$$$$$$$$$$$$$$$$$$$$$$$$$$$$$$$$$$$$$$$$$$$$$$$$$$$$$$$$$$$$$$$$$$$$$$$$$$$$$$$$$$$$$$$$$$$$$$$$$$$$$$$$$$$$$$$$$$$$$$$$$$$$$$$$$$$$$$$$$$$$$$$$$$$$$$$$$$$$$$$$$$$$$$$$$$$$$$$$$$$$$$$$$$$$$$$$$$$$$$$$$$$$$$$$$$$$$$$$$$$$$$$$$$$$$$$$$$$$$$$$$$$$$$$$$$$$$$$$$$$$$$$$$$$$$$$$$$$$$$$$$$$$$$$$$$$$$$$$$$$$$$$$$$$$$$$$$$$$$$$$$$$$$$$$$$$$$$$$$$$$$$$$$$$$$$$$$$$$$$$$$$$$$$$$$$$$$$$$$$$$$$$$$$$$$$$$$$$$$$$$$$$$$$$$$$$$$$$$$$$$$$$$$$$$$$$$$$$$$$$$$$$$$$$$$$$$$$$$$$$$$$$$$$$$$$$$$$$$$$$$$$$$$$$$$$$$$$$$$$$$$$$$$$$$$$$$$$$$$$$$$$$$$$$$$$$$$$$$$$$$$$$$$$$$$$$$$$$$$$$$$$$$$$$$$$$$$$$$$$$$$$$$$$$$$$$$$$$$$$$$$$$$$$$$$$$$$$$$$$$$$$$$$$$$$$$$$$$$$$$$$$$$$$$$$$$$$$$$$$$$$$$$$$$$$$$$$$$$$$$$$$$$$$$$$$$$$$$$$$$$$$$$$$$$$$$$$$$$$$$$$$$$$$$$$$$$$$$$$$$$$$$$$$$$$$$$$$$$$$$$$$$$$$$$$$$$$$$$$$$$$$$$$$$$$$$$$$$$$$$$$$$$$$$$$$$$$$$$$$$$$$$$$$$$$$$$$$$$$$$$$$$$$$$$$$$$$$$$$$$$$$$$$$$$$$$$$$$$$$$$$$$$$$$$$$$$$$$$$$$$$$$$$$$$$$$$$$$$$$$$$$$$$$$$$$$$$$$$$$$$$$$$$$$$$$$$$$$$$$$$$$$$$$$$$$$$$$$GUGACGAUUGGAGCUACCUUCCUUGGUGGUUCAUAUGCUUCCUUGGA$AC$$$$$$$$$$$$$$$$$$$$$$AAAA$$$GUGACCACUUUGC$$$$$$$AGUUGGAUUAAAAAAGUAA$$$$$$$$$UG$$CUUAACAUUUUCCCUCCCC$$UGUGUUUGCAUC$$$$$$$$$$$$$$$$$$$$$$$$$$$$$$$$$$$$$$$$$$$$$$$$$$$$$$$$$$$$$$$$$$$$$$$$$$$$$$$$$$$$$$$$$$$$$$$$$$$$$$$$$$$$$$$$$$$$$$$$$$$$$$$$$$$$$$$$$$$$$$$$$$$$$$$$$$$$$$$$$$$$$$$$$$$$$$$$$$$$$$$$$$$$$$$$$$$$$$$$$$$$$$$$$$$$$$$$$$$$$$$$$$$$$$$$$$$$$$$$$$$$$$$$$$$$$$$$$$$$$$$$$$$$$$$$$$$$$$$$$$$$$$$$$$$$$$$$$$$$$$$$$$$$$$$$$$$$$$$$$$$$$$$$$$$$$$$$$$$$$$$$$$$$$$$$$$$$$$$$$$$$$$$$$$$$$$$$$$$$$$$$$$$$$$$$$$$$$$$$$$$$$$$$$$$$$$$$$$$$$$$$$$$$$$$$$$$$$$$$$$$$$$$$$$$$$$$$$$$$$$$$$$$$$$$$GGCAACCUAG$AA$$$GGUGUUUUCUUGCCCCCUC$$$ACUUGGCCCUGAACUUA$$$$$$AAAUUGAAC$UGAGAGUAGUUGAGUAG$$GAAGGAC$$$$$$$$$$$$$$$$$$$$$$$$$$$$$$$$$$$$$$$$$$GUGAGAU$AGAGCUCACUG$CCU$$$$$$$$$$$$$$$$$$$$$$$$$$$$$$$$$$$$$$$$$$$$$$$$$$$$$$$$$$$$$$$$$$$$$$$$$$$$$$$$$$$$$$$$$$$$$$$$$$$$$$$$$$$$$$$$$$$$$$$$$$$$$$$$$$$$$$$$$$$$$$$$$$$$$$$$$$$$$$$$$$$$$$$$$$$$$$$$$$$$$$$$$$$$$$$$$$$$$$$$$$$$$$$$$$$$$$$$$$$$$$$$$$$$$$$$$$$$$$$$$$$$$$$$$$$$$$$$$$$$$$$$$$$$$$$$$$$$$$$$$$$$$$$$$$$$$$$$$$$$$$$$$$$$$$$$$$$$$$$$$$$$$$$$$$$$$$$$$$$$$$$$$$$$$$$$$$$$$$$$$$$$$$$$$$$$$$$$$$$$$$$$$$$$$$$$$$$$$$$$$$$$$$$$GUGGAUAAGCUAGCCCC$AUGCCAGA$CUCC$AUCUCACACUCACAUUCCUU$CUUU$$$$GG$UGUUAAA$CAGGUUACAAGCCCUGCGACCCACAGGUGAUCCGAGACCGCGUGG
Oryctolagus                             ???CUCUGCCCAAAAGUUUGCAACAGAUGGAGAAGGUAAG$$$$GGUGAACCAC$$UCUAAGGAUCACCUCCUGGUUACC$$$AGAUAUCCUGCCUUGUAGAAGAGUGUAAGUU$GU$GUG$$CGGCAGUGGGG$$UUCUGAA$$CACACUACC$CUAUUAUAGGUUCCUAGUAGGU$$$UUGUCUGCUGCCAUGACAUGGGG$CACAAGGUU$$$$$$$$$$$$$$$$$$$$$$$$$$$$$$$$$$$$$$$$$$$CAG$$$UGGAGAGGCCUUC$UGAACACUUUAAUACU$G$CUCAAGUGGUU$$$$$$$$$$$$$$$$$$$$$$$$$$$$$$$$$$$$$$$$$$$$GUGCUGCU$$$$$$$$$$$$$$$$$$$$$$$$$$$$$$$$$$$$$$$$$$$$$$$$$$$$$$$$$$$$$$$$$$$$$$$$$$$$$$$$$$$$$$$$$$$$$$$$$$$$$$$$$$$$$$$$$$$$$$$$$$$$$$$$$$$$$$$$$$$$$$$$$$$$$$$$$$$$$$$$$$$$$$$$$$$$$$$$$$$$$$$$$$$$$$$$$$$$$$$$$$$$$$$$$$$$$$$$$$$$$$$$$$$$$$$$$$$$$$$$$$$$$$$$$$$$$$$$$$$$$$$$$$$$$$$$$$$$$$$$$$$$$$$$$$$$$$$$$$$$$$$$$$$$$$$$$$$$$$$$$$$$$$$$$$$$$$$$$$$$$$$$$$$$$$$$$$$$$$$GGUUUU$GAGUGUCUUGCCA$UUGGC$UGUGAAA$$$CUACCAGGCCAGACUCAGAA$GAGACACG$$GUCCAGCGACCCACCU$UGGCUGCU$$$CCAGCAACUCAUGGCUUUCACAUCU$GU$$$UCACA$CAUAACUCUCUUUAGAAGAUGUGCAGGAGGGUUUGGUCUUACUUCUUACAUUUUUUUAAGAAGCAAUUAAAGGUA$GCU$GCCUU$UU$CUC$$$$$$$$$$$$$$$$$$$$$$$$$$$$$$$$$$$$$$$$$$$$$$$$$$$$$$$$$$$$$$$$$$$$$$$$$$$$$$$$$$$$$$$$$$$$$$$$$$$$$$$$$$$$$$$$$$$$$$$$$$$$$$$$$$$$$$$$$$$$$$$$$$$$$$$$$$$$$$$$$$$$$$$$$$$$$$$$$$$$$$$$$$$$$$$$$$$$$$$$$$$$$$$$$$$$$$$$$$$$$$$$$$$$$$$$$$$$$$$$$$$$$$$$$$$$$$$$$$$$$$$$$$$$$$$$$$$$$$$$$$$$$$$$$$$$$$$$$$$$$$$$$$$$$$$$$$$$$$$$$$$$$$$$$$$$$$$$$$AUGAUUCAUGUGCUUUCUUAGA$AC$$$$$$$$$$$$$$$$$$$$$$AAAA$$$GUAAUCAUUCUGC$$$$$$$AGUUGGGUAAAAAAAAAAA$$$$$$$$$$$$$$$$AA$$UUGCCCCUCCCU$$C$$$$$$$$$$$$$$$$$$$$$$$$$$$$$$$$$$$$$$$$$$$$$$$$$$$$$$$$$$$$$$$$$$$$$$$$$$$$$$$$$$$$$$$$$$$$$$$$$$$$$$$$$$$$$$$$$$$$$$$$$$$$$$$$$$$$$$$$$$$$$$$$$$$$$$$$$$$$$$$$$$$$$$$$$$$$$$$$$$$$$$$$$$$$$$$$$$$$$$$$$$$$$$$$$$$$$$$$$$$$$$$$$$$$$$$$$$$$$$$$$$$$$$$$$$$$$$$$$$$$$$$$$$$$$$$$$$$$$$$$$$$$$$$$$$$$$$$$$$$$$$$$$$$$$$$$$$$$$$$$$$$$$$$$$$$$$$$$$$$$$$$$$$$$$$$$$$$$$$$$$$$$$$$$$$$$$$$$$$$$$$$$$$$$$$$$$$$$$$$$$$$$$$$$$$$$$$$$$$$$$$$$$$$$$$$$$$$$$$$$$$$$$$$$$$$$$$$$$$$$$$$$$$$$$$$$$$$$$$$$$$$$$$$$$$$$G$AA$$$GGUGUUCUCUUGCCCC$UC$$$ACCUGGCCCCACACUUC$$$$$$AAACUGAAC$UGAUAAUC$$CAGU$AA$$GAACCUG$$$$$$$$$$$$$$$$$$$$$$$$$$$$$$$$$$$$$$$$$$$$$AGAU$CUAGCCCGCUG$CCU$$$$$$$$$$$$$$$$$$$$$$$$$$$$$$$$$$$$$$$$$$$$$$$$$$$$$$$$$$$$$$$$$$$$$$$$$$$$$$$$$$$$$$$$$$$$$$$$$$$$$$$$$$$$$$$$$$$$$$$$$$$$$$$$$$$$$$$$$$$$$$$$$$$$$$$$$$$$$$$$$$$$$$$$$$$$$$$$$$$$$$$$$$$$$$$$$$$$$$$$$$$$$$$$$$$$$$$$$$$$$$$$$$$$$$$$$$$$$$$$$$$$$$$$$$$$$$$$$$$$$$$$$$$$$$$$$$$$$$$$$$$$$$$$$$$$$$$$$$$$$$$$$$$$$$$$$$$$$$$$$$$$$$$$$$$$$$$$$$$$$$$$$$$$$$$$$$$$$$$$$$$$$$$$$$$$$$$$$$$$$$$$$$$$$$$$$$$$$$$$$$$$$$$$GCUGAUGAGCAGGAACCCAUGCCAUG$CUCC$AUCAAA$$$$$$UAUUCCUU$CCUU$$$$GG$UGUUAAA$CAGGUUACAAGCCCUGCGACCCCCAGGUGAUCCGAGACCGCGUGG
Kogia                                   UGCCUCUGCCCAGAAGUUUGCAACAGACGGGGAAGGUAAA$$$$GACAGACCGU$$UCCAGACGUUACCCCCUCGUCACC$$$AGAAGUCCAUCUCCAGAGACGUAGAUGGGUU$AU$GUG$$UGGCAGUGGGACCU$GUAAAGUUACCUUGC$$$UAUUGUGGAUUCCCAGUGGG$$$$CCGUGU$$$$$UGU$$$$$GGG$$UAUAAUGAG$$$$$$$$$$$$$$$$$$$$$$$$$$$$$$$$$$$$$$$$AUGCAG$$$UAGGGUGGCCUUCCAUUAUAUUUUAACUCU$GUCUUGCUAUU$$$$$$$$$$$CUGAAAUGGACCUGUCUUUUCCUUCAG$UACUUGAGUGCUGCUU$$$$$$$$$$$$$$$$$$$$$$$$$$$$$$$$$$$$$$$$$$$$$$$$$$$$$$$$$$$$$$$$$$$$$$$$$$$$$$$$$$$$$$$$$$$$$$$$$$$$$$$$$$$$$$$$$$$$$$$$$$$$$$$$$$$$$$$$$$$$$$$$$$$$$$$$$$$$$$$$$$$$$$$$$$$$$$$$$$$$$$$$$$$$$$$$$$$$$$$$$$$$$$$$$$$$$$$$$$$$$$$$$$$$$$$$$$$$$$$$$$$$$$$$$$$$$$$$$$$$$$$$$$$$$$$$$$$$$$$$$$$$$$$$$$$$$$$$$$$$$$$$$$$$$$$$$$$$$$$$$$$$$$$$$$$$$$$$$$$$$$$$$$$$$$$$$$$$$$GGUUUU$UAGUGGCUUGAUG$UUGGCCACUGAAA$$UCUGCCAGACCACACUC$$$$$$$$$$$UGCACACCGACAGCCUGAUGGUGUCUCCU$$$CAGGCACCUCAUGGCUUUCACACCUGGCUGUGCA$$U$$$$$CUUUGUUUAAAGGAUGUUCGGAAGGAUUUGGUUUUG$GUCU$$$$$GGUUUUA$GAAACAAUUAAAUGCC$AGU$GCCUUCUUUCUU$$$$$$$$$$$$$$$$$$$$$$$$$$$$$$$$$$$$$$$$$$$$$$$$$$$$$$$$$$$$$$$$$$$$$$$$$$$$$$$$$$$$$$$$$$$$$$$$$$$$$$$$$$$$$$$$$$$$$$$$$$$$$$$$$$$$$$$$$$$$$$$$$$$$$$$$$$$$$$$$$$$$$$$$$$$$$$$$$$$$$$$$$$$$$$$$$$$$$$$$$$$$$$$$$$$$$$$$$$$$$$$$$$$$$$$$$$$$$$$$$$$$$$$$$$$$$$$$$$$$$$$$$$$$$$$$$$$$$$$$$$$$$$$$$$$$$$$$$$$$$$$$$$$$$$$$$$$$$$$$$$$$$$$$$$$$$$$$$ACAAAUUUACCUGCUUUUUUUGGUUCCUAAAUGAUCAAAAAAAAAAAA$$$$$$$$$$$$$$$$$$$$$$$$$$$GAUUGGGCGAAAAAAAAAAA$$$$$$$UAGCAGUUAUCCUUGUCUCUCCCU$$CCUCAUCCAGUC$$$$$$$$$$$$$$$$$$$$$$$$$$$$$$$$$$$$$$$$$$$$$$$$$$$$$$$$$$$$$$$$$$$$$$$$$$$$$$$$$$$$$$$$$$$$$$$$$$$$$$$$$$$$$$$$$$$$$$$$$$$$$$$$$$$$$$$$$$$$$$$$$$$$$$$$$$$$$$$$$$$$$$$$$$$$$$$$$$$$$$$$$$$$$$$$$$$$$$$$$$$$$$$$$$$$$$$$$$$$$$$$$$$$$$$$$$$$$$$$$$$$$$$$$$$$$$$$$$$$$$$$$$$$$$$$$$$$$$$$$$$$$$$$$$$$$$$$$$$$$$$$$$$$$$$$$$$$$$$$$$$$$$$$$$$$$$$$$$$$$$$$$$$$$$$$$$$$$$$$$$$$$$$$$$$$$$$$$$$$$$$$$$$$$$$$$$$$$$$$$$$$$$$$$$$$$$$$$$$$$$$$$$$$$$$$$$$$$$$$$$$$$$$$$$$$$$$$$$$$$$$$$$$$$$$$AAGAUCCUAG$AA$$$GGUGCUCCAUUGCCCCAUA$$$AUGUGGCUCUGCACCUA$$$$$$GCA$UAAAC$UGGUGAUC$$UAGGAGG$$GAGAAUG$$$$$$$$$$$$$$$$$$$$$$$$$$$$$$$$$$$$$$$$$$$$GGGGU$GUAGCCGACUG$CCU$$$$$$$$$$$$$$$$$$$$$$$$$$$$$$$$$$$$$$$$$$$$$$$$$$$$$$$$$$$$$$$$$$$$$$$$$$$$$$$$$$$$$$$$$$$$$$$$$$$$$$$$$$$$$$$$$$$$$$$$$$$$$$$$$$$$$$$$$$$$$$$$$$$$$$$$$$$$$$$$$$$$$$$$$$$$$$$$$$$$$$$$$$$$$$$$$$$$$$$$$$$$$$$$$$$$$$$$$$$$$$$$$$$$$$$$$$$$$$$$$$$$$$$$$$$$$$$$$$$$$$$$$$$$$$$$$$$$$$$$$$$$$$$$$$$$$$$$$$$$$$$$$$$$$$$$$$$$$$$$$$$$$$$$$$$$$$$$$$$$$$$$$$$$$$$$$$$$$$$$$$$$$$$$$$$$$$$$$$$$$$$$$$$$$$$$$$$$$$$$$$$$$$$$GCAAAUGCGCAGGAGCCUGUGCUG$C$CGCC$GUCACA$$CCCACAUGCCCG$CCUU$$$$GA$CGUUAAA$CAGGUUACAAGCCCUGCGACCCCCAGGUGAUCCGAGACCGCGUGG
Sus                                     UGCCUCUGCCCAGAAGUUUGCAACAGACGGGGAAGGUAAG$$$$GAUGGACCAU$$UCCAGACGUUACCUCCUCGUCACC$$$AGGGAUCCAUCUCUGGAGAAGUA$$$$$GUU$$$$$$$$$$$$$$$$GAAGCCU$UUAAGGCUGCCGUGCCA$$$UUGUGGGCUCCUGGUGGAU$$$UUGUCUGUGGCCAUGU$$UGGGGGUA$CAUGAG$$$$$$$$$$$$$$$$$$$$$$$$$$$$$$$$$$$$$$$$AUCAAG$$$UGGAAUGGUUUUC$UGAACACUUUUA$UCU$CCAUCUUGAUUCU$$$$$$$$$CAGUGAUGGACCUAUCUUCUCCUU$UG$UACACAAGCGCCGCUU$$$$$$$$$$$$$$$$$$$$$$$$$$$$$$$$$$$$$$$$$$$$$$$$$$$$$$$$$$$$$$$$$$$$$$$$$$$$$$$$$$$$$$$$$$$$$$$$$$$$$$$$$$$$$$$$$$$$$$$$$$$$$$$$$$$$$$$$$$$$$$$$$$$$$$$$$$$$$$$$$$$$$$$$$$$$$$$$$$$$$$$$$$$$$$$$$$$$$$$$$$$$$$$$$$$$$$$$$$$$$$$$$$$$$$$$$$$$$$$$$$$$$$$$$$$$$$$$$$$$$$$$$$$$$$$$$$$$$$$$$$$$$$$$$$$$$$$$$$$$$$$$$$$$$$$$$$$$$$$$$$$$$$$$$$$$$$$$$$$$$$$$$$$$$$$$$$$$$$GGUU$$$$$CCGUGUUAGGC$$$$$$$CGUGAU$$GUCUGCCAGACCACCCUCAA$$$$$$$$$UGCACACCCAGAACCUGUUG$UG$CUGUU$$$CAGAUGCCUCCUGGCAUUCACACCUGGUUGUGCA$$U$$$AUCUUUGGUUAAAGGAUGUUUGGAAGGAUUUGGUUUUG$UUCU$$$$$AUUUU$A$GAAACAGUUAAGUGGA$GCU$GCCUUCUUUCUU$$$$$$$$$$$$$$$$$$$$$$$$$$$$$$$$$$$$$$$$$$$$$$$$$$$$$$$$$$$$$$$$$$$$$$$$$$$$$$$$$$$$$$$$$$$$$$$$$$$$$$$$$$$$$$$$$$$$$$$$$$$$$$$$$$$$$$$$$$$$$$$$$$$$$$$$$$$$$$$$$$$$$$$$$$$$$$$$$$$$$$$$$$$$$$$$$$$$$$$$$$$$$$$$$$$$$$$$$$$$$$$$$$$$$$$$$$$$$$$$$$$$$$$$$$$$$$$$$$$$$$$$$$$$$$$$$$$$$$$$$$$$$$$$$$$$$$$$$$$$$$$$$$$$$$$$$$$$$$$$$$$$$$$$$$$$$$$$$$AAAAUUUAUGUGCUUUUUU$GAUU$$$$$$$$$CCCAAAAAAA$$$$$$$$$$$$$$$$$$$$$$$$$$$$$$$C$UCGGGGGCAAAAAUGUAACACUUAUUAUAUUAUAACC$AGCCUCUCCCU$$CCUCUUU$AAUC$$$$$$$$$$$$$$$$$$$$$$$$$$$$$$$$$$$$$$$$$$$$$$$$$$$$$$$$$$$$$$$$$$$$$$$$$$$$$$$$$$$$$$$$$$$$$$$$$$$$$$$$$$$$$$$$$$$$$$$$$$$$$$$$$$$$$$$$$$$$$$$$$$$$$$$$$$$$$$$$$$$$$$$$$$$$$$$$$$$$$$$$$$$$$$$$$$$$$$$$$$$$$$$$$$$$$$$$$$$$$$$$$$$$$$$$$$$$$$$$$$$$$$$$$$$$$$$$$$$$$$$$$$$$$$$$$$$$$$$$$$$$$$$$$$$$$$$$$$$$$$$$$$$$$$$$$$$$$$$$$$$$$$$$$$$$$$$$$$$$$$$$$$$$$$$$$$$$$$$$$$$$$$$$$$$$$$$$$$$$$$$$$$$$$$$$$$$$$$$$$$$$$$$$$$$$$$$$$$$$$$$$$$$$$$$$$$$$$$$$$$$$$$$$$$$$$$$$$$$$$$$$$$$$$$$$AAGAUCCUAG$AA$$$GGUACUCCAUUUCCCCAUA$$$ACACAGCCCUGCUCUUA$$$$$$GCA$UGAAC$UG$AGAUC$$UAGGAGG$$GAGGACA$$$$$$$$$$$$$$$$$$$$$$$$$$$$$$$$$$$$$$$$$$$$AGGGU$AUAGCUGACAG$CCA$$$$$$$$$$$$$$$$$$$$$$$$$$$$$$$$$$$$$$$$$$$$$$$$$$$$$$$$$$$$$$$$$$$$$$$$$$$$$$$$$$$$$$$$$$$$$$$$$$$$$$$$$$$$$$$$$$$$$$$$$$$$$$$$$$$$$$$$$$$$$$$$$$$$$$$$$$$$$$$$$$$$$$$$$$$$$$$$$$$$$$$$$$$$$$$$$$$$$$$$$$$$$$$$$$$$$$$$$$$$$$$$$$$$$$$$$$$$$$$$$$$$$$$$$$$$$$$$$$$$$$$$$$$$$$$$$$$$$$$$$$$$$$$$$$$$$$$$$$$$$$$$$$$$$$$$$$$$$$$$$$$$$$$$$$$$$$$$$$$$$$$$$$$$$$$$$$$$$$$$$$$$$$$$$$$$$$$$$$$$$$$$$$$$$$$$$$$$$$$$$$$$$$$$GCAGGUGCAAGGGAGCCUGUGCUGAA$CACU$GUCACA$$ACCAUACUCCCA$CCUU$$$$GA$CGUUAAA$CAGGUUACAAGCCCUGCGACCCCCAGGUGAUCCGAGACCGCGUGG
Bos                                     CGCUUCUGCCCAGAAGUUUGCAACCGACGGGGAAGGUAAG$$$$GAUGGACCGA$$CCCCCACAGUACCUCCUCAUCACC$$$AGAGGCCCAUCUCUAGAGACUUGGAUGAGCU$GU$GUG$$UGGUAGUGCAGCCU$UGAAAGGUACC$AGCCAC$$UUGUGGGUUCCCAGUGGG$$$$CCGUGU$$$$$$$$$$$$UGGGGAUAUAACAUG$$$$$$$$$$$$$$$$$$$$$$$$$$$$$$$$$$$$$$$$AUGCUG$$$UAGGGUGGCCUUC$UGAACACUUUUA$ACU$CCUUCUUACUUUU$$$$$$$$$CUGAAAUGGACCUAUCUUUCCCUUCAG$UACCCAAGUGCUACUU$$$$$$$$$$$$$$$$$$$$$$$$$$$$$$$$$$$$$$$$$$$$$$$$$$$$$$$$$$$$$$$$$$$$$$$$$$$$$$$$$$$$$$$$$$$$$$$$$$$$$$$$$$$$$$$$$$$$$$$$$$$$$$$$$$$$$$$$$$$$$$$$$$$$$$$$$$$$$$$$$$$$$$$$$$$$$$$$$$$$$$$$$$$$$$$$$$$$$$$$$$$$$$$$$$$$$$$$$$$$$$$$$$$$$$$$$$$$$$$$$$$$$$$$$$$$$$$$$$$$$$$$$$$$$$$$$$$$$$$$$$$$$$$$$$$$$$$$$$$$$$$$$$$$$$$$$$$$$$$$$$$$$$$$$$$$$$$$$$$$$$$$$$$$$$$$$$$$$$GCUU$$$$$AUG$$UUGGGC$$$$$$AAGUGAA$$CUUUGCCAGACCACACUC$$$$$$$$$$$UGCACACCCACUGCCUGGCA$UGG$$$$$$$$$$$$$$UCUCUUGGCUUUCACACCUGGUCGUGCAGAU$$$AU$$UUGUUCUAAGUUUGUUUGGAAAGGAUUGGUUUUG$UGC$$$$$$AUGUUCA$GAAACAUUUAAAUGCA$GCU$GCCUUCUUGCUU$$$$$$$$$$$$$$$$$$$$$$$$$$$$$$$$$$$$$$$$$$$$$$$$$$$$$$$$$$$$$$$$$$$$$$$$$$$$$$$$$$$$$$$$$$$$$$$$$$$$$$$$$$$$$$$$$$$$$$$$$$$$$$$$$$$$$$$$$$$$$$$$$$$$$$$$$$$$$$$$$$$$$$$$$$$$$$$$$$$$$$$$$$$$$$$$$$$$$$$$$$$$$$$$$$$$$$$$$$$$$$$$$$$$$$$$$$$$$$$$$$$$$$$$$$$$$$$$$$$$$$$$$$$$$$$$$$$$$$$$$$$$$$$$$$$$$$$$$$$$$$$$$$$$$$$$$$$$$$$$$$$$$$$$$$$$$$$$$$AUAGUUUGCCUCGUUUUUU$GGUUCCUGAGUGACCCAAAAGAAAAUAAUA$$$$$$$$$$$$$$$$$$$$$$$$$CUUCAGGGGAAAAAAA$$$$$$$$$$$$$$$$$UAACAUUGUUCCUCCCU$$CCUCUACCAAUC$$$$$$$$$$$$$$$$$$$$$$$$$$$$$$$$$$$$$$$$$$$$$$$$$$$$$$$$$$$$$$$$$$$$$$$$$$$$$$$$$$$$$$$$$$$$$$$$$$$$$$$$$$$$$$$$$$$$$$$$$$$$$$$$$$$$$$$$$$$$$$$$$$$$$$$$$$$$$$$$$$$$$$$$$$$$$$$$$$$$$$$$$$$$$$$$$$$$$$$$$$$$$$$$$$$$$$$$$$$$$$$$$$$$$$$$$$$$$$$$$$$$$$$$$$$$$$$$$$$$$$$$$$$$$$$$$$$$$$$$$$$$$$$$$$$$$$$$$$$$$$$$$$$$$$$$$$$$$$$$$$$$$$$$$$$$$$$$$$$$$$$$$$$$$$$$$$$$$$$$$$$$$$$$$$$$$$$$$$$$$$$$$$$$$$$$$$$$$$$$$$$$$$$$$$$$$$$$$$$$$$$$$$$$$$$$$$$$$$$$$$$$$$$$$$$$$$$$$$$$$$$$$$$$$$$$AAGAUUCAAG$AA$$$GGU$$$$$$$$$$$$$$$$$$$$$$$GGCCCUGCACUUU$$$$$$GUA$UGAAU$GGGGGACC$$UAGGAAC$$GAGAACA$$$$$$$$$$$$$$$$$$$$$$$$$$$$$$$$$$$$$$$$$$$$GGGGU$GUAGCCGACUG$CCU$$$$$$$$$$$$$$$$$$$$$$$$$$$$$$$$$$$$$$$$$$$$$$$$$$$$$$$$$$$$$$$$$$$$$$$$$$$$$$$$$$$$$$$$$$$$$$$$$$$$$$$$$$$$$$$$$$$$$$$$$$$$$$$$$$$$$$$$$$$$$$$$$$$$$$$$$$$$$$$$$$$$$$$$$$$$$$$$$$$$$$$$$$$$$$$$$$$$$$$$$$$$$$$$$$$$$$$$$$$$$$$$$$$$$$$$$$$$$$$$$$$$$$$$$$$$$$$$$$$$$$$$$$$$$$$$$$$$$$$$$$$$$$$$$$$$$$$$$$$$$$$$$$$$$$$$$$$$$$$$$$$$$$$$$$$$$$$$$$$$$$$$$$$$$$$$$$$$$$$$$$$$$$$$$$$$$$$$$$$$$$$$$$$$$$$$$$$$$$$$$$$$$$$$AUCUGUGCACGGGAGCCCAUGCU$AC$UGCU$GUCACA$$CCCAUGUGCCCG$CCUU$$$$GA$UGUUACA$CAGGUUACAAGCCCUGCGACCCCCAGGUAAUCCGAGACAGGGUGG
Homo                                    UGCCUCCGCCCAGAAGUUCGCAACAGACGGGGAAGGUAAG$$$$GAUGGCCCAU$$UCCAAGCAUUACCUCCGGGUCACC$$$AGAGAUUCAUAUUUAUAGAAACA$$$$$$$$$$$$$$$$$$$$CAGUGGGG$CUUUUGAAGUUACUGUGCCACUAU$$$ACAUUCCUGGUGGGU$$$UUGUCA$$$$$$$UG$$$$$GGAGCAU$$GAA$$$$$$$$$$$$$$$$$$$$$$$$$$$$$$$$$$$$$$$$$AUACGG$$$UGGAGUGGCCUUC$UGAACACU$$AACUCC$AUCUUGUUUUUCU$$$$$$$$$$$GGAAUUGAUACAUCCUUUCCUUAAA$UACGCAAAUGCUGCCU$$$$$$$$$$$$$$$$$$$$$$$$$$$$$$$$$$$$$$$$$$$$$$$$$$$$$$$$$$$$$$$$$$$$$$$$$$$$$$$$$$$$$$$$$$$$$$$$$$$$$$$$$$$$$$$$$$$$$$$$$$$$$$$$$$$$$$$$$$$$$$$$$$$$$$$$$$$$$$$$$$$$$$$$$$$$$$$$$$$$$$$$$$$$$$$$$$$$$$$$$$$$$$$$$$$$$$$$$$$$$$$$$$$$$$$$$$$$$$$$$$$$$$$$$$$$$$$$$$$$$$$$$$$$$$$$$$$$$$$$$$$$$$$$$$$$$$$$$$$$$$$$$$$$$$$$$$$$$$$$$$$$$$$$$$$$$$$$$$$$$$$$$$$$$$$$$$$$UUGCUUU$$GAGUGGCUUGGUGUUUGGC$AGUGAGA$CUUUGUCAUACCUCAGUCUCUC$UGGCCAUG$$CACCGACACCCUGGUG$UGGCUG$U$$$CCAGCAGCUCCUGGCUUUCACAGCUGGU$$UGCAUAU$$$ACCUCUCUUUGGAGGAUGUUUAGAAUGAUUUGGUUAUGCUUCG$$UGUAUUUCUA$GAAACAAUUAUAUGCA$GCU$GCCUU$UUUCAU$$$$$$$$$$$$$$$$$$$$$$$$$$$$$$$$$$$$$$$$$$$$$$$$$$$$$$$$$$$$$$$$$$$$$$$$$$$$$$$$$$$$$$$$$$$$$$$$$$$$$$$$$$$$$$$$$$$$$$$$$$$$$$$$$$$$$$$$$$$$$$$$$$$$$$$$$$$$$$$$$$$$$$$$$$$$$$$$$$$$$$$$$$$$$$$$$$$$$$$$$$$$$$$$$$$$$$$$$$$$$$$$$$$$$$$$$$$$$$$$$$$$$$$$$$$$$$$$$$$$$$$$$$$$$$$$$$$$$$$$$$$$$$$$$$$$$$$$$$$$$$$$$$$$$$$$$$$$$$$$$$$$$$$$$$$$$$$$$$AUGAUUCAAGUGCUUUCUUGCAGGA$$$$$$$$$$$$$$$$$$$$$$$$GG$$$AUGAUCACUUUGU$$$CUGCGGUUUGGCCAAAAAAAAAUAA$$$$$$$UGUUUAU$$CAUUGCCC$UCACU$$CCUGUUCUAGUC$$$$$$$$$$$$$$$$$$$$$$$$$$$$$$$$$$$$$$$$$$$$$$$$$$$$$$$$$$$$$$$$$$$$$$$$$$$$$$$$$$$$$$$$$$$$$$$$$$$$$$$$$$$$$$$$$$$$$$$$$$$$$$$$$$$$$$$$$$$$$$$$$$$$$$$$$$$$$$$$$$$$$$$$$$$$$$$$$$$$$$$$$$$$$$$$$$$$$$$$$$$$$$$$$$$$$$$$$$$$$$$$$$$$$$$$$$$$$$$$$$$$$$$$$$$$$$$$$$$$$$$$$$$$$$$$$$$$$$$$$$$$$$$$$$$$$$$$$$$$$$$$$$$$$$$$$$$$$$$$$$$$$$$$$$$$$$$$$$$$$$$$$$$$$$$$$$$$$$$$$$$$$$$$$$$$$$$$$$$$$$$$$$$$$$$$$$$$$$$$$$$$$$$$$$$$$$$$$$$$$$$$$$$$$$$$$$$$$$$$$$$$$$$$$$$$$$$$$$$$$$$$$$$$$$$$AAGUUGUUAG$AA$$$GGUGCUCCAUUGCCUUAUC$$$GCAUGGCCCUGCAUUUACAUUUAGCAGUGAGC$UGGUAAUCA$$$$$UAA$$GAAUAU$$$$$$$$$$$$$$$$$$$$$$$$$$$$$$$$$$$$$$$$$$$$$GGGGU$GUAGCUUACUG$CCU$$$$$$$$$$$$$$$$$$$$$$$$$$$$$$$$$$$$$$$$$$$$$$$$$$$$$$$$$$$$$$$$$$$$$$$$$$$$$$$$$$$$$$$$$$$$$$$$$$$$$$$$$$$$$$$$$$$$$$$$$$$$$$$$$$$$$$$$$$$$$$$$$$$$$$$$$$$$$$$$$$$$$$$$$$$$$$$$$$$$$$$$$$$$$$$$$$$$$$$$$$$$$$$$$$$$$$$$$$$$$$$$$$$$$$$$$$$$$$$$$$$$$$$$$$$$$$$$$$$$$$$$$$$$$$$$$$$$$$$$$$$$$$$$$$$$$$$$$$$$$$$$$$$$$$$$$$$$$$$$$$$$$$$$$$$$$$$$$$$$$$$$$$$$$$$$$$$$$$$$$$$$$$$$$$$$$$$$$$$$$$$$$$$$$$$$$$$$$$$$$$$$$$$$GCCAGUGAGCCUGCACCCAUGCUGAGCUCCC$$UCACACAGCCACGUUCCUU$CCUU$$$$GA$UGUUAAA$CAGGUUACAAGCCCUGUGACCCCCAGGUGAUCCGAGACCGCGUGG
    ;
end;


[THY - Thyrothropin ]
#NEXUS
begin data;
    dimensions ntax=32 nchar=1790;
    format symbols=" A C G U $";
    matrix
Graphiurus                              CCAACUGAGUAUACAAUGCACGUCGAUAGGAGAGAGUGUGCUUACUGCCUAACCAUCAACACCACCAUCUGUGCAGGAUAUUGUAUGACACGGGUAUGUAGUCCAUCUCACUUCUUUUAGCUGUGAAUUAUAUAAACCUAGAAGAAGUCCAUUCCUAUCUGUAAGGAAAAUUAGG$UAAAUCACAACCUCAUUUUUCAAAUCC$AAUGAUUAUU$$$$$$$$$$$$$$$$$$$$$$$$$$$$$$$$$$$$$$$$$$$$$$$$$$$$$$$$$$$$$$$$$$$$$$$$$$$$$$$$$$$$$$$$$$$$$$$$$$$$$$$$$$$$$$$$$$$$$$$$$$$$$$$$$$$$$$$$$$$$$$$$$$$$$$$$$$$$$$$$$$$$$$$$$$$$$$$$$$$$$$$$$$$$$$$$$$$$$$$AUU$$$$$$$$$$$$$$$$$$$$$$$$$$$$$$$$$$$$$$$GG$UUCCUUAGGAAG$UAGAG$CAUACAGUUUAU$$$$$$$$$$$$$$$$$$$$$$$$$$$$$$$$$$$$$$$$$$$$$$$$$$$$$$$$$$$$$$$$$$$$$$$$$$$$$$$$$$$$$$$$$$$$$$$$$$$$$$$$$$$$$$$$$$$$$$$$$$$$$$$$$$$$$$$$$$$$$$$$$$$$$$$$$$$$$$$$$$$$$$$$$$$$$$$$$$$$$$$$$$$$$$$$$$$$$$$$$$$$$$$$$$$$$$$$$$$$$$$$$$$$$$$$$$$$$$$$$ACUAUUGU$$$$$$GUGG$$AUCUACUCAG$$UAAAAUGGGUAUGGAUAAG$UUUAUAAA$$$$$$$$$$$$$$$$$$$$$$$$$$$$$$$$$$$$$$$$$$$$$$$$$$$$$$$$$$$$$$$$$$$$$$$$$$$$$$$$$$$$$$$$$$$$$$$$$$$$$$$$$$$$$$$$$$$$$$$$$$$$$$$$$$$$$$$$$$$$$$$$$$$$$$$$$$$$$$$$$$$$$$$$$$$$$$$$$$$$$$$$$$$$$$$$$$$$$$$$$$$$AGCUUU$ACUUC$CCUGAUUUA$$$$$UUUAAACUUUGU$CU$GAUCUCUAUGAUCAAAG$AUAAAACAGA$$AGAAGGUAUC$$$$$$$$$$$$$$$$$$$$$$$$$$$$$$$$$$$$$$$$$$$$$$$$$$$$$$$$$$$$$$$$$$$$$$$$$$$$$$$$$$$$$$$$$$$$$$$$$$$$$$$$$$$$$$$$$$$$$$$$$$$$$$$$$$$$$$$$$$$$$$$$$$$$$$ACUUUUGUUUUUGUAGGUUUCAGUGUGU$AGAUGUAUU$$$$$$$$$$$$$$$$$$$$$$$$$$$$$$$$$$$$$$$$$$$$$$$$$$$$$$$$$$$$$$$$$$$$$$$$$$$$$$$$$$$$$$$$$$$$$$$$$$$$$$$$$$$$$$$$$$$$$$$$$$$$$$$$$$$$$$$$$$$$$$$$$$$$$$$$$AAAUUGGUAUUGAGGAA$$$$$$$$$$$$$$$$$$$$$$$$$$$$$$CAGGGCUAAGA$$$$$$$AAUCCUCCCCUAG$UUGU$AUUUGUGGAUAAGGA$$$$$$$$$$$$$$$$$$$$$$$$$$$$$$$$$AAAAUGGU$AACU$$$GGCUUUU$AUGUUU$$CCAUUAUCUAUGU$$UUU$$CUAAAG$$$$UCCAAUCACAUUAUGCUCUCUC$UUCUACUCUUUCCUCAGGAUAUCAAUGGCAAGCUGUUUCUUCCCAAAUAUGCUCUCUCCCAGGAUGUUUGCACAUACAGAGACUUCAUCUACAGAACUGUAGAAAUACCAGGAUGCCCACACCAUGUGGCUCCUUAUUUCUCCUAUCCUGUGGCC
Dryomys                                 ?????UGAGUAUACAAUGCACGUCGAUAGGAAAGAGUGUGCCUACUGCCUAACCAUCAACACCACCAUCUGUGCAGGAUAUUGUAUGACCCGGGUAUGUAGUUCAUCUCACUUCUUUUAGUUGUGAAUUAUAUAAACCUAGAAGCAAUCCAUUCCUAUCUAUAAAGAAAAUGAGG$UACAUCACAACCUCAUUUUCCAAAUCC$AAUGAUUGUU$$$$$$$$$$$$$$$$$$$$$$$$$$$$$$$$$$$$$$$$$$$$$$$$$$$$$$$$$$$$$$$$$$$$$$$$$$$$$$$$$$$$$$$$$$$$$$$$$$$$$$$$$$$$$$$$$$$$$$$$$$$$$$$$$$$$$$$$$$$$$$$$$$$$$$$$$$$$$$$$$$$$$$$$$$$$$$$$$$$$$$$$$$$$$$$$$$$$$$$$$$$$$$$$$$$$$$$$$$$$$$$$$$$$$$$$$$$$$$$$$GG$CUCCUUAGACAG$UAGAG$CAUACGGUUUAU$$$$$$$$$$$$$$$$$$$$$$$$$$$$$$$$$$$$$$$$$$$$$$$$$$$$$$$$$$$$$$$$$$$$$$$$$$$$$$$$$$$$$$$$$$$$$$$$$$$$$$$$$$$$$$$$$$$$$$$$$$$$$$$$$$$$$$$$$$$$$$$$$$$$$$$$$$$$$$$$$$$$$$$$$$$$$$$$$$$$$$$$$$$$$$$$$$$$$$$$$$$$$$$$$$$$$$$$$$$$$$$$$$$$$$$$$$$$$$$$$AAUACUAU$$$$$$GUG$$$AUCUACUCAG$$UAAAAUAGAUAUAGGUAAG$UUUAUAAC$$$$$$$$$$$$$$$$$$$$$$$$$$$$$$$$$$$$$$$$$$$$$$$$$$$$$$$$$$$$$$$$$$$$$$$$$$$$$$$$$$$$$$$$$$$$$$$$$$$$$$$$$$$$$$$$$$$$$$$$$$$$$$$$$$$$$$$$$$$$$$$$$$$$$$$$$$$$$$$$$$$$$$$$$$$$$$$$$$$$$$$$$$$$$$$$$$$$$$$$$$$$AGUUUU$ACUUC$CCCAAUUUA$$$$$UUUAAAUUUUAU$CU$GCUCUCCAUGAUCAAGG$AUAAGAGAGA$$AGAAAGUGUC$$$$$$$$$$$$$$$$$$$$$$$$$$$$$$$$$$$$$$$$$$$$$$$$$$$$$$$$$$$$$$$$$$$$$$$$$$$$$$$$$$$$$$$$$$$$$$$$$$$$$$$$$$$$$$$$$$$$$$$$$$$$$$$$$$$$$$$$$$$$$$$$$$$$$$ACUUUUGUUUUUGUAGGAUUCAGCGCGU$AGAUGUGUU$$$$$$$$$$$$$$$$$$$$$$$$$$$$$$$$$$$$$$$$$$$$$$$$$$$$$$$$$$$$$$$$$$$$$$$$$$$$$$$$$$$$$$$$$$$$$$$$$$$$$$$$$$$$$$$$$$$$$$$$$$$$$$$$$$$$$$$$$$$$$$$$$$$$$$$$$AAAUUGGUAUUUGGGAAGCACCUGCACACACAAUUAGUAUUGGGAAACAGGGC$AAGA$$$$$$$AAUCCUCACCUAG$UUGU$AUUUGUGGAAAAGAA$$$$$$$$$$$$$$$$$$$$$$$$$$$$$$$$$AAA$UGGUGAACU$$$GGUUUUU$AUGUUU$$CCAUUAUCUAUAUAUGUUUUCUAAAG$$$$UCCUAGAACAUUAUGAUCUCUU$UUCUACUCUUUCCUCAGGAUAUCAAUGGCAAGCUGUUUCUUCCCAAAUAUGCUCUCUCCCAGGAUGUUUGUACAUACAGAGACUUCAUCUACAGAACUGUAGAAAUACCAGGAUGCCCACACCACGUGGCUCCUUAUUUCUCCUACCCUGUGGCU
Tamiasciurus                            CCAACGGAGUAUACAAUGCAUGUUGAUAGGAGAGAAUGUGCUUAUUGCCUAACCAUCAACACCACCAUCUGUGCUGGAUAUUGUAUGACACGGGUAUGUAAUUCAUCUCACUUCUUUUAGACGUAAAUUAUAUAAACAUAGAAACAGUUCAUUCCUAUCUGUGAAGGAAAUGAGA$UAAAUCACAACCUCAUUUUUCAAAUCC$AAUGAUUAUU$$$$$$$$$$$$$$$$$$$$$$$$$$$$$$$$$$$$$$$$$$$$$$$$$$$$$$$$$$$$$$$$$$$$$$$$$$$$$$$$$$$$$$$$$$$$$$$$$$$$$$$$$$$$$$$$$$$$$$$$$$$$$$$$$$$$$$$$$$$$$$$$$$$$$$$$$$$$$$$$$$$$$$$$$$$$$$$$$$$$$$$$$$$$$$$$$$$$$$$$$$$$$$$$$$$$$$$$$$$$$$$$$$$$$$$$$$$$$$$$$AC$CUUCUU$GAAAG$UAGAG$CACACAGUUUAA$$$$$$$$$$$$$$$$$$$$$$$$$$$$$$$$$$$$$$$$$$$$$$$$$$$$$$$$$$$$$$$$$$$$$$$$$$$$$$$$$$$$$$$$$$$$$$$$$$$$$$$$$$$$$$$$$$$$$$$$$$$$$$$$$$$$$$$$$$$$$$$$$$$$$$$$$$$$$$$$$$$$$$$$$$$$$$$$$$$$$$$$$$$$$$$$$$$$$$$$$$$$$$$$$$$$$$$$$$$$$$$$$$$$$$$$$$$$$$$$$AAUACUAU$$$$$$GUAG$$AUCUACUCAG$$UAAAAGGGGUACAGAUAAA$UUUAUAAU$$$$$$$$$$$$$$$$$$$$$$$$$$$$$$$$$$$$$$$$$$$$$$$$$$$$$$$$$$$$$$$$$$$$$$$$$$$$$$$$$$$$$$$$$$$$$$$$$$$$$$$$$$$$$$$$$$$$$$$$$$$$$$$$$$$$$$$$$$$$$$$$$$$$$$$$$$$$$$$$$$$$$$$$$$$$$$$$$$$$$$$$$$$$$$$$$$$$$$$$$$$$AGUUUU$GCUAC$CCAUAUUUG$$$$$UUUAAACCU$AU$CUUGUUCUC$AUGAUCAAGG$AUAAAAGAGA$$$$$AGGUAUC$$$$$$$$$$$$$$$$$$$$$$$$$$$$$$$$$$$$$$$$$$$$$$$$$$$$$$$$$$$$$$$$$$$$$$$$$$$$$$$$$$$$$$$$$$$$$$$$$$$$$$$$$$$$$$$$$$$$$$$$$$$$$$$$$$$$$$$$$$$$$$$$$$$$$$AAUUUUGUCUUUGUAGGAUUCAGUGUGG$$$AUGUGUU$$$$$$$$$$$$$$$$$$$$$$$$$$$$$$$$$$$$$$$$$$$$$$$$$$$$$$$$$$$$$$$$$$$$$$$$$$$$$$$$$$$$$$$$$$$$$$$$$$$$$$$$$$$$$$$$$$$$$$$$$$$$$$$$$$$$$$$$$$$$$$$$$$$$$$$$$$$$$$GUUACUGGGGAA$$$$$$$$$$$$$$$$$$$$$$$$$$$$$$$UAGGGUUAAG$$$$$$GAAUCCUUGCCUAG$UUGUUAUUUGUUACAAAGAA$$$$$$$$$$$$$$$$$$$$$$$$$$$$$$$$$AUA$UAGUGAAUU$$$GGCUUUC$AUCUGUUUCCACUAUCUAUGU$$UUUU$$$GAAG$$$$UCCUAUCACAUUAUGCUCUCUU$UUCUAUUCUUUC$UCAGGAUAUCAAUGGCAAGCUGUUUCUUCCCAAAUAUGCCCUCUCCCAGGAUGUUUGUACAUACAGAGACUUCAUCUACAGGACUGUAGAAAUACCAGGAUGCCCACACCAUGUUGCUCCCUAUUUCUCCUACCCUGUAGCU
Glaucomys                               CCAACUGAAUAUACAAUGCAUGUCGAUAGGAGAGAGUGUGCUUAUUGCCUAACCAUCAACACCACCAUCUGUGCUGGAUAUUGUAUGACACGGGUAUGUAGUUCAUCUCACUUCUUUUGGACAUAAAUUAUAUAAACAUAGAAGCAGUUCAUUCCUAUCUGUGAAGGAAAUGAGG$UAAAUCACAACCUCAUUUUUCAAAUCC$AAUGAUUAUU$$$$$$$$$$$$$$$$$$$$$$$$$$$$$$$$$$$$$$$$$$$$$$$$$$$$$$$$$$$$$$$$$$$$$$$$$$$$$$$$$$$$$$$$$$$$$$$$$$$$$$$$$$$$$$$$$$$$$$$$$$$$$$$$$$$$$$$$$$$$$$$$$$$$$$$$$$$$$$$$$$$$$$$$$$$$$$$$$$$$$$$$$$$$$$$$$$$$$$$$$$$$$$$$$$$$$$$$$$$$$$$$$$$$$$$$$$$$$$$$$GG$CUUCUUA$AAAG$UAGAA$CACACAGUUUAC$$$$$$$$$$$$$$$$$$$$$$$$$$$$$$$$$$$$$$$$$$$$$$$$$$$$$$$$$$$$$$$$$$$$$$$$$$$$$$$$$$$$$$$$$$$$$$$$$$$$$$$$$$$$$$$$$$$$$$$$$$$$$$$$$$$$$$$$$$$$$$$$$$$$$$$$$$$$$$$$$$$$$$$$$$$$$$$$$$$$$$$$$$$$$$$$$$$$$$$$$$$$$$$$$$$$$$$$$$$$$$$$$$$$$$$$$$$$$$$$$AAUAUUAU$$$$$$GUGG$$AUCUUCUCAG$$UAAAAUGGGUACAGACAAA$UUUAUAAU$$$$$$$$$$$$$$$$$$$$$$$$$$$$$$$$$$$$$$$$$$$$$$$$$$$$$$$$$$$$$$$$$$$$$$$$$$$$$$$$$$$$$$$$$$$$$$$$$$$$$$$$$$$$$$$$$$$$$$$$$$$$$$$$$$$$$$$$$$$$$$$$$$$$$$$$$$$$$$$$$$$$$$$$$$$$$$$$$$$$$$$$$$$$$$$$$$$$$$$$$$$$AGUUUU$GCUAC$CUGUAAUUG$$$$$UUUAAACCU$AU$CUUGUUCCC$AUGAUCAAGG$AUAAAAGAGA$$GGAAGGUAUC$$$$$$$$$$$$$$$$$$$$$$$$$$$$$$$$$$$$$$$$$$$$$$$$$$$$$$$$$$$$$$$$$$$$$$$$$$$$$$$$$$$$$$$$$$$$$$$$$$$$$$$$$$$$$$$$$$$$$$$$$$$$$$$$$$$$$$$$$$$$$$$$$$$$$$AGUUUUGUCUCAGU$$$$$$$$$$$$GU$AGAUGUAUU$$$$$$$$$$$$$$$$$$$$$$$$$$$$$$$$$$$$$$$$$$$$$$$$$$$$$$$$$$$$$$$$$$$$$$$$$$$$$$$$$$$$$$$$$$$$$$$$$$$$$$$$$$$$$$$$$$$$$$$$$$$$$$$$$$$$$$$$$$$$$$$$$$$$$$$$$$$$$$GUUACUGGGGAA$$$$$$$$$$$$$$$$$$$$$$$$$$$$$$$UAGAAUUAAG$$$$$$AUAUCCUCCCCUAG$UU$$$AUUUGUUACAAAGAA$$$$$$$$$$$$$$$$$$$$$$$$$$$$$$$$$AUA$UAGUGAAUU$$$GCCUUUC$AUCUGUUUCUAUUAUCUAUAU$$GUUUUCUGAAG$$$$UCCUAUCACAUUAUGAUCUCUU$$$$$$UUCUAUUCUUAGGAUAUCAAUGGCAAGCUGUUUCUUCCCAAAUAUGCCCUGUCCCAGGAUGUCUGUACAUACAGAGACUUUGUCUACAGGACUGUAGAAAUACCAGGAUGCCCUCACCAUGUUGCUCCCUAUUUCUCCUACCCUGUAGCU
Aplodontia                              CCAACCGAGUAUAUGAUGCACAUCGAGAGGAGUGAGUGUGCUUAUUGCUUAACCAUCAACACCACCAUCUGUGCCGGAUAUUGUAUGACACGGGUAUGUAGUUCA$CUCACUUCUUU$AGCCAUAAAUUAUAUAAACAUAGAAGCAUUUUAUUCCUAUCUGUAAAGGAAAUGAGG$UAAAUCUCAACCUCAUUUUCCAAAUCC$AAUGAUUAUU$$$$$$$$$$$$$$$$$$$$$$$$$$$$$$$$$$$$$$$$$$$$$$$$$$$$$$$$$$$$$$$$$$$$$$$$$$$$$$$$$$$$$$$$$$$$$$$$$$$$$$$$$$$$$$$$$$$$$$$$$$$$$$$$$$$$$$$$$$$$$$$$$$$$$$$$$$$$$$$$$$$$$$$$$$$$$$$$$$$$$$$$$$$$$$$$$$$$$$$$$$$$$$$$$$$$$$$$$$$$$$$$$$$$$$$$$$$$$$$$$GG$CUCCUUA$AAAG$UAGAA$CACACAGUUUAC$$$$$$$$$$$$$$$$$$$$$$$$$$$$$$$$$$$$$$$$$$$$$$$$$$$$$$$$$$$$$$$$$$$$$$$$$$$$$$$$$$$$$$$$$$$$$$$$$$$$$$$$$$$$$$$$$$$$$$$$$$$$$$$$$$$$$$$$$$$$$$$$$$$$$$$$$$$$$$$$$$$$$$$$$$$$$$$$$$$$$$$$$$$$$$$$$$$$$$$$$$$$$$$$$$$$$$$$$$$$$$$$$$$$$$$$$$$$$$$$$AAUACUAU$$$$$$GUGG$$AUCUACUCAA$$CAAAAUGGGUAUAGAUAAAAUUUAUAAU$$$$$$$$$$$$$$$$$$$$$$$$$$$$$$$$$$$$$$$$$$$$$$$$$$$$$$$$$$$$$$$$$$$$$$$$$$$$$$$$$$$$$$$$$$$$$$$$$$$$$$$$$$$$$$$$$$$$$$$$$$$$$$$$$$$$$$$$$$$$$$$$$$$$$$$$$$$$$$$$$$$$$$$$$$$$$$$$$$$$$$$$$$$$$$$$$$$$$$$$$$$$GGUUUU$GCUUC$CCAUAUUUG$$$$$UUUAAACCU$$$$CUCGUUCC$UAUGAUUAAGG$AUAAAAGAGAGAGGAAGGUAUC$$$$$$$$$$$$$$$$$$$$$$$$$$$$$$$$$$$$$$$$$$$$$$$$$$$$$$$$$$$$$$$$$$$$$$$$$$$$$$$$$$$$$$$$$$$$$$$$$$$$$$$$$$$$$$$$$$$$$$$$$$$$$$$$$$$$$$$$$$$$$$$$$$$$$$AGUUUUGUUUCUGUAG$$$$$$AUGUGU$$$$UGUUAU$$$$$$$$$$$$$$$$$$$$$$$$$$$$$$$$$$$$$$$$$$$$$$$$$$$$$$$$$$$$$$$$$$$$$$$$$$$$$$$$$$$$$$$$$$$$$$$$$$$$$$$$$$$$$$$$$$$$$$$$$$$$$$$$$$$$$$$$$$$$$$$$$$$$$$$$$$$$$$$$$$$UGGGCAA$$$$$$$$$$$$$$$$$$$$$$$$$$$$$$$CAGGGUUAA$$$$$$$$$$$$$$$CCCUAG$UUGU$AUUUAUGACAAAGAA$$$$$$$$$$$$$$$$$$$$$$$$$$$$$$$$$AUA$CAAUGAAGU$$$UGCUUUC$AUCUGUUUCUAUUAUCUAUAU$$GUUU$CUAAAG$$$$UUCUAUCACAUUAUGUUCUCUU$GUCUAUUCUUUC$UCAGGAUAUCAAUGGCAAGCUGUUUCUUCCCAAAUAUGCCCUCUCCCAGGAUGUUUGUACAUAUAGAGACUUCAUCUACAGGACUGUAGAAAUACCAGGAUGCCCACACCAUGUUGCUCCUUAUUUUUCCUACCCUGUUGCA
Thryonomys                              ????CUGAGUAU?C?AUGCACAUC??CAGGCGAGAGUGUGCCUACUGCCUGACCAUCAACACCACCAUCUGUGCCGGAUACUGUAUGACACGGGUAUGCAGUUCGACCCCCUUCAUUUAGCUAUAAAUCAUAUAAGCCUAGAAUCAGUCUAUUCCUCUCUGGAAAAGAAAUGAGG$UAAACCACAACCUUAUUUUCUAAAUCC$AGUGGUUAUU$$$$$$$$$$$$$$$$$$$$$$$$$$$$$$$$$$$$$$$$$$$$$$$$$$$$$$$$$$$$$$$$$$$$$$$$$$$$$$$$$$$$$$$$$$$$$$$$$$$$$$$$$$$$$$$$$$$$$$$$$$$$$$$$$$$$$$$$$$$$$$$$$$$$$$$$$$$$$$$$$$$$$$$$$$$$$$$$$$$$$$$$$$$$$$$$$$$$$$$$$$$$$$$$$$$$$$$$$$$$$$$$$$$$$$$$$$$$$$$$$AG$UUGCCUAAGUA$$$AGAA$AAUACAGUGUCC$$$$$$$$$$$$$$$$$$$$$$$$$$$$$$$$$$$$$$$$$$$$$$$$$$$$$$$$$$$$$$$$$$$$$$$$$$$$$$$$$$$$$$$$$$$$$$$$$$$$$$$$$$$$$$$$$$$$$$$$$$$$$$$$$$$$$$$$$$$$$$$$$$$$$$$$$$$$$$$$$$$$$$$$$$$$$$$$$$$$$$$$$$$$$$$$$$$$$$$$$$$$$$$$$$$$$$$$$$$$$$$$$$$$$$$$$$$$$$$$$AGUAUUUU$$$$$$GAGG$$AUCUACUCAG$$CAAAAUGGGUCCAGAUAAG$UUUAUAA$$$$$$$$$$$$$$$$$$$$$$$$$$$$$$$$$$$$$$$$$$$$$$$$$$$$$$$$$$$$$$$$$$$$$$$$$$$$$$$$$$$$$$$$$$$$$$$$$$$$$$$$$$$$$$$$$$$$$$$$$$$$$$$$$$$$$$$$$$$$$$$$$$$$$$$$$$$$$$$$$$$$$$$$$$$$$$$$$$$$$$$$$$$$$$$$$$$$$$$$$$$$$UUUUU$$ACCCG$UUUGAUUUC$$$$$AUUAAACCUUAC$CUCGUUCCC$AUGAUAUAGG$AUAAGAGAG$$$$GAGGCU$UC$$$$$$$$$$$$$$$$$$$$$$$$$$$$$$$$$$$$$$$$$$$$$$$$$$$$$$$$$$$$$$$$$$$$$$$$$$$$$$$$$$$$$$$$$$$$$$$$$$$$$$$$$$$$$$$$$$$$$$$$$$$$$$$$$$$$$$$$$$$$$$$$$$$$$$AUUUUGGUCUCUGUAGGAUUUAAUUUCU$$$AUGUU$$$$$$$$$$$$$$$$$$$$$$$$$$$$$$$$$$$$$$$$$$$$$$$$$$$$$$$$$$$$$$$$$$$$$$$$$$$$$$$$$$$$$$$$$$$$$$$$$$$$$$$$$$$$$$$$$$$$$$$$$$$$$$$$$$$$$$$$$$$$$$$$$$$$$$$$$$$AAGUUGGUAUUGGAGAC$$$$$$$$$$$$$$$$$$$$$$$$$$$$$$$UAAGACUAAG$$$$$$GAAUCUUCCCCUAG$UUGU$AUUUGUAACAAAUAA$$$$$$$$$$$$$$$$$$$$$$$$$$$$$$$$$$$$$$$$$$$$GU$$$GC$$$$$$AUAUGUUUCCUUUAUUUGUGU$$$$UUUCUAACA$$$$UCUUAUCAUAUUAUGCUCCAUU$UUCUAUU$GUUCCUCAGGAUAUCAAUGGCAAACUGUUUCUUCCCAAAUAUGCUCUCUCUCAAGAUGUUUGCACAUACAGAGACUUCAUCUUCAAGACUGUAGAAUUACCAGGAUGCC??????????????????????????????????????
Bathyergus                              ??????????????????????????????????????????????????????????????????????????????????????????GGGCU$GGUAG$UCGUC$CCCGUUCUUUAGCUAUAAAUUAUAUAAACCUAGAAUCAGUCCAUUCCUGUUUGAAAAAGAAAUGAGG$UAAAUCACAACUCUACUUUCUGAAUCC$AAUGAUGACU$$$$$$$$$$$$$$$$$$$$$$$$$$$$$$$$$$$$$$$$$$$$$$$$$$$$$$$$$$$$$$$$$$$$$$$$$$$$$$$$$$$$$$$$$$$$$$$$$$$$$$$$$$$$$$$$$$$$$$$$$$$$$$$$$$$$$$$$$$$$$$$$$$$$$$$$$$$$$$$$$$$$$$$$$$$$$$$$$$$$$$$$$$$$$$$$$$$$$$$$$$$$$$$$$$$$$$$$$$$$$$$$$$$$$$$$$$$$$$$$$AG$CUCCUUAAAAA$$$$$$$$CAUAUAGUUUAUGUAGCUCCCCAAGUAAGAACAUG$$$$$$$$$$$$$$$$$$$$$$$$$$$$$$$$$$$$$$$$$$$$$$$$$$$$$$$$$$$$$$$$$$$$$$$$$$$$$$$$$$$$$$$$$$$$$$$$$$$$$$$$$$$$$$$$$$$$$$$$$$$$$$$$$$$$$$$$$$$$$$$$$$$$$$$$$$$$$$$$$$$$$$$$$$$$$$$$$$$$$$$$$$$$$$$$$$$$$$$$$$$$$$$$$$$$$$$$$UAGUAUUAUAU$$$$AUGG$$AUCUACUCAG$$CAAAAUGGGUACAGAUAAC$UUUAUAAA$$$$$$$$$$$$$$$$$$$$$$$$$$$$$$$$$$$$$$$$$$$$$$$$$$$$$$$$$$$$$$$$$$$$$$$$$$$$$$$$$$$$$$$$$$$$$$$$$$$$$$$$$$$$$$$$$$$$$$$$$$$$$$$$$$$$$$$$$$$$$$$$$$$$$$$$$$$$$$$$$$$$$$$$$$$$$$$$$$$$$$$$$$$$$$$$$$$$$$$$$$$$AAUUUU$ACCUA$CCAGAUUUAAUUAAUUUAAACCUUAU$CAAAUUUCC$AUGAUAAAGG$GUAAGAGAA$$$$GAAGGUAUU$$$$$$$$$$$$$$$$$$$$$$$$$$$$$$$$$$$$$$$$$$$$$$$$$$$$$$$$$$$$$$$$$$$$$$$$$$$$$$$$$$$$$$$$$$$$$$$$$$$$$$$$$$$$$$$$$$$$$$$$$$$$$$$$$$$$$$$$$$$$$$$$$$$$$$ACUUU$GUCUCUGUAGGAUUUAAUCUGU$$$AUAUGUG$$$$$$$$$$$$$$$$$$$$$$$$$$$$$$$$$$$$$$$$$$$$$$$$$$$$$$$$$$$$$$$$$$$$$$$$$$$$$$$$$$$$$$$$$$$$$$$$$$$$$$$$$$$$$$$$$$$$$$$$$$$$$$$$$$$$$$$$$$$$$$$$$$$$$$$$$AAAUUGGUACUGGAGAC$$$$$$$$$$$$$$$$$$$$$$$$$$$$$$$UAAAACAAAGACUAAGGAGUCUUCUUCUGG$UUGU$AUUUGCAAUGAAUAA$$$$$$$$$$$$$$$$$$$$$$$$$$$$$$$$$$$$$$$$$$$$GU$$$GC$$$$$$AUAUGUUUCCUUUAUUUAUGU$$$$UCUCUGACA$$$$UCUUAUCAUAUUAUGCUCCAAU$UUCUACUCUUUUCUCAGGAUAUCAAUGGAAAACUGUUUCUUCCCAAAUAUGCUCUCUCCCAAGAUGUUUGUAC?UACAGAGACUUCAUCUACAAGACUGUGGAAAUACCGGGAUGCCCACACCAUGUUGCUCCUUAUUUCUCCUACCCUGUUGCU
Cavia                                   CCA?CUGAAUAUACAAUGCAUAUCGAUAGAAGAGAGUGUGCUUAUUGCCUAACCAUAAACACCACCAUCUGUGCUGGAUAUUGUAUGACACGGGUAUGUAAUUCAUCGCUCUUCUUUUAUCUAUAAAUUAUAUAAACAUAGAAUCAUUUCAUUCCUAUUUGGAAAAGAAUCAAGA$UAAAUCA$AACCUUAUUUUCUAAAUCC$AAUGGUUA$$$$$$$$$$$$$$$$$$$$$$$$$$$$$$$$$$$$$$$$$$$$$$$$$$$$$$$$$$$$$$$$$$$$$$$$$$$$$$$$$$$$$$$$$$$$$$$$$$$$$$$$$$$$$$$$$$$$$$$$$$$$$$$$$$$$$$$$$$$$$$$$$$$$$$$$$$$$$$$$$$$$$$$$$$$$$$$$$$$$$$$$$$$$$$$$$$$$$$$$$$$$$$$$$$$$$$$$$$$$$$$$$$$$$$$$$$$$$$$$$$$$G$CUCUUU$$$UAG$UAGAA$CAUAUAGUUUAU$$$$$$$$$$$$$$$$$$$$$$$$$$$$$$$$$$$$$$$$$$$$$$$$$$$$$$$$$$$$$$$$$$$$$$$$$$$$$$$$$$$$$$$$$$$$$$$$$$$$$$$$$$$$$$$$$$$$$$$$$$$$$$$$$$$$$$$$$$$$$$$$$$$$$$$$$$$$$$$$$$$$$$$$$$$$$$$$$$$$$$$$$$$$$$$$$$$$$$$$$$$$$$$$$$$$$$$$$$$$$$$$$$$$$$$$$$$$$$$$$AAUAUUUA$$$$$UGUGG$$AUCUACUCAG$$UAAAAUGGGUACAGAUAAA$UUUAUAAAAAAUUUACCAAAAGGAGAAAAAAAAGAAGGGAAAAGAUUAUAUGUAUAUAUAUACACACACAUAUGUAUAACUAUACUACUAAUCUCUGUAAGUCAUCAAAAAGAAGAGUUUAUGUUU$CA$CGUUUGAGUCAUUCAUUUUU$CAUGCCUUAAAUUUGUAAUCUGAGCCAAAUCUUUUAAGAUAUAUAUGUAAUAAUUAGAAAAAUUUUU$ACCUA$CUAGAUUCA$$$$$UUUAAACCUUAA$CUUGCUCCC$AGGAUAAAGG$AUAAGACAG$$$$GAGCGUUUC$$$$$$$$$$$$$$$$$$$$$$$$$$$$$$$$$$$$$$$$$$$$$$$$$$$$$$$$$$$$$$$$$$$$$$$$$$$$$$$$$$$$$$$$$$$$$$$$$$$$$$$$$$$$$$$$$$$$$$$$$$$$$$$$$$$$$$$$$$$$$$$$$$$$$$ACAUUUAUUUCUGUAAGAUUUAAUCUAG$$$AUAUGUU$$$$$$$$$$$$$$$$$$$$$$$$$$$$$$$$$$$$$$$$$$$$$$$$$$$$$$$$$$$$$$$$$$$$$$$$$$$$$$$$$$$$$$$$$$$$$$$$$$$$$$$$$$$$$$$$$$$$$$$$$$$$$$$$$$$$$$$$$$$$$$$$$$$$$$$$$AAAUUGGUAUUGGAGAC$$$$$$$$$$$$$$$$$$$$$$$$$$$$$$$UAAGACUAAG$$$$$$GAAUAUUCCCGUAG$U$$$$$$$$$$$ACG$$UAA$$$$$$$$$$$$$$$$$$$$$$$$$$$$$$$$$$$$$$$$$$$$GU$$$GC$$$$$$AUA$$UUUCCUUU$UUUAUGU$$$$UUUAUAACA$$$$UCCUUUCAUAUUAUAUUCCCUUCUUCUAUUCUUUUCUCAGGAUAGCAAUAGAAAGACCUUUGUUUCCAGUCAUGCUCGCUUCCUAGAUGUGUGUACAUAUGGAGACUUCAUCUACAAAACUGUGGAAAUACCAGGAUGCCCACACCAAGUUGCUCCUUAUUUCUCCUACCCUGUUGCU
Allactaga                               CCAACUGAGUAUACGAUGUACGUCGAUAGGAGGGAGUGUGCUUAUUGCCUGACCAUCAACACCACCAUCUGUGCCGGGUAUUGUAUGACACGGGUAUGUAGCUCACUGCAC$$$$UUUAGUGAUAAA$GAUUUAGACCACAAAGCAGGCCAUUCCUUCUUAGGCAGGAAGU$GGGACAAAUCCCAACCCUA$UUUCCAAACCC$AUUGG$CAUU$$$$$$$$$$$$$$$$$$$$$$$$$$$$$$$$$$$$$$$$$$$$$$$$$$$$$$$$$$$$$$$$$$$$$$$$$$$$$$$$$$$$$$$$$$$$$$$$$$$$$$$$$$$$$$$$$$$$$$$$$$$$$$$$$$$$$$$$$$$$$$$$$$$$$$$$$$$$$$$$$$$$$$$$$$$$$$$$$$$$$$$$$$$$$$$$$$$$$$$$$$$$$$$$$$$$$$$$$$$$$$$$$$$$$$$$$$$$$$$$$GA$CUCUUUAAAAAGGUAGAGGCAUCCAGGUUUA$$$$$$$$$$$$$$$$$$$$$$$$$$$$$$$$$$$$$$$$$$$$$$$$$$$$$$$$$$$$$$$$$$$$$$$$$$$$$$$$$$$$$$$$$$$$$$$$$$$$$$$$$$$$$$$$$$$$$$$$$$$$$$$$$$$$$$$$$$$$$$$$$$$$$$$$$$$$$$$$$$$$$$$$$$$$$$$$$$$$$$$$$$$$$$$$$$$$$$$$$$$$$$$$$$$$$$$$$$$$$$$$$$$$$$$$$$$$$$$$$AGCAUUAC$$$$$$GUGG$$AUCUACUCAG$$AAAA$$$$$$$$$$$UUAAUUUGAUGGAC$$$$$$$$$$$$$$$$$$$$$$$$$$$$$$$$$$$$$$$$$$$$$$$$$$$$$$$$$$$$$$$$$$$$$$$$$$$$$$$$$$$$$$$$$$$$$$$$$$$$$$$$$$$$$$$$$$$$$$$$$$$$$$$$$$$$$$$$$$$$$$$$$$$$$$$$$$$$$$$$$$$$$$$$$$$$$$$$$$$$$$$$$$$$$$$$$$$$$$$$$$$AGUUUU$ACCUCCCAGGAUUUA$$$$$UUUAAACCUUGU$CUCGUUCUC$AUGCUCAAGGGAUAGAAGAGA$$GCGAGGUGCC$$$$$$$$$$$$$$$$$$$$$$$$$$$$$$$$$$$$$$$$$$$$$$$$$$$$$$$$$$$$$$$$$$$$$$$$$$$$$$$$$$$$$$$$$$$$$$$$$$$$$$$$$$$$$$$$$$$$$$$$$$$$$$$$$$$$$$$$$$$$$$$$$$$$$$GCUUUGGUCUCUGGAG$ACUAAGUGUAG$$$AUAUGUU$$$$$$$$$$$$$$$$$$$$$$$$$$$$$$$$$$$$$$$$$$$$$$$$$$$$$$$$$$$$$$$$$$$$$$$$$$$$$$$$$$$$$$$$$$$$$$$$$$$$$$$$$$$$$$$$$$$$$$$$$$$$$$$$$$$$$$$$$$$$$$$$$$$$$$$$$AGGUUAGUACUGGGGAA$$$$$$$$$$$$$$$$$$$$$$$$$$$$$$$$GGGGAGCAGA$$$$$GAGUCUUCUCCUAG$UGAU$AUCUGCGACAAAAGA$$$$$$$$$$$$$$$$$$$$$$$$$$$$$$$$$AUGUCAGUCAAUU$$$GGGUUUU$AUCUGUUUCAACUACCUAUGU$$AUUUUUCACAGCUUCUCAUAUCACAUGGUGUUUCCUU$UCCUACUCUUUCCCCAGGAUAUCAACGGCAAGCUGCUGCUUCCCAAGUAUGCGCUCUCCCAGGAUGUUUGCACAUACGGAGAUUUCAUCUACCGAACAGUAGAAAUACCAGGAUGCCCACACCAUGUUGCUCAUUACUUUUCCUAUCCUGUUGCU
Napaeozapus                             ?????????????????????????????????????????????????????????AAAACC?CCAU?UGUGC??GGUACUGUAUGACGCGGGUAUGUAGCUCACCGC$$UUCUUUCAG$$$$$$$$$$$$$$$$$$$$$$$$$AGUCCGUUCCUCCUAAGACAGGAAGC$GAGACAGAUUCCAGCCCUCUUGUCCAAACCC$ACUGG$CAUU$$$$$$$$$$$$$$$$$$$$$$$$$$$$$$$$$$$$$$$$$$$$$$$$$$$$$$$$$$$$$$$$$$$$$$$$$$$$$$$$$$$$$$$$$$$$$$$$$$$$$$$$$$$$$$$$$$$$$$$$$$$$$$$$$$$$$$$$$$$$$$$$$$$$$$$$$$$$$$$$$$$$$$$$$$$$$$$$$$$$$$$$$$$$$$$$$$$$$$$$$$$$$$$$$$$$$$$$$$$$$$$$$$$$$$$$$$$$$$$$$GU$CUCU$AACAAAG$CAGAG$CAU$$GGUUUAC$$$$$$$$$$$$$$$$$$$$$$$$$$$$$$$$$$$$$$$$$$$$$$$$$$$$$$$$$$$$$$$$$$$$$$$$$$$$$$$$$$$$$$$$$$$$$$$$$$$$$$$$$$$$$$$$$$$$$$$$$$$$$$$$$$$$$$$$$$$$$$$$$$$$$$$$$$$$$$$$$$$$$$$$$$$$$$$$$$$$$$$$$$$$$$$$$$$$$$$$$$$$$$$$$$$$$$$$$$$$$$$$$$$$$$$$$$$$$$$$$AGCUUUGU$$$$$$GUGG$$AUCUACGAAG$$AAAGA$$$$$CAAG$$$$$$$$UAUGA$$$$$$$$$$$$$$$$$$$$$$$$$$$$$$$$$$$$$$$$$$$$$$$$$$$$$$$$$$$$$$$$$$$$$$$$$$$$$$$$$$$$$$$$$$$$$$$$$$$$$$$$$$$$$$$$$$$$$$$$$$$$$$$$$$$$$$$$$$$$$$$$$$$$$$$$$$$$$$$$$$$$$$$$$$$$$$$$$$$$$$$$$$$$$$$$$$$$$$$$$$$$$$$$$$$$$$$$$$$$$GAUUUA$$$$$UUUAAACUUUGU$CUUGUUCUC$AUGAUCAAGG$ACAGGAGAGA$$AAAAGGUGUC$$$$$$$$$$$$$$$$$$$$$$$$$$$$$$$$$$$$$$$$$$$$$$$$$$$$$$$$$$$$$$$$$$$$$$$$$$$$$$$$$$$$$$$$$$$$$$$$$$$$$$$$$$$$$$$$$$$$$$$$$$$$$$$$$$$$$$$$$$$$$$$$$$$$$$CCUUUUGUCUCUGGAAGACUAAAUGUAG$$$AUGUGUU$$$$$$$$$$$$$$$$$$$$$$$$$$$$$$$$$$$$$$$$$$$$$$$$$$$$$$$$$$$$$$$$$$$$$$$$$$$$$$$$$$$$$$$$$$$$$$$$$$$$$$$$$$$$$$$$$$$$$$$$$$$$$$$$$$$$$$$$$$$$$$$$$$$$$$$$$AAGUUAGCGUUGGGGAA$$$$$$$$$$$$$$$$$$$$$$$$$$$$$$$UGGGGCUAAA$$$$$$GAAGCCUCUCCAAG$UGAU$CUUUGUGACAGAAGA$$$$$$$$$$$$$$$$$$$$$$$$$$$$$$$$$AUAUAAGUAACCU$$$GGGUUUU$AUGUGUUUCCAUUGCCUAUGU$$GUUUUCCACAACUUUUCAUAUCGCUUUAUGCUCCCUC$UUCUAUUCUUUCCCCAGGAUAUCAAUGGCAAGAUGCUUCUUCCCAAAUAUGCGCUCUCCCAGGAUGUUUGUACAUACAGAGACUUCAUCUAUAGAACUGUAGAAAUACCCGGAUGCCCGUACCAUGUUGCUCCUUACUUCUCCUUCCCUGU?GCU
Anomalurus                              CCAACUGAGUAUACAAUGUACGUCGAUAGAAGAGAGUGUGCUUAUUGUCUAACCAUCAAUACCACCAUCUGUUCUGGGUAUUGUAUGACACGGGUAUGUAGUUCAUCCCACUUCUUUUAGCUGUAAAUUAUAUAGACCUAUAAGCAGUCCAUUUCUAUCUAGGAAGGAAAU$GACAUAAAUCACAACCUCAUUUUCCAAAUCC$GAUGAUUAUU$$$$$$$$$$$$$$$$$$$$$$$$$$$$$$$$$$$$$$$$$$$$$$$$$$$$$$$$$$$$$$$$$$$$$$$$$$$$$$$$$$$$$$$$$$$$$$$$$$$$$$$$$$$$$$$$$$$$$$$$$$$$$$$$$$$$$$$$$$$$$$$$$$$$$$$$$$$$$$$$$$$$$$$$$$$$$$$$$$$$$$$$$$$$$$$$$$$$$$$$$$$$$$$$$$$$$$$$$$$$$$$$$$$$$$$$$$$$$$$$$GG$CUCCCUAAGAAG$UAGAG$CA$$$$GUUUAUAGC$GGGGUCCCCAAACCCUGGGCCACUGACCAGUAGUGACCCAUGGCCUAUUAGGAACUGGGCUGCCCAGCAGGAUGUGGGUGGUGGGUGAGGGAAUCCUCAUCUGUAUUUCCAGCUGCUCCCCAUCCCUUGAAUCAUCCAGAAACC$$$$$$$$UUUGCCCUAACCCCUGGUUCAUGGAAAAAUUGUCUUCUAUGAAACUAUUCCCUGGUGCC$AAAAGACUGGGUACUGCUGGUU$ACAGUAUUAU$$$$$$GUAG$GAUCUAUUCAG$$CAAA$$$$$$$$$$$$$$$$$$$$$$$$$$$$$$$$$$$$$$$$$$$$$$$$$$$$$$$$$$$$$$$$$$$$$$$$$$$$$$$$$$$$$$$$$$$$$$$$$$$$$$$$$$$$$$$$$$$$$$$$$$$$$$$$$$$$$$$$$$$$$$$$$$$$$$$$$$$$$$$$$$$$$$$$$$$$$$$$$$$$$$$$$$$$$$$$$$$$$$$$$$$$$$$$$$$$$$$$$$$$$$$$$$$$$$$$$$$$$$$$$$$$$$$$$$$$$$$$$$$$$CCUAAUUCUUGUUCUC$AUGGUCAAGG$AUAAAAGACA$GGGAGGGUGUC$$$$$$$$$$$$$$$$$$$$$$$$$$$$$$$$$$$$$$$$$$$$$$$$$$$$$$$$$$$$$$$$$$$$$$$$$$$$$$$$$$$$$$$$$$$$$$$$$$$$$$$$$$$$$$$$$$$$$$$$$$$$$$$$$$$$$$$$$$$$$$$$$$$$$$ACUUU$GUCUUUGUAGGAUUCAUUGUAG$$$CUGUCUU$$$$$$$$$$$$$$$$$$$$$$$$$$$$$$$$$$$$$$$$$$$$$$$$$$$$$$$$$$$$$$$$$$$$$$$$$$$$$$$$$$$$$$$$$$$$$$$$$$$$$$$$$$$$$$$$$$$$$$$$$$$$$$$$$$$$$$$$$$$$$$$$$$$$$$$$$AAGUUGGUUUUGGGGAA$$$$$$$$$$$$$$$$$$$$$$$$$$$$$$$U$GGGCUAAG$$$$$$GCAUUUUCUCCUAG$UCAC$AUUUGUGACAAAGGA$$$$$$$$$$$$$$$$$$$$$$$$$$$$$$$$$AUGUAAGUGAAUU$$$GGUUUUU$GUCUGUUUCCAUUAUCUAUGU$$AUUUUCUCAAG$$$$UCCUAUUACGUUAUACUCCCUU$UUCUCUUCUUUCCUCAGGAUAUCAAUGGCAAGCUGUUUCUUCCAAAAUAUGCACUCUCCCAGGAUGUUUGUAUUUACAGAGACUUCAUCUAUAGAACCAUAGAAAUACCAGGAUGCCCACAUCAUGUUGCUCCUUAUUUCUCCUACCCUGUUGCU
Idiurus                                 CCA?CUGA?UAUACAAUGUACGUCGAUAGAAGAGAGUGUGCUUAUUGUCUAACCAUCAAUACCACCAUCUGUUCCGGGUAUUGUAUGACACGGGUAUGUAGUUUAUCCCACUUCUUUUAGCUGUAAAUUAUAUAGAACGAUAAGCAGUACAUUUCUAUCUAAAAAGGAAAU$GACAUAAAUCACAACCUCAUUUUCCAAAUCC$AAUGAUUAUU$$$$$$$$$$$$$$$$$$$$$$$$$$$$$$$$$$$$$$$$$$$$$$$$$$$$$$$$$$$$$$$$$$$$$$$$$$$$$$$$$$$$$$$$$$$$$$$$$$$$$$$$$$$$$$$$$$$$$$$$$$$$$$$$$$$$$$$$$$$$$$$$$$$$$$$$$$$$$$$$$$$$$$$$$$$$$$$$$$$$$$$$$$$$$$$$$$$$$$$$$$$$$$$$$$$$$$$$$$$$$$$$$$$$$$$$$$$$$$$$$$$$$$$$$$$$$$$$$$$$GG$CACACAGUUUACAGCAGGG$UCCCCAAGCCCCAGGC$ACUGACCAGUAGUGAUCCAUGGCCUAUCAGGAACUGGACCGCCCAGCAGGAUGUGGGCAGC$GGUGAGAGAAACUUCACAUGUAUUUCCAGCUGCUCCCCAUCCUUUGAAUCAUCCAGAAACC$$$$$$$$UUUGCUCCACCCUCUGAUUCAUGGAAAAAUUGUCUUCCACAAAACUAUUCCCUGGUGCCAAAAAGAUUGGGUACUGCUGGUUUACAGUAUCAU$$$$$$GUAG$$AUCUAUUCAG$$CAAA$$$$$$$$$$$$$$$$$$$$$$$$$$$$$$$$$$$$$$$$$$$$$$$$$$$$$$$$$$$$$$$$$$$$$$$$$$$$$$$$$$$$$$$$$$$$$$$$$$$$$$$$$$$$$$$$$$$$$$$$$$$$$$$$$$$$$$$$$$$$$$$$$$$$$$$$$$$$$$$$$$$$$$$$$$$$$$$$$$$$$$$$$$$$$$$$$$$$$$$$$$$$$$$$$$$$$$$$$$$$$$$$$$$$$$$$$$$$$$$$$$$$$$$$$$$$$$$$$$$$$CCUAAU$CUUGUUCUC$AUGGUCAAGG$AUGAAAGACA$$GGAGGGUGUC$$$$$$$$$$$$$$$$$$$$$$$$$$$$$$$$$$$$$$$$$$$$$$$$$$$$$$$$$$$$$$$$$$$$$$$$$$$$$$$$$$$$$$$$$$$$$$$$$$$$$$$$$$$$$$$$$$$$$$$$$$$$$$$$$$$$$$$$$$$$$$$$$$$$$$ACUUU$GUCUUUGUAGGAUUCAUUGUAG$$$AUGUCUUUUUCUCUUUUUUUGUUUUUUUGAGACAGGGUCUCACUGUGUAGCCCAGCCUGUCCCGGAACUCGCUGUGUAGACCAGGCUGGCCUCGAACUUGUGCCAAUCCUCUUGCCUCAGCCUCCCGAGUACUGGGAUUACAACAUGCACCACCACCCUUAAACUGAUUUUGGGGAA$$$$$$$$$$$$$$$$$$$$$$$$$$$$$$$UAGGGCUGAG$$$$$$GGAUUUUCUCCUAG$UCAU$GUUUGUGACAAAGGA$$$$$$$$$$$$$$$$$$$$$$$$$$$$$$$$$AUGUAAGUGAAUU$$$GGUUUUU$AUCUGUUUCCAUUAUGUAUGU$$AUUUUCUCAAG$$$$UGCUAUCACAUUAUACUCCCUU$UUCUCUUCUUUCCUCAGGAUAUCAAUGGCAAGCUGUUUCUUCCCAAAAACGCACUCUCCCAGGAUGUUUGUAUUUACAGGGACUUCAUCUACAGAACCAUAGAAAUACCAGGAUGCCCACACCACGUUGCUCCUUAUUUCUCCUACCCUGUCGCU
Pedetes                                 CCAACUGAAUAUACAAUGUACAUCGAUAGAAGAGAGUGUGCUUAUUGUCUAACCAUCAAUACCACCAUCUGUUCUGGGUAUUGUAUGACACGGGUAUGUAGUUCAUCACAUUUCUUUUAGCUGUAAACUACAUAGAAUUUUAAACAGUCCAUUCUGGUCUAAAAAGGAAAU$GAGAUAAAUCACAACCUCAUUUUCCAAAUUC$AGUGGCUAUU$$$$$$$$$$$$$$$$$$$$$$$$$$$$$$$$$$$$$$$$$$$$$$$$$$$$$$$$$$$$$$$$$$$$$$$$$$$$$$$$$$$$$$$$$$$$$$$$$$$$$$$$$$$$$$$$$$$$$$$$$$$$$$$$$$$$$$$$$$$$$$$$$$$$$$$$$$$$$$$$$$$$$$$$$$$$$$$$$$$$$$$$$$$$$$$$$$$AAGGUCU$$$$$$$$$$$$$$$$$$$$$$$$$$$$$$$$$$$$$$$$UAUUCCUUAAGAAG$UAGAG$CACAUAGUUUACAGCAGAGGUUCCCUAACCCCAGGCCAUGGACCAGUGGCAGUCUAUGGACUGUUAGGAACCAGAGUGCAGAGCAGGAACUGAGCUACAAGGGAGUGAAGCUUCAUCUGUAUUUAAAGCCACUCCCUAUCCCUUGAAUCAUUGUAAAACCAUCCCUUCACAUCCCCAAACCCUGUAUUCUG$AAAAAUUAUCUUUUAUGAAUCAUUUCCUGG$UGCUAAAAAGGUUGGGGACCACUGGUUUACAGUAUUAU$$$$$$GUGG$$AUUUAGUCAA$$CAAA$$$$$$$$$$$$$$$$$$$$$$$$$$$$$$$$$$$$$$$$$$$$$$$$$$$$$$$$$$$$$$$$$$$$$$$$$$$$$$$$$$$$$$$$$$$$$$$$$$$$$$$$$$$$$$$$$$$$$$$$$$$$$$$$$$$$$$$$$$$$$$$$$$$$$$$$$$$$$$$$$$$$$$$$$$$$$$$$$$$$$$$$$$$$$$$$$$$$$$$$$$$$$$$$$$$$$$$$$$$$$$$$$$$$$$$$$$$$$$$$$$$$$$$$$$$$$$$$$$$$$CCUAAU$CUUGUUCUC$AUGAUCAAGG$AUAAAAGA$$$$AGAGAAUGUC$$$$$$$$$$$$$$$$$$$$$$$$$$$$$$$$$$$$$$$$$$$$$$$$$$$$$$$$$$$$$$$$$$$$$$$$$$$$$$$$$$$$$$$$$$$$$$$$$$$$$$$$$$$$$$$$$$$$$$$$$$$$$$$$$$$$$$$$$$$$$$$$$$$$$$AGUUU$GUCUCUGUAGGAUUCAUUGUAG$$$AUGUCUU$$$$$$$$$$$$$$$$$$$$$$$$$$$$$$$$$$$$$$$$$$$$$$$$$$$$$$$$$$$$$$$$$$$$$$$$$$$$$$$$$$$$$$$$$$$$$$$$$$$$$$$$$$$$$$$$$$$$$$$$$$$$$$$$$$$$$$$$$$$$$$$$$$$$$$$$$AAGAUAGCAUUGGGGAA$$$$$$$$$$$$$$$$$$$$$$$$$$$$$$$UAGG$CUAAG$$$$$$AAAUCUCCU$$$AG$UCAU$GUUUAUGACAAAGGA$$$$$$$$$$$$$$$$$$$$$$$$$$$$$$$$$AUGGAAGUGAAUU$$$GGUUUUU$AUCCAUUUCCAUUACCUAUGG$$UUUAU$$AAAG$$$$UCCUACCACAUUAUGGUGCCUU$UUCUAUUAUUUCCCCAGGACAUCAAUGGCAAGCUGUUUCUUCCCAAAUAUGCACUUUCUCAGGAUGCUUGUACAUACAGAGACUUCAUCUA?AGAACUGUAGAAAUACCAGGAUGCCCACACCAUGUUGCUCCUUAUUUCUCCUACCCUGUCGCU
Mus                                     CCCACUGAGUAUACGAUGUACGUGGAUAGGAGAGAGUGUGCCUACUGCCUGACCAUCAACACCACCAUCUGCGCUGGGUAUUGUAUGACACGGGUAUGUUGUUCACUGCAUUUCUUUUAGCUGUAAAUUAUAUAGGCCUAAA$GUUGUCUGUUAAUAUUUAGAAAGGAAGUAGGGCUAAAUCAUAGU$$$$$$$$$$$$$$$$$$$$$$$$$$$$$$$$$$$$$$$$$$$$$$$$$$$$$$$$$$$$$$$$$$$$$$$$$$$$$$$$$$$$$$$$$$$$$$$$$$$$$$$$$$$$$$$$$$$$$$$$$$$$$$$$$$$$$$$$$$$$$$$$$$$$$$$$$$$$$$$$$$$$$$$$$$$$$$$$$$$$$$$$$$$$$$$$$$$$$$$$$$$$$$$$$$$$$$$$$$$$$$$$$$$$$$$$$$$$$$$$$$$$$$$$$$$$$$$$$$$$$$$$$$$$GUGCUCUUUGGGAAG$CCAAG$CACACUGUUUUC$$$$$$$$$$$$$$$$$$$$$$$$$$$$$$$$$$$$$$$$$$$$$$$$$$$$$$$$$$$$$$$$$$$$$$$$$$$$$$$$$$$$$$$$$$$$$$$$$$$$$$$$$$$$$$$$$$$$$$$$$$$$$$$$$$$$$$$$$$$$$$$$$$$$$$$$$$$$$$$$$$$$$$$$$$$$$$$$$$$$$$$$$$$$$$$$$$$$$$$$$$$$$$$$$$$$$$$$$$$$$$$$$$$$$$$$$$$$$$$$$AGAAUUAUAAUGGUGUGA$$CUCUACUCAG$$AAAAGAAAGUACAGAUACA$UUUGCAAC$$$$$$$$$$$$$$$$$$$$$$$$$$$$$$$$$$$$$$$$$$$$$$$$$$$$$$$$$$$$$$$$$$$$$$$$$$$$$$$$$$$$$$$$$$$$$$$$$$$$$$$$$$$$$$$$$$$$$$$$$$$$$$$$$$$$$$$$$$$$$$$$$$$$$$$$$$$$$$$$$$$$$$$$$$$$$$$$$$$$$$$$$$$$$$$$$$$$$$$$$$$$AGUCU$$ACCCU$AAAGAGUU$$$$$$$$$$$$$$$$$$$$$UGUUCUG$AUCA$$AAGG$$UAGAUGAGA$$ACAAAGUGUC$$$$$$$$$$$$$$$$$$$$$$$$$$$$$$$$$$$$$$$$$$$$$$$$$$$$$$$$$$$$$$$$$$$$$$$$$$$$$$$$$$$$$$$$$$$$$$$$$$$$$$$$$$$$$$$$$$$$$$$$$$$$$$$$$$$$$$$$$$$$$$UUUUUUUUUUUUUUGUAUCUGAGUGGUUAAUUGUAG$$$AUGUGU$$$$$$$$$$$$$$$$$$$$$$$$$$$$$$$$$$$$$$$$$$$$$$$$$$$$$$$$$$$$$$$$$$$$$$$$$$$$$$$$$$$$$$$$$$$$$$$$$$$$$$$$$$$$$$$$$$$$$$$$$$$$$$$$$$$$$$$$$$$$$$$$$$$$$$$$$$$$$$$$$$$$$GGGUAA$$$$$$$$$$$$$$$$$$$$$$$$$$$$$$$CAGAGCUCAG$$$$$$GAGUCCUCU$AUAGAUCAU$CACUGAAACAAAGGG$$$$$$$$$$$$$$$$$$$$$$$$$$$$$$$$$AUAUCAGUAAGUU$GUGGUCUUU$$$CUAUU$AUACUAUCUAAA$$$GUUGUGUGGAG$$$$$UUUAUCAUGUUAAGAUCUCUU$$$$$$UUCUUUCCACAGGAUAUCAAUGGCAAACUGUUUCUUCCCAAAUAUGCACUCUCUCAGGAUGUCUGUACAUACAGAGACUUCAUCUACAGAACAGUGGAAAUACCAGGAUGCCCGCACCAUGUUUCUCCUUAUUUCUCCUUCCCUGUCGCC
Acomys                                  ????????????????????????????????????????????????????????????????????????????????UU??AUGCC?GGGCUAUGUUGUU$$UGUCGUUUCAUUUAGUUGUAAAUUAUAUUGGCCUAAA$GUGGUCUGUUAAUAUUUAGAAAGGAAGU$GAGAUAAAUCGUAGC$AUCGUUUCCAAAUCC$GAUGG$UACU$$$$$$$$$$$$$$$$$$$$$$$$$$$$$$$$$$$$$$$$$$$$$$$$$$$$$$$$$$$$$$$$$$$$$$$$$$$$$$$$$$$$$$$$$$$$$$$$$$$$$$$$$$$$$$$$$$$$$$$$$$$$$$$$$$$$$$$$$$$$$$$$$$$$$$$$$$$$$$$$$$$$$$$$$$$$$$$$$$$$$$$$$$$$$$$$$$$$$$$$$$$$$$$$$$$$$$$$$$$$$$$$$$$$$$$$$$$$$$$$$GU$CAUUUUGGAAAG$CCAAG$CACACUGUUUUU$$$$$$$$$$$$$$$$$$$$$$$$$$$$$$$$$$$$$$$$$$$$$$$$$$$$$$$$$$$$$$$$$$$$$$$$$$$$$$$$$$$$$$$$$$$$$$$$$$$$$$$$$$$$$$$$$$$$$$$$$$$$$$$$$$$$$$$$$$$$$$$$$$$$$$$$$$$$$$$$$$$$$$$$$$$$$$$$$$$$$$$$$$$$$$$$$$$$$$$$$$$$$$$$$$$$$$$$$$$$$$$$$$$$$$$$$$$$$$$$$AGAUUUAUAAUUAUGUGA$$CUUUACUCAG$$AGAGAAAGGUACAGAUAC$$$$$$$$$$$$$$$$$$$$$$$$$$$$$$$$$$$$$$$$$$$$$$$$$$$$$$$$$$$$$$$$$$$$$$$$$$$$$$$$$$$$$$$$$$$$$$$$$$$$$$$$$$$$$$$$$$$$$$$$$$$$$$$$$$$$$$$$$$$$$$$$$$$$$$$$$$$$$$$$$$$$$$$$$$$$$$$$$$$$$$$$$$$$$$$$$$$$$$$$$$$$$$$$$$$$$$AGUCU$$ACCCU$CAAGAUUU$$$$$$$$$$$$$$$$$$$$$UGUUCUC$CUGGUCAAAG$AUGAAUGAGA$$AGGAAGUGUC$$$$$$$$$$$$$$$$$$$$$$$$$$$$$$$$$$$$$$$$$$$$$$$$$$$$$$$$$$$$$$$$$$$$$$$$$$$$$$$$$$$$$$$$$$$$$$$$$$$$$$$$$$$$$$$$$$$$$$$$$$$$$$$$$$$$$$$$$$$$$$$$$$$UCUUUCUUUGUCUCUGAAGGGUUAAGUAUGG$$$AUGUGUU$$$$$$$$$$$$$$$$$$$$$$$$$$$$$$$$$$$$$$$$$$$$$$$$$$$$$$$$$$$$$$$$$$$$$$$$$$$$$$$$$$$$$$$$$$$$$$$$$$$$$$$$$$$$$$$$$$$$$$$$$$$$$$$$$$$$$$$$$$$$$$$$$$$$$$$$$AAGCUAGUACCGAGUAA$$$$$$$$$$$$$$$$$$$$$$$$$$$$$$$CAAAACUCAG$$$$$$GAGUCCUUU$GUAGCGUAU$CACUGAACCAAAGGG$$$$$$$$$$$$$$$$$$$$$$$$$$$$$$$$$AUAUCAGUAAAUU$AUGGUCUUU$$$CUAUU$GCACUAUCUAAA$$$GUUGUGUGAAG$$$$$UAUCUUAAGUUAUGAUCCUGU$$$$$$UUCUUCCCACAGGAUAUCAAUGGCAAACUGUUUCUUCCCAAAUAUGCACUCUCCCAAGAUGUCUGUACAUACAGAGACUUCAUCUACAGAACUGUGGAAAUACCAGGAUGUCCACUCCACAUUGCUCCGUACUUCUCCUACCCUGUUGCC
Microtus                                ????????????????????????????????????????????????????????????????????????????????UUGUA?GACAGGGUUA$GUUGUUACCUGUACUUCUUUUAGCUACAAUAUAUAUAGGCCAGAA$GUGAUCUGUUAAUAUUUAGAAAGUAAGU$GAGAUAAAUCAUAGC$UAAUUUUCCAAAUCC$AGUGG$UACU$$$$$$$$$$$$$$$$$$$$$$$$$$$$$$$$$$$$$$$$$$$$$$$$$$$$$$$$$$$$$$$$$$$$$$$$$$$$$$$$$$$$$$$$$$$$$$$$$$$$$$$$$$$$$$$$$$$$$$$$$$$$$$$$$$$$$$$$$$$$$$$$$$$$$$$$$$$$$$$$$$$$$$$$$$$$$$$$$$$$$$$$$$$$$$$$$$$$$$$$$$$$$$$$$$$$$$$$$$$$$$$$$$$$$$$$$$$$$$$$$GU$CUCUUUGGAA$G$CCAAG$AGCAUUGUUUUC$$$$$$$$$$$$$$$$$$$$$$$$$$$$$$$$$$$$$$$$$$$$$$$$$$$$$$$$$$$$$$$$$$$$$$$$$$$$$$$$$$$$$$$$$$$$$$$$$$$$$$$$$$$$$$$$$$$$$$$$$$$$$$$$$$$$$$$$$$$$$$$$$$$$$$$$$$$$$$$$$$$$$$$$$$$$$$$$$$$$$$$$$$$$$$$$$$$$$$$$$$$$$$$$$$$$$$$$$$$$$$$$$$$$$$$$$$$$$$$$$AGAAUUAUAACAAUGUGU$$CUCUGUUUGG$$AAAAAGAAAUAAAGAUACA$UUUGCAAU$$$$$$$$$$$$$$$$$$$$$$$$$$$$$$$$$$$$$$$$$$$$$$$$$$$$$$$$$$$$$$$$$$$$$$$$$$$$$$$$$$$$$$$$$$$$$$$$$$$$$$$$$$$$$$$$$$$$$$$$$$$$$$$$$$$$$$$$$$$$$$$$$$$$$$$$$$$$$$$$$$$$$$$$$$$$$$$$$$$$$$$$$$$$$$$$$$$$$$$$$$$$AGUCU$$ACCCC$CAA$$UUUA$$$$$UUUAA$CCUCAU$UUUGUUCUC$AUGAUCAAAG$GUAAAUGAGA$$AGAAGGUGUC$$$$$$$$$$$$$$$$$$$$$$$$$$$$$$$$$$$$$$$$$$$$$$$$$$$$$$$$$$$$$$$$$$$$$$$$$$$$$$$$$$$$$$$$$$$$$$$$$$$$$$$$$$$$$$$$$$$$$$$$$$$$$$$$$$$$$$$$$$$$$UUUUGGGGGAC$GGGGUCUCUGGGGGGUUAAGUGGGG$$$AUGGGGU$$$$$$$$$$$$$$$$$$$$$$$$$$$$$$$$$$$$$$$$$$$$$$$$$$$$$$$$$$$$$$$$$$$$$$$$$$$$$$$$$$$$$$$$$$$$$$$$$$$$$$$$$$$$$$$$$$$$$$$$$$$$$$$$$$$$$$$$$$$$$$$$$$$$$$$$$$$$$$$CUCUGGGGGGU$UAAGUGCAGAUGUGUUAGGUAUUGAGUAACAGGAGUUCAA$$$$$$GAGUCCUCU$AUAGGUCAU$CACUGAAAUAAAGGG$$$$$$$$$$$$$$$$$$$$$$$$$$$$$$$$$AUGUCAGUAAAUU$AUGGUCUUU$$$CUAUC$GCACUAUCUAGGA$$GCAGUGUGAAA$$$$$UUUA$CACAUUAUGAUCCCUU$$$$$$UACUUUCCAUGGGAUAUCAACGGCAAGCUGUUUCUUUCCAAAUACGCACUCUCCCAGGAUGUUUGCACAUACAGAGACUUCACCUACAGAACUGUGGAGAUACCAGGAUGCCCACGCCACGU?GCUCCUUUAU?CUCCUACC????????
Mesocricetus                            ?????UGA?UAUACAAUGUACGUGGAUAGGAGAGAGUGUGCCUAUUGCCUAACCAUCAACACCACCAUCUGUGCCGGGUAUUGUAUGACACGGGUAUGUUAUUCACUAUACUUCUUUCAGUUGUAAAUUAUAUAGGCCUAA$$$$$$$$$$$$$$$$$$$$$$$$$$$$$$$$$$$UAUAU$AUAGUAUUAUUUUCUAAAUCC$AAUGG$UACU$$$$$$$$$$$$$$$$$$$$$$$$$$$$$$$$$$$$$$$$$$$$$$$$$$$$$$$$$$$$$$$$$$$$$$$$$$$$$$$$$$$$$$$$$$$$$$$$$$$$$$$$$$$$$$$$$$$$$$$$$$$$$$$$$$$$$$$$$$$$$$$$$$$$$$$$$$$$$$$$$$$$$$$$$$$$$$$$$$$$$$$$$$$$$$$$$$$$$$$$$$$$$$$$$$$$$$$$$$$$$$$$$$$$$$$$$$$$$$$$$GU$CUCCUUGGGGAG$CCAAU$AGCAUUGUUUUC$$$$$$$$$$$$$$$$$$$$$$$$$$$$$$$$$$$$$$$$$$$$$$$$$$$$$$$$$$$$$$$$$$$$$$$$$$$$$$$$$$$$$$$$$$$$$$$$$$$$$$$$$$$$$$$$$$$$$$$$$$$$$$$$$$$$$$$$$$$$$$$$$$$$$$$$$$$$$$$$$$$$$$$$$$$$$$$$$$$$$$$$$$$$$$$$$$$$$$$$$$$$$$$$$$$$$$$$$$$$$$$$$$$$$$$$$$$$$$$$$AGAAUUAUAAUAGUGUGA$$CUCUGUUUAG$$AAAAAGAAAUUCAGAUAUA$UUUGUAAC$$$$$$$$$$$$$$$$$$$$$$$$$$$$$$$$$$$$$$$$$$$$$$$$$$$$$$$$$$$$$$$$$$$$$$$$$$$$$$$$$$$$$$$$$$$$$$$$$$$$$$$$$$$$$$$$$$$$$$$$$$$$$$$$$$$$$$$$$$$$$$$$$$$$$$$$$$$$$$$$$$$$$$$$$$$$$$$$$$$$$$$$$$$$$$$$$$$$$$$$$$$$AGUCU$$ACCCU$GAA$$UUUA$$$$$UUUAAAUCUUAU$UUUGUUCUC$AUGAUCAAAG$GUAAAUGAAA$$AGAAAGUGUUGGGGGAGCCAGCAUUGUUUUCGAAUUAUAAUAGUGGACUCUGUUUAGAAAAAGAAAUUCAGAUAUAUUUGUAACAUCUACCCUGAAUUUAUUUAAAUCUUAUUUUGUUCUCAUGAUCAAAGGUAAAUGAAAAGAAAGUGUUGGUUUUUUUUUUUUGGUCUUUUAGGGGUUAAAUGUCA$$$AUGUGUU$$$$$$$$$$$$$$$$$$$$$$$$$$$$$$$$$$$$$$$$$$$$$$$$$$$$$$$$$$$$$$$$$$$$$$$$$$$$$$$$$$$$$$$$$$$$$$$$$$$$$$$$$$$$$$$$$$$$$$$$$$$$$$$$$$$$$$$$$$$$$$$$$$$$$$$$$AAGCUAGAAUUGAGUAA$$$$$$$$$$$$$$$$$$$$$$$$$$$$$$CAG$AGUUCAA$$$$$$GAGUCCUCU$AUAGGUCAU$CACUGAAAUAAAGGG$$$$$$$$$$$$$$$$$$$$$$$$$$$$$$$$$GUAUCAGUAAAUU$AUGGUCUUU$$$CUGUU$GUACUAUCUAAA$$$CUAGUGUAAAA$$$$$CUUAUCAUAUUAU$AUCCCUU$$$$$$UUCUUUCCAUAGGAUAUCAAUGGCAAGCUGUUUCUUCCCAAAUCUGCCCUCUCCCAGGAUGUUUGUACAUACAGAGACUUCACCUACAGAACUGUGGAAAUACCAGGAUGCCCACACCAUGUUGUUCCU??AUUCUCC????????????
Spalax                                  ?????UGAGUAUACA?UGUACGUCGAUAGGAGAGAGUGUGCGUAUUGCCUAACCAUCAACACCACCAUCUGUGCCGGGUAUUGUAUGACAAGGGUAUGUAGUUCUUUGAACUUCUUUUAGGUGUAAAUUAUAUAGACCUAAA$GUAGACCAUUCAUAUUUAGAAAGGAAAU$GUCAUAAAUCAUAACACCAUUUUCCAAGUCGGAAUGA$UACU$$$$$$$$$$$$$$$$$$$$$$$$$$$$$$$$$$$$$$$$$$$$$$$$$$$$$$$$$$$$$$$$$$$$$$$$$$$$$$$$$$$$$$$$$$$$$$$$$$$$$$$$$$$$$$$$$$$$$$$$$$$$$$$$$$$$$$$$$$$$$$$$$$$$$$$$$$$$$$$$$$$$$$$$$$$$$$$$$$$$$$$$$$$$$$$$$$$$$$$$$$$$$$$$$$$$$$$$$$$$$$$$$$$$$$$$$$$$$$$$$GA$CUCUUUAAGAAG$UCAAG$UACACUAUUUAC$$$$$$$$$$$$$$$$$$$$$$$$$$$$$$$$$$$$$$$$$$$$$$$$$$$$$$$$$$$$$$$$$$$$$$$$$$$$$$$$$$$$$$$$$$$$$$$$$$$$$$$$$$$$$$$$$$$$$$$$$$$$$$$$$$$$$$$$$$$$$$$$$$$$$$$$$$$$$$$$$$$$$$$$$$$$$$$$$$$$$$$$$$$$$$$$$$$$$$$$$$$$$$$$$$$$$$$$$$$$$$$$$$$$$$$$$$$$$$$$AAGAAUUA$$$$$$UGUGG$$AUCUACUCAG$$AAAAAUAAGUACAGAUUCA$UUUGUAAC$$$$$$$$$$$$$$$$$$$$$$$$$$$$$$$$$$$$$$$$$$$$$$$$$$$$$$$$$$$$$$$$$$$$$$$$$$$$$$$$$$$$$$$$$$$$$$$$$$$$$$$$$$$$$$$$$$$$$$$$$$$$$$$$$$$$$$$$$$$$$$$$$$$$$$$$$$$$$$$$$$$$$$$$$$$$$$$$$$$$$$$$$$$$$$$$$$$$$$$$$$$$AGUUUACUCCCU$CAA$AUUUA$$$$$UUUAAACCUUAU$$$$$$$$$$$$$$$$$$$$$$$$AAAAGAGA$$GGAAUGUGUC$$$$$$$$$$$$$$$$$$$$$$$$$$$$$$$$$$$$$$$$$$$$$$$$$$$$$$$$$$$$$$$$$$$$$$$$$$$$$$$$$$$$$$$$$$$$$$$$$$$$$$$$$$$$$$$$$$$$$$$$$$$$$$$$$$$$$$$$$$$$$$$$$$$$$$AUUUUUGUCUCUGAAGGAUUAAGUAUAG$$$CUGUCUU$$$$$$$$$$$$$$$$$$$$$$$$$$$$$$$$$$$$$$$$$$$$$$$$$$$$$$$$$$$$$$$$$$$$$$$$$$$$$$$$$$$$$$$$$$$$$$$$$$$$$$$$$$$$$$$$$$$$$$$$$$$$$$$$$$$$$$$$$$$$$$$$$$$$$$$$$AAGGUGGUAUUGGGGGA$$$$$$$$$$$$$$$$$$$$$$$$$$$$$$$UAAGGCUCAG$$$$$$GAAUCUUCUUUUAG$UCAU$AUUUGUAACAAAGGACUGUACAUAAAGUAUGUAAGCUGCGUUCUGCCUAUUGCACUAUCUAUAUGGUCUUU$$$$$$$$$$$$$$$$$$$$$$$$$$$$$$$AAAG$$$$$UCUAUCACAUUAUGACCCCUU$UUCUAUUCUUCACACAGGAUAUCAAUGGCAAGCUGUUUCUUCCCAAAUAUGCGCUCUCCCAGGACGUUUGUACAUACAGAGACUUCAUCUACAGAACUGUAGAAAUACCAGGAUGCCCACACCAUGUCGCUCCUUAUUUCUCCUACCCUGUUGCU
Sicista                                 CCCACUGAGUAUACAAUGUACAUCGAUAAGAGAGAGUGUGCUUAUUGCCUGACCAUCAACACCACCAUCUGUGCCGGGUAUUGUAUGACACGGGUAUGUCGCUCACUGCGCUUCUUUCAGCUAUAAAUUAUAUAGACUUAAAAGCAGACUUUUUUUCCUUAGGUAGGAAAU$AAAGCAAAUCCCAGACCCAUUUUUCAAAUGC$AUUGG$CAUU$$$$$$$$$$$$$$$$$$$$$$$$$$$$$$$$$$$$$$$$$$$$$$$$$$$$$$$$$$$$$$$$$$$$$$$$$$$$$$$$$$$$$$$$$$$$$$$$$$$$$$$$$$$$$$$$$$$$$$$$$$$$$$$$$$$$$$$$$$$$$$$$$$$$$$$$$$$$$$$$$$$$$$$$$$$$$$$$$$$$$$$$$$$$$$$$$$$$$$$$$$$$$$$$$$$$$$$$$$$$$$$$$$$$$$$$$$$$$$$$$GA$CUCU$$AAGAAG$CAGAA$CAUACCAUUUAU$$$$$$$$$$$$$$$$$$$$$$$$$$$$$$$$$$$$$$$$$$$$$$$$$$$$$$$$$$$$$$$$$$$$$$$$$$$$$$$$$$$$$$$$$$$$$$$$$$$$$$$$$$$$$$$$$$$$$$$$$$$$$$$$$$$$$$$$$$$$$$$$$$$$$$$$$$$$$$$$$$$$$$$$$$$$$$$$$$$$$$$$$$$$$$$$$$$$$$$$$$$$$$$$$$$$$$$$$$$$$$$$$$$$$$$$$$$$$$$$$AGCAUUAU$$$$$$GUAG$$AUUGACU$$$$$$$$$$$$$$$$$$$$$$$$$$UUAUAAC$$$$$$$$$$$$$$$$$$$$$$$$$$$$$$$$$$$$$$$$$$$$$$$$$$$$$$$$$$$$$$$$$$$$$$$$$$$$$$$$$$$$$$$$$$$$$$$$$$$$$$$$$$$$$$$$$$$$$$$$$$$$$$$$$$$$$$$$$$$$$$$$$$$$$$$$$$$$$$$$$$$$$$$$$$$$$$$$$$$$$$$$$$$$$$$$$$$$$$$$$$$$AGAUUU$AUCUU$CCAGAUUUA$$$$$UUUAAACCAUAC$CUUGUUCUC$AUGAUCAAGG$AUGAAAGAGG$$$$$$$$UGUA$$$$$$$$$$$$$$$$$$$$$$$$$$$$$$$$$$$$$$$$$$$$$$$$$$$$$$$$$$$$$$$$$$$$$$$$$$$$$$$$$$$$$$$$$$$$$$$$$$$$$$$$$$$$$$$$$$$$$$$$$$$$$$$$$$$$$$$$$$$$$$$$$$$$$$ACUUUUAUCCCUGGAGGAUAAAGUGUU$$$$$$$$$$$$$$$$$$$$$$$$$$$$$$$$$$$$$$$$$$$$$$$$$$$$$$$$$$$$$$$$$$$$$$$$$$$$$$$$$$$$$$$$$$$$$$$$$$$$$$$$$$$$$$$$$$$$$$$$$$$$$$$$$$$$$$$$$$$$$$$$$$$$$$$$$$$$$$$$$$$$AAGUUGGUAUUGGGGA$$$$$$$$$$$$$$$$$$$$$$$$$$$$$$$$UGGGGCCAAG$$$$$$GAAUCCACCCCUAC$UCAU$GUUUGUG$$$GGGGA$$$$$$$$$$$$$$$$$$$$$$$$$$$$$$$$$AUAU$A$UAAAUAAUUGGGUUU$$GUCUAUUUCCAUUACCAAUAU$$A$UUUCUACCACUUACCAGACCAUGUAAUGUCCCCUU$UUCUCUUCUUUCCCCAGGACAUCAAUGGCAAGCUGUUUCUUCCCAAAUACGCACUCUCCCAGGAUGUGUGUACAUACAGAGACUUCAUCUAUAGAACUGUAGAAAUACCAGGAUGCCCACAACACAUUGCUCCUUACUUCUCCUACCCUGUUGCU
Castor                                  CCAACCGAGUAUACAAUGUACGUCGAUAGGAGGGAGUGUGCUUAUUGCUUAACCGUCAACACCACCAUCUGUGCCGGGUAUUGCAUGACACGGGUAUGUCGCUCAUCGCACUUCUUUUACUUGUAAAUUAUGUAGACCUGGAAGCA$UGCAUCCCUGUCUAGGAAGGAAAUGAGA$UAAAUCACAACCUCAUUU$UCCAACU$$AAUAGUAAUU$$$$$$$$$$$$$$$$$$$$$$$$$$$$$$$$$$$$$$$$$$$$$$$$$$$$$$$$$$$$$$$$$$$$$$$$$$$$$$$$$$$$$$$$$$$$$$$$$$$$$$$$$$$$$$$$$$$$$$$$$$$$$$$$$$$$$$$$$$$$$$$$$$$$$$$$$$$$$$$$$$$$$$$$$$$$$$$$$$$$$$$$$$$$$$$$$$$$$$$$$$$$$$$$$$$$$$$$$$$$$$$$$$$$$$$$$$$$$$$$$GG$CUCAUUAAGAAG$CAGAG$CACACAGUUUAC$$$$$$$$$$$$$$$$$$$$$$$$$$$$$$$$$$$$$$$$$$$$$$$$$$$$$$$$$$$$$$$$$$$$$$$$$$$$$$$$$$$$$$$$$$$$$$$$$$$$$$$$$$$$$$$$$$$$$$$$$$$$$$$$$$$$$$$$$$$$$$$$$$$$$$$$$$$$$$$$$$$$$$$$$$$$$$$$$$$$$$$$$$$$$$$$$$$$$$$$$$$$$$$$$$$$$$$$$$$$$$$$$$$$$$$$$$$$$$$$$AUGAUUAC$$$$$$AUAG$$AUCUACUCAG$$AAAAAUGGGGACAGAUAAA$UUUACGAU$$$$$$$$$$$$$$$$$$$$$$$$$$$$$$$$$$$$$$$$$$$$$$$$$$$$$$$$$$$$$$$$$$$$$$$$$$$$$$$$$$$$$$$$$$$$$$$$$$$$$$$$$$$$$$$$$$$$$$$$$$$$$$$$$$$$$$$$$$$$$$$$$$$$$$$$$$$$$$$$$$$$$$$$$$$$$$$$$$$$$$$$$$$$$$$$$$$$$$$$$$$$AGUUUU$AGUCC$GCAGAUUUA$$$$$$$$AAAC$UUAU$CUUGUCCCC$AUGAUCAAGA$AAAAAAUAGA$$GACACAUGUC$$$$$$$$$$$$$$$$$$$$$$$$$$$$$$$$$$$$$$$$$$$$$$$$$$$$$$$$$$$$$$$$$$$$$$$$$$$$$$$$$$$$$$$$$$$$$$$$$$$$$$$$$$$$$$$$$$$$$$$$$$$$$$$$$$$$$$$$$$$$$$$$$$$$$$ACUUUUGUCUCUGUAGGAUUCAGUGUAG$$$AUGUGUU$$$$$$$$$$$$$$$$$$$$$$$$$$$$$$$$$$$$$$$$$$$$$$$$$$$$$$$$$$$$$$$$$$$$$$$$$$$$$$$$$$$$$$$$$$$$$$$$$$$$$$$$$$$$$$$$$$$$$$$$$$$$$$$$$$$$$$$$$$$$$$$$$$$$$$$$$AAUUUGGCAUUGGGGAA$$$$$$$$$$$$$$$$$$$$$$$$$$$$$$$UAGGGCUAAA$$$$$$GAAUCCUCCUCUAG$UCAU$AUUUGUGAGGAAGGA$$$$$$$$$$$$$$$$$$$$$$$$$$$$$$$$$GUAGAAUUAA$GU$$$UGGUUUUGAUCUGUUUCCAUUACCUGUGU$$GUUUUCUAAAG$$$$CUGUGUCACAUUAGGCUCCCUU$UUCUAUUCUUUCCU$AGGAUAUCAAUGGCAAGCUGUUUCUUCCCAAAUAUGUGCUGUCCCAGGAUGUGUGCACAUACAGAGACUUCAUCUACAGAACUGUAGAAAUACCUGGAUGCCCACACCACGUUGCUCCUUAUUUCUCCUACCCCGUUGCU
Hystrix                                 ?????????????????????????????????????????????????????????????????????????????????????????????????????????????UCUU$UUUU$$CUAUAA$UUAUAUAAACCUAGAAUCAGUCCAUUCCUAC$UAGAAAAGAAAUGAGA$UAUAUCACAAUCUUAUUUUCUAAAUCU$AGUGGUUAUU$$$$$$$$$$$$$$$$$$$$$$$$$$$$$$$$$$$$$$$$$$$$$$$$$$$$$$$$$$$$$$$$$$$$$$$$$$$$$$$$$$$$$$$$$$$$$$$$$$$$$$$$$$$$$$$$$$$$$$$$$$$$$$$$$$$$$$$$$$$$$$$$$$$$$$$$$$$$$$$$$$$$$$$$$$$$$$$$$$$$$$$$$$$$$$$$$$$$$$$$$$$$$$$$$$$$$$$$$$$$$$$$$$$$$$$$$$$$$$$$$AG$CUCUGUAAGGAG$UAGAA$CAUAUAGUUUAC$$$$$$$$$$$$$$$$$$$$$$$$$$$$$$$$$$$$$$$$$$$$$$$$$$$$$$$$$$$$$$$$$$$$$$$$$$$$$$$$$$$$$$$$$$$$$$$$$$$$$$$$$$$$$$$$$$$$$$$$$$$$$$$$$$$$$$$$$$$$$$$$$$$$$$$$$$$$$$$$$$$$$$$$$$$$$$$$$$$$$$$$$$$$$$$$$$$$$$$$$$$$$$$$$$$$$$$$$$$$$$$$$$$$$$$$$$$$$$$$$AAUGUUAU$$$$$$GUGG$$AUCUGCUCAG$$CAAAAUGGG$$$$$AUAAA$UUUAUAAAAA$$$$$$$$$$$$$$$$$$$$$$$$$$$$$$$$$$$$$$$$$$$$$$$$$$$$$$$$$$$$$$$$$$$$$$$$$$$$$$$$$$$$$$$$$$$$$$$$$$$$$$$$$$$$$$$$$$$$$$$$$$$$$$$$$$$$$$$$$$$$$$$$$$$$$$$$$$$$$$$$$$$$$$$$$$$$$$$$$$$$$$$$$$$$$$$$$$$$$$$$$$$UUUU$$ACCUA$CUAGAUUCA$$$$$UUUAAACCUUGU$CUUGUUCCC$AUGAUAAAGG$GUGAGAGAG$$$$GAAGGUAUCA$$$$$$$$$$$$$$$$$$$$$$$$$$$$$$$$$$$$$$$$$$$$$$$$$$$$$$$$$$$$$$$$$$$$$$$$$$$$$$$$$$$$$$$$$$$$$$$$$$$$$$$$$$$$$$$$$$$$$$$$$$$$$$$$$$$$$$$$$$$$$$$$$$$$$$CUUUUGUCUCUGUAAGAUUCAGUUUAG$$$CUAUGUU$$$$$$$$$$$$$$$$$$$$$$$$$$$$$$$$$$$$$$$$$$$$$$$$$$$$$$$$$$$$$$$$$$$$$$$$$$$$$$$$$$$$$$$$$$$$$$$$$$$$$$$$$$$$$$$$$$$$$$$$$$$$$$$$$$$$$$$$$$$$$$$$$$$$$$$$$AAGUUGGUAUUGGAGAC$$$$$$$$$$$$$$$$$$$$$$$$$$$$$$$UAAGACUAAG$$$$$$GAAUCUUCCUCUAG$UUGU$UUUUGCAACAAAUAA$$$$$$$$$$$$$$$$$$$$$$$$$$$$$$$$$$$$$$$$$$$$$$$$$GGGG$$$$$$CUGUUUCCUUUAUU$AAAU$$GUUUUCUAACA$$$$UCCUAUCAUAUUAUGCUCCUUU$UUCUACUCUUUUUUCAGGAUAUCAAUGGCAAGCUGUUUCUUCCCAAAUAUGCUCUCUCCCAGGA??UGUUGACAUACAGAGACU?CAUC??????????????????????????????????????????????????????????????????
Heteromys                               ?????????????????????????????????????????????????????????????????????????CUGGG?ACUGCAUGACUCGGGUAUGUA$CUCACCGCACAUCUU$GACAUGGAAAUGAGACAGACUCAGGCGCAGUCCAGCCCUGUCUAGAAGGGACGUGAGA$UGAGUCACAUCCUUACUUAUCAAAUUG$AAUGGCAGUU$$$$$$$$$$$$$$$$$$$$$$$$$$$$$$$$$$$$$$$$$$$$$$$$$$$$$$$$$$$$$$$$$$$$$$$$$$$$$$$$$$$$$$$$$$$$$$$$$$$$$$$$$$$$$$$$$$$$$$$$$$$$$$$$$$$$$$$$$$$$$$$$$$$$$$$$$$$$$$$$$$$$$$$$$$$$$$$$$$$$$$$$$$$$$$$$$$$$$$$$$$$$$$$$$$$$$$$$$$$$$$$$$$$$$$$$$$$$$$$$$GG$CUUAUGAAGAAG$UAGAA$CACAAAGUUUAU$$$$$$$$$$$$$$$$$$$$$$$$$$$$$$$$$$$$$$$$$$$$$$$$$$$$$$$$$$$$$$$$$$$$$$$$$$$$$$$$$$$$$$$$$$$$$$$$$$$$$$$$$$$$$$$$$$$$$$$$$$$$$$$$$$$$$$$$$$$$$$$$$$$$$$$$$$$$$$$$$$$$$$$$$$$$$$$$$$$$$$$$$$$$$$$$$$$$$$$$$$$$$$$$$$$$$$$$$$$$$$$$$$$$$$$$$$$$$$$$$AAUACUAC$$$$$$GUAG$$ACCUACCCAGAACAAAGUGGGUGCACUUAAG$UUUAUGAUC$$$$$$$$$$$$$$$$$$$$$$$$$$$$$$$$$$$$$$$$$$$$$$$$$$$$$$$$$$$$$$$$$$$$$$$$$$$$$$$$$$$$$$$$$$$$$$$$$$$$$$$$$$$$$$$$$$$$$$$$$$$$$$$$$$$$$$$$$$$$$$$$$$$$$$$$$$$$$$$$$$$$$$$$$$$$$$$$$$$$$$$$$$$$$$$$$$$$$$$$$$$$$$$UU$ACUUG$UCAUAGUUA$$$$$UGUGGACCUUAA$CUUGUUUCC$CU$AGCAAAA$AUAAAAU$GC$$AGAAUGUGGU$$$$$$$$$$$$$$$$$$$$$$$$$$$$$$$$$$$$$$$$$$$$$$$$$$$$$$$$$$$$$$$$$$$$$$$$$$$$$$$$$$$$$$$$$$$$$$$$$$$$$$$$$$$$$$$$$$$$$$$$$$$$$$$$$$$$$$$$$$$$$$$$$$$$$$AC$$$$$$$$$$$$$$$$$$$$$$$$$$$$$AGGUGUUUU$$$$$$$$$$$$$$$$$$$$$$$$$$$$$$$$$$$$$$$$$$$$$$$$$$$$$$$$$$$$$$$$$$$$$$$$$$$$$$$$$$$$$$$$$$$$$$$$$$$$$$$$$$$$$$$$$$$$$$$$$$$$$$$$$$$$$$$$$$$$$$$$$$$$$$$AAGCUGGUAUUGGGGAA$$$$$$$$$$$$$$$$$$$$$$$$$$$$$$$AGGGAUUCAA$$$$$$GAGUCUUCCACUAG$UCAU$GCUCGAGACAGGGCA$$$$$$$$$$$$$$$$$$$$$$$$$$$$$$$$$$$$$$$$$$GUCU$$$UGGUUUUGAUCAGUGUCUGCUACCUGUAU$$GCUUUCUAAAG$$$$UCCUUUCACACUGGGCUCC$UU$UCCUGUUCUUCCCUCAGGAUAUCAAUGGGAAGCUGUUUCUUCCAAAGUAUGCCCUCUCCCAGGACAUCUGUACAUACAG?GACUUCGUCUACAGAACUGUAGAAAUACCUGGCUGUCCCUACCCGG?UGCCCCUUACUUCUCCUACCCAG?????
Massoutiera                             ?????????????????????????????????????????????????????????????????????????CCGGAUAUUGCAUGACACGGGUAUGUAGCCCAGCUCACUUCUU$UA$CUA$$$$$$$$$$$$$$$$$CAAUCAGGUCCUCCCUACCUAGAAAGAAAAUGAGG$UAAAUCACAACCUCAUCUUCUAUAUCG$AAUGGUUCUUUUGGAGUAAGAAGCCAGGCCUGGUGGUGCAGACCUGUAAUCCCAGAACUCUGGAAGGCUGAAACAGCAGAAUCACAAUUUCAAACCCAACCUUAGUGACAUAGCAAGACCCUGUCUCAAAAAGCAUUGUCUGAGGAUGUAGCUUAGCACAAAUGACCUGGGCUUGCUCCCCAGUACCACAAAACAAACAAACAAACAAACAAGAAGACAGACGAAGAAGAUGAGAGGGGGAGAUAGUUGAC$$$$$$$$$$$$$$$$$$$$$$$$$$$$$$$$$$$$$$$$$$$$$$$$$$$$$$$$$$$$$$$$$$$$$$$$$$$$$$$$$$$$$$$$$$$$$$$$$$$$$$$$$$$$$$$$$$$$$$$$$$$$$$$$$$$$$$$$$$$$$$$$$$$$$$$$$$$$$$$$$$$$$$$$$$$$$$$$$$$$$$$$$$$$$$$$$$$$$$$$$$$$$$$$$$$$$$$$$$$$$$$$$$$$$$$$$$$$$$$$$$$$$$$$$$$$$$$$$$$$$$$$$$$$$$$$$$$AAUAUUA$$$$$$UGUGG$$AUUUACCCAG$$AAAAAUUGGUCCAGAUAAA$UUAAGUACC$$$$$$$$$$$$$$$$$$$$$$$$$$$$$$$$$$$$$$$$$$$$$$$$$$$$$$$$$$$$$$$$$$$$$$$$$$$$$$$$$$$$$$$$$$$$$$$$$$$$$$$$$$$$$$$$$$$$$$$$$$$$$$$$$$$$$$$$$$$$$$$$$$$$$$$$$$$$$$$$$$$$$$$$$$$$$$$$$$$$$$$$$$$$$$$$$$$$$$$$$$$AUUUU$$AUCCU$CCAGAUUUA$$$$$CUUAAACCUUAU$CUUGUUCCC$AUGAUCAAGG$AUGAAAGAGA$$AGAGGCUAUC$$$$$$$$$$$$$$$$$$$$$$$$$$$$$$$$$$$$$$$$$$$$$$$$$$$$$$$$$$$$$$$$$$$$$$$$$$$$$$$$$$$$$$$$$$$$$$$$$$$$$$$$$$$$$$$$$$$$$$$$$$$$$$$$$$$$$$$$$$$$$$$$$$$$$$ACUU$CAUCCGUGUAGGAU$GUGUGUAG$$$AUGUGUU$$$$$$$$$$$$$$$$$$$$$$$$$$$$$$$$$$$$$$$$$$$$$$$$$$$$$$$$$$$$$$$$$$$$$$$$$$$$$$$$$$$$$$$$$$$$$$$$$$$$$$$$$$$$$$$$$$$$$$$$$$$$$$$$$$$$$$$$$$$$$$$$$$$$$$$$$AUGUUGGUACUGAGGAC$$$$$$$$$$$$$$$$$$$$$$$$$$$$$$$UGAGGCUAGG$$$$$$$AAUCCUCCCCUGG$UUGG$CUUUG$GCCUAUU$$$$$$$$$$$$$$$$$$$$$$$$$$$$$$$$$$$$$$$$$$$$$$$U$$$CCUGUU$$CUCUGUGUCCUCUACUUGUCU$$GCGUUCUAAAG$$$$$UGUAUCACAUG$UGCUCCUUG$GUUUACUCUUUCUUUAGGAUAUCAAUGGGAAACUGUUUCUUCCCAAGUACGCCCUCUCCCAGGACGUGUGCACAUAUGGAGACUUCAUCUAUAGGACGGUGGCCAUCCCAGGGUGCCCACACCACAGUGCUCCCUACUUCUCCUACCCU??????
Jaculus                                 ????????????????????????????????????????????????????????????????????????????????UUGUAUGACACGGGUACGUAGCUCACUGCAC$$$$UUUAGUAAUAAAUGAUAUAGAGCACAAAGCAGGCCAUUCCUUCUUAGACAGGAAAU$GAGACAAAUCCUAACCC$AUUUUCCAAACCC$AUUGG$CACU$$$$$$$$$$$$$$$$$$$$$$$$$$$$$$$$$$$$$$$$$$$$$$$$$$$$$$$$$$$$$$$$$$$$$$$$$$$$$$$$$$$$$$$$$$$$$$$$$$$$$$$$$$$$$$$$$$$$$$$$$$$$$$$$$$$$$$$$$$$$$$$$$$$$$$$$$$$$$$$$$$$$$$$$$$$$$$$$$$$$$$$$$$$$$$$$$$$$$$$$$$$$$$$$$$$$$$$$$$$$$$$$$$$$$$$$$$$$$$$$$GA$CUCUUUAAAAAC$UAGAG$CACACACUUUAC$$$$$$$$$$$$$$$$$$$$$$$$$$$$$$$$$$$$$$$$$$$$$$$$$$$$$$$$$$$$$$$$$$$$$$$$$$$$$$$$$$$$$$$$$$$$$$$$$$$$$$$$$$$$$$$$$$$$$$$$$$$$$$$$$$$$$$$$$$$$$$$$$$$$$$$$$$$$$$$$$$$$$$$$$$$$$$$$$$$$$$$$$$$$$$$$$$$$$$$$$$$$$$$$$$$$$$$$$$$$$$$$$$$$$$$$$$$$$$$$$AGCAUUAU$$$$$$$UGG$$ACUUACUCAG$$AAAA$$$$$$$$$$AUUAA$UUUAUAAC$$$$$$$$$$$$$$$$$$$$$$$$$$$$$$$$$$$$$$$$$$$$$$$$$$$$$$$$$$$$$$$$$$$$$$$$$$$$$$$$$$$$$$$$$$$$$$$$$$$$$$$$$$$$$$$$$$$$$$$$$$$$$$$$$$$$$$$$$$$$$$$$$$$$$$$$$$$$$$$$$$$$$$$$$$$$$$$$$$$$$$$$$$$$$$$$$$$$$$$$$$$$AGUUU$$ACCUC$CCAGAUUGA$$$$$UUUAAACCUUGU$CUUGUUCUC$AUGAUCAAGG$AUAGAAGAGA$$ACAAGGUGCC$$$$$$$$$$$$$$$$$$$$$$$$$$$$$$$$$$$$$$$$$$$$$$$$$$$$$$$$$$$$$$$$$$$$$$$$$$$$$$$$$$$$$$$$$$$$$$$$$$$$$$$$$$$$$$$$$$$$$$$$$$$$$$$$$$$$$$$$$$$$$$$$$$$$$$ACUUUUGUCUCUGGAGGACUAAAUGUAG$$$AUGUGCU$$$$$$$$$$$$$$$$$$$$$$$$$$$$$$$$$$$$$$$$$$$$$$$$$$$$$$$$$$$$$$$$$$$$$$$$$$$$$$$$$$$$$$$$$$$$$$$$$$$$$$$$$$$$$$$$$$$$$$$$$$$$$$$$$$$$$$$$$$$$$$$$$$$$$$$$$AAGUUCCUAUUGGGGAA$$$$$$$$$$$$$$$$$$$$$$$$$$$$$$$UGGGACUAGA$$$$$$GAGUCUUC$$$GAG$UGAG$AUCUGUGUCAAAAGA$$$$$$$$$$$$$$$$$$$$$$$$$$$$$$$$$AUAGAAGUAAACU$$$GGGUUUU$AUCUGUAUCAAAUACCUAUAU$$AUUUUCUAUAGCUUCUCAUAUCACAUGAUGUUUCCUU$CCCGACUCUGUCCCCAGGAUAUCAAUGGCAAGCUGCUGCUUCCCAAGUAUGCGCUCUCCCAGGAUGUUUGCACAUACAGAGAUUUCAUCUACAGAACAGUAGAAAUACCAGGAUGCCCACACCAUGUUGUGCCUUA?UUCUCCUACCCUGUCGCU
Dipus                                   ????????????????????????????????????????????????????????????????????????GCUGGGUAUUGUAUGACACGGGUAUGUAGCUCACUGCAC$$$$UUUAGUAAUAAAUGAUAUAGACCAUAAAGCAGGCCAUUCCUUCUUAGACAGGAAAU$GAGACAAAUCCUAACCCUAUUUUCCAAACCC$AUUGG$CACU$$$$$$$$$$$$$$$$$$$$$$$$$$$$$$$$$$$$$$$$$$$$$$$$$$$$$$$$$$$$$$$$$$$$$$$$$$$$$$$$$$$$$$$$$$$$$$$$$$$$$$$$$$$$$$$$$$$$$$$$$$$$$$$$$$$$$$$$$$$$$$$$$$$$$$$$$$$$$$$$$$$$$$$$$$$$$$$$$$$$$$$$$$$$$$$$$$$$$$$$$$$$$$$$$$$$$$$$$$$$$$$$$$$$$$$$$$$$$$$$$AA$CUCUUUAAAAAC$UAGAG$CACACAGUUUAC$$$$$$$$$$$$$$$$$$$$$$$$$$$$$$$$$$$$$$$$$$$$$$$$$$$$$$$$$$$$$$$$$$$$$$$$$$$$$$$$$$$$$$$$$$$$$$$$$$$$$$$$$$$$$$$$$$$$$$$$$$$$$$$$$$$$$$$$$$$$$$$$$$$$$$$$$$$$$$$$$$$$$$$$$$$$$$$$$$$$$$$$$$$$$$$$$$$$$$$$$$$$$$$$$$$$$$$$$$$$$$$$$$$$$$$$$$$$$$$$$AGCAUUAU$$$$$$GUGGUAGUGUACUCAG$$AAAA$$$$$$$$$$AUUAA$UUUAUAAC$$$$$$$$$$$$$$$$$$$$$$$$$$$$$$$$$$$$$$$$$$$$$$$$$$$$$$$$$$$$$$$$$$$$$$$$$$$$$$$$$$$$$$$$$$$$$$$$$$$$$$$$$$$$$$$$$$$$$$$$$$$$$$$$$$$$$$$$$$$$$$$$$$$$$$$$$$$$$$$$$$$$$$$$$$$$$$$$$$$$$$$$$$$$$$$$$$$$$$$$$$$$AGUUU$$ACCUC$CCAGAUUUA$$$$$UUUAAACCUU$U$CUUGUUCUC$AUGAUCAAGG$AUAGACGAGA$$ACAAAGUGCC$$$$$$$$$$$$$$$$$$$$$$$$$$$$$$$$$$$$$$$$$$$$$$$$$$$$$$$$$$$$$$$$$$$$$$$$$$$$$$$$$$$$$$$$$$$$$$$$$$$$$$$$$$$$$$$$$$$$$$$$$$$$$$$$$$$$$$$$$$$$$$$$$$$$$$ACUUUUGUCUCCGGAAGACUAAACGUAG$$$AUGUGCU$$$$$$$$$$$$$$$$$$$$$$$$$$$$$$$$$$$$$$$$$$$$$$$$$$$$$$$$$$$$$$$$$$$$$$$$$$$$$$$$$$$$$$$$$$$$$$$$$$$$$$$$$$$$$$$$$$$$$$$$$$$$$$$$$$$$$$$$$$$$$$$$$$$$$$$$$AAGUUGGUAUUGGGGAA$$$$$$$$$$$$$$$$$$$$$$$$$$$$$$$UGGGACUAGA$$$$$$GAGUCUUCUUCUAG$UGAU$AUCUGUGACAAAAGA$$$$$$$$$$$$$$$$$$$$$$$$$$$$$$$$$AUAGAAGUAAACU$$$GGGUUUU$AUCUGUUUCAAUUACCUAUGU$$AUUUUCUAGAGCUUCUCAUAUCACAUGAUGUUUCCUU$CCCUACUCUGUCCCCAGGAUAUCAAUGGCAAGCUGCUGCUUCCCAAGUAUGCGCUCUCCCAGGAUGUUUGCACAUACAGAGAUUUCAUCUACAGAACAGUAGAAAUACCAGGAUGCCCACACCAUGUUGCUCCUUACUUCUCCUACCC?G?CGCU
Lepus                                   ?????????????????????????????????????????????????????CAUCAACACCACCAUGUGUGCUGGAUAUUGCAUGACACGGGUAUGUAGCUCA$UCAACUUCUUUUAGCUGUAAAUUACAUGA$$$$$$$AGCAGUCGAUGCCUAUCUAGAAAGGAAAUGAAA$UAUAUCACAACCUCAUUUCCCAAAUCC$AAU$$$$$$$$$$$$$$$$$$$$$$$$$$$$$$$$$$$$$$$$$$$$$$$$$$$$$$$$$$$$$$$$$$$$$$$$$$$$$$$$$$$$$$$$$$$$$$$$$$$$$$$$$$$$$$$$$$$$$$$$$$$$$$$$$$$$$$$$$$$$$$$$$$$$$$$$$$$$$$$$$$$$$$$$$$$$$$$$$$$$$$$$$$$$$$$$$$$$$$$$$$$$$$$$$$$$$$$$$$$$$$$$$$$$$$$$$$$$$$$$$$$$$$$$$$$$$$$$$$$$$$$$$GGAG$GGCACAGGUUAC$$$$$$$$$$$$$$$$$$$$$$$$$$$$$$$$$$$$$$$$$$$$$$$$$$$$$$$$$$$$$$$$$$$$$$$$$$$$$$$$$$$$$$$$$$$$$$$$$$$$$$$$$$$$$$$$$$$$$$$$$$$$$$$$$$$$$$$$$$$$$$$$$$$$$$$$$$$$$$$$$$$$$$$$$$$$$$$$$$$$$$$$$$$$$$$$$$$$$$$$$$$$$$$$$$$$$$$$$$$$$$$$$$$$$$$$$$$$$$$$$AGUAUUAU$$$$$$GUGA$$CUUUUCUCAG$$AACAAUGGGUACAGAUAAG$UUGAUAACUUGCCUUUUAAGCGUUGAACCACAGAUUAUAGAAAAAUGUACUUUUGGAAAAGCCCUUCCUAAGGCACAAUCCUUAGCUCAUUUCUCAUAAUCCUAAAGGCAGUGUCUGCAUUAUAUUUCCACCAAAUGAAUCAUUUUUCAUUUAGCUGGAUGUACGUCCCUGCCAUGUUUUUUUUUUUUUUUU$$$$$$$$$$$$$$$$$$$$$$UUUAUUUGACAGUUGAUUUA$$$$$UUUCAACUCUGU$CUUGUUCCC$AUGAUCAAGG$AUAGAAGGGA$$GGAGGGUGUC$$$$$$$$$$$$$$$$$$$$$$$$$$$$$$$$$$$$$$$$$$$$$$$$$$$$$$$$$$$$$$$$$$$$$$$$$$$$$$$$$$$$$$$$$$$$$$$$$$$$$$$$$$$$$$$$$$$$$$$$$$$$$$$$$$$$$$$$$$$$$$$$$$$$$$ACUUUUGCCUUUAUAGGAUUCAGUGUGG$$$AUGUGGU$$$$$$$$$$$$$$$$$$$$$$$$$$$$$$$$$$$$$$$$$$$$$$$$$$$$$$$$$$$$$$$$$$$$$$$$$$$$$$$$$$$$$$$$$$$$$$$$$$$$$$$$$$$$$$$$$$$$$$$$$$$$$$$$$$$$$$$$$$$$$$$$$$$$$$$$$AACCUGGUAUUGGGGGA$$$$$$$$$$$$$$$$$$$$$$$$$$$$$$$UGGGGCCAAG$$$$$$GAAUCCU$UGCCUC$UCAU$AUUUGUAACAAAAGA$$$$$$$$$$$$$$$$$$$$$$$$$$$$$$$$$AUUUGAAUGAGUU$$$GAUUUCU$AUGUAUUUCCAUUAUCUCCAU$$GUUUUCUAAAG$$$$UCUUAUCACAUUUUUCUC$$UU$UUCUAUUCUUCCCAUAGGAUAUCAAUGGCAAGCUGUUUCUUCCCAAAUAUGCCCUCUCCCAGGAUGUUUGUACAUAUGGAGACUUCAUCUACAGGACUGUAGAAAUACCAGGGUGCCCACACCAUGUCACUCCUUAUUUCUCCUAUCCUGUUGCU
Ochotona                                ?????????????????????????????????????????????????????CAUCAACACCACCAUCUGUGCUGGAUAUUGCAUGACACGGGUAUGUAGUUCG$UCCACUUCUUUUAGUUGUAAAUUAUAUAA$$$$$$$$GCAGUCUAUUUCCAUCUAGAGAAGAAAUGAAA$CAAAUCCCAACCUCAUUUCCCAAAUCC$AACAGA$AUU$$$$$$$$$$$$$$$$$$$$$$$$$$$$$$$$$$$$$$$$$$$$$$$$$$$$$$$$$$$$$$$$$$$$$$$$$$$$$$$$$$$$$$$$$$$$$$$$$$$$$$$$$$$$$$$$$$$$$$$$$$$$$$$$$$$$$$$$$$$$$$$$$$$$$$$$$$$$$$$$$$$$$$$$$$$$$$$$$$$$$$$$$$$$$$$$$$$$$$$$$$$$$$$$$$$$$$$$$$$$$$$$$$$$$$$$$$$$$$$$$$$$$$$$$$$$$$$$$$$GAG$GAUGCAGGUUAC$$$$$$$$$$$$$$$$$$$$$$$$$$$$$$$$$$$$$$$$$$$$$$$$$$$$$$$$$$$$$$$$$$$$$$$$$$$$$$$$$$$$$$$$$$$$$$$$$$$$$$$$$$$$$$$$$$$$$$$$$$$$$$$$$$$$$$$$$$$$$$$$$$$$$$$$$$$$$$$$$$$$$$$$$$$$$$$$$$$$$$$$$$$$$$$$$$$$$$$$$$$$$$$$$$$$$$$$$$$$$$$$$$$$$$$$$$$$$$$$$AAUAUUAU$$$$$$GUGG$$UUCUUCUCAG$$AACAAUGGGUACAGAUAAG$UUGAAAAA$$$$$$$$$$$$$$$$$$$$$$$$$$$$$$$$$$$$$$$$$$$$$$$$$$$$$$$$$$$$$$$$$$$$$$$$$$$$$$$$$$$$$$$$$$$$$$$$$$$$$$$$$$$$$$$$$$$$$$$$$$$$$$$$$$$$$$$$$$$$$$$$$$$$$$$$$$$$$$$$$$$$$$$$$$$$$$$$$$$$$$$$$$$$$$$$$$$$$$$$$$$$AAAGUU$ACUUC$CCAGAUUUA$$$$$CUUCAACUUUAU$CUUGUUUCU$GUGAUCAAGG$AUGAAAGGAA$$$$$$GGUGUU$$$$$$$$$$$$$$$$$$$$$$$$$$$$$$$$$$$$$$$$$$$$$$$$$$$$$$$$$$$$$$$$$$$$$$$$$$$$$$$$$$$$$$$$$$$$$$$$$$$$$$$$$$$$$$$$$$$$$$$$$$$$$$$$$$$$$$$$$$$$$$$$$$$$$$ACAUUUAUCUUUACAGGAUUCAGUGUGGGA$AUGGC$$$$$$$$$$$$$$$$$$$$$$$$$$$$$$$$$$$$$$$$$$$$$$$$$$$$$$$$$$$$$$$$$$$$$$$$$$$$$$$$$$$$$$$$$$$$$$$$$$$$$$$$$$$$$$$$$$$$$$$$$$$$$$$$$$$$$$$$$$$$$$$$$$$$$$$$$$$AAGUUGGUAUUGGG$AA$$$$$$$$$$$$$$$$$$$$$$$$$$$$$$$GCAGGGUAAU$$$$$$GAAUUCU$UGCCCC$UCAU$AUUUGUGACAAAAGA$$$$$$$$$$$$$$$$$$$$$$$$$$$$$$$$$ACAUGAUUGAGUU$$$GAUUUCU$ACCUGUUUCUAUUAUGUAUGU$$GUUUUCUGAAG$$$$UUAU$$CACAUUGUGCUC$$$$$$$$$$$$$UUUCCACAGGAUAUCAACGGCAAGCUGUUUCUUCCCAAAUUUGCUCUCUCCCAGGACGUAUGCACAUAUGGAGACUUCAUCUAUAGGACUGUGGAAAUACCAGGGUGUCCACACCAUGUUGCUCCUUAUUUCUCUUAUCCUGUUGCU
Oryctolagus                             ?????????????????????????????????????????????????????CAUCAACACCACCAUCUGUGCUGGAUAUUGCAUGACACGGGUAUGUAGCUCA$UCAACUUCUUUUAGCUGUAAAUUACAUAAGCCUAGAAGCAGUCUAUGCCUAUCUAGAAAGGAAAUGAAA$UACAUCACAACCUCAUUUCCCAAAUCC$AGU$$$$$$$$$$$$$$$$$$$$$$$$$$$$$$$$$$$$$$$$$$$$$$$$$$$$$$$$$$$$$$$$$$$$$$$$$$$$$$$$$$$$$$$$$$$$$$$$$$$$$$$$$$$$$$$$$$$$$$$$$$$$$$$$$$$$$$$$$$$$$$$$$$$$$$$$$$$$$$$$$$$$$$$$$$$$$$$$$$$$$$$$$$$$$$$$$$$$$$$$$$$$$$$$$$$$$$$$$$$$$$$$$$$$$$$$$$$$$$$$$$$$$$$$$$$$$$$$$$$$$$$$$GGAG$GGCACAGGUUAC$$$$$$$$$$$$$$$$$$$$$$$$$$$$$$$$$$$$$$$$$$$$$$$$$$$$$$$$$$$$$$$$$$$$$$$$$$$$$$$$$$$$$$$$$$$$$$$$$$$$$$$$$$$$$$$$$$$$$$$$$$$$$$$$$$$$$$$$$$$$$$$$$$$$$$$$$$$$$$$$$$$$$$$$$$$$$$$$$$$$$$$$$$$$$$$$$$$$$$$$$$$$$$$$$$$$$$$$$$$$$$$$$$$$$$$$$$$$$$$$$AGUAUUAU$$$$$$GUGG$$CUUUUCUUAG$$AACAAUGGGUACAGAUAAG$UUGAUAAC$$$$$$$$$$$$$$$$$$$$$$$$$$$$$$$$$$$$$$$$$$$$$$$$$$$$$$$$$$$$$$$$$$$$$$$$$$$$$$$$$$$$$$$$$$$$$$$$$$$$$$$$$$$$$$$$$$$$$$$$$$$$$$$$$$$$$$$$$$$$$$$$$$$$$$$$$$$$$$$$$$$$$$$$$$$$$$$$$$$$$$$$$$$$$$$$$$$$$$$$$$$$AGUGUU$ACUUC$CCUGAUUUA$$$$$UUUCAACUCUGU$CUUGUUCCC$AUGAUCAAGG$AUAAAAGGGA$$GGAGGGUGUC$$$$$$$$$$$$$$$$$$$$$$$$$$$$$$$$$$$$$$$$$$$$$$$$$$$$$$$$$$$$$$$$$$$$$$$$$$$$$$$$$$$$$$$$$$$$$$$$$$$$$$$$$$$$$$$$$$$$$$$$$$$$$$$$$$$$$$$$$$$$$$$$$$$$$$ACUUUUGCCUUUAUAGGAUUCAAUGUGG$$$AUGUGGU$$$$$$$$$$$$$$$$$$$$$$$$$$$$$$$$$$$$$$$$$$$$$$$$$$$$$$$$$$$$$$$$$$$$$$$$$$$$$$$$$$$$$$$$$$$$$$$$$$$$$$$$$$$$$$$$$$$$$$$$$$$$$$$$$$$$$$$$$$$$$$$$$$$$$$$$$AACUUGGUAUUGGGGAA$$$$$$$$$$$$$$$$$$$$$$$$$$$$$$$UGGGGCCGAG$$$$$$GAAUCCU$UGCCUC$UCAU$AUUUGUGACAAAAGA$$$$$$$$$$$$$$$$$$$$$$$$$$$$$$$$$AUAUGAAUGAGUU$$$GAUUUCU$AUGUAUCUCCAUUAUCUACAU$$GUUUUCUAAAG$$$$UCUUAUCACAUUGUUCUC$$UU$UUCUAUUCUUCCCAUAGGAUAUCAAUGGCAAGCUGUUUCUUCCCAAAUAUGCCCUCUCCCAGGAUGUUUGUACAUAUGGAGACUUCAUCUACAGGACUGUAGAAAUACCAGGGUGCCCACACCAUGUCACUCCUUAUUUCUCCUAUCCUGUUGCU
Bos                                     CCAACUGAGUAUAUGAUGCAUGUCGAAAGGAAAGAAUGUGCUUACUGCCUAACCAUCAACACCACCAUCUGUGCUGGAUAUUGUAUGACACGGGUACGUAGUGCAUUUCAGUUCUUUUAGCUGAAAAUUAGAUAAACCUAGACCCAGUCCUUUUCUAUCCAGAAAGAAAAUGAGA$UAAACCACAACCUCAUUUCCAAAAUCU$AAUUCUUGUU$$$$$$$$$$$$$$$$$$$$$$$$$$$$$$$$$$$$$$$$$$$$$$$$$$$$$$$$$$$$$$$$$$$$$$$$$$$$$$$$$$$$$$$$$$$$$$$$$$$$$$$$$$$$$$$$$$$$$$$$$$$$$$$$$$$$$$$$$$$$$$$$$$$$$$$$$$$$$$$$$$$$$$$$$$$$$$$$$$$$$$$$$$$$$$$$$$$$$$$$$$$$$$$$$$$$$$$$$$$$$$$$$$$$$$$$$$$$$$$$$GG$CUCUGUAGA$GG$UAGAG$UGCACAGGUUAC$$$$$$$$$$$$$$$$$$$$$$$$$$$$$$$$$$$$$$$$$$$$$$$$$$$$$$$$$$$$$$$$$$$$$$$$$$$$$$$$$$$$$$$$$$$$$$$$$$$$$$$$$$$$$$$$$$$$$$$$$$$$$$$$$$$$$$$$$$$$$$$$$$$$$$$$$$$$$$$$$$$$$$$$$$$$$$$$$$$$$$$$$$$$$$$$$$$$$$$$$$$$$$$$$$$$$$$$$$$$$$$$$$$$$$$$$$$$$$$$$AGUGU$$$$$$$$$$$$$$$$$AUACUCAG$$CACAGUGGACACAGAUAAC$UGUUUGUA$$$$$$$$$$$$$$$$$$$$$$$$$$$$$$$$$$$$$$$$$$$$$$$$$$$$$$$$$$$$$$$$$$$$$$$$$$$$$$$$$$$$$$$$$$$$$$$$$$$$$$$$$$$$$$$$$$$$$$$$$$$$$$$$$$$$$$$$$$$$$$$$$$$$$$$$$$$$$$$$$$$$$$$$$$$$$$$$$$$$$$$$$$$$$$$$$$$$$$$$$$$$ACAGCU$UUUUC$CAAAAUUUA$$$$$UUUAAAUGGCAU$AUUGGUCGC$AUGAUAUAAG$AUGAAAGAGA$$$GGGAGUGUC$$$$$$$$$$$$$$$$$$$$$$$$$$$$$$$$$$$$$$$$$$$$$$$$$$$$$$$$$$$$$$$$$$$$$$$$$$$$$$$$$$$$$$$$$$$$$$$$$$$$$$$$$$$$$$$$$$$$$$$$$$$$$$$$$$$$$$$$$$$$$$$$$$$$$$ACUUUUAUCUCAACAGGGUUUAGUGUGGAU$AUAUU$$$$$$$$$$$$$$$$$$$$$$$$$$$$$$$$$$$$$$$$$$$$$$$$$$$$$$$$$$$$$$$$$$$$$$$$$$$$$$$$$$$$$$$$$$$$$$$$$$$$$$$$$$$$$$$$$$$$$$$$$$$$$$$$$$$$$$$$$$$$$$$$$$$$$$$$$$$AAGUUGGCAUUGGGAAA$$$$$$$$$$$$$$$$$$$$$$$$$$$$$$$UGGAACUAAA$$$$$$GAAUCCUCCUCGAG$UCCU$AUUUAUGACAAAAUA$$$$$$$$$$$$$$$$$$$$$$$$$$$$$$$$$AUGUUAAUUAA$$$$$$$UUUUU$AUCUGUUUCCAUUA$CUAUAU$$AUUUUCUAAAG$$$$UCCUAUCGCAUUAUGCUCCUUU$$UAAAUUCUUUCCUCAGGAUGUCAACGGCAAGCUGUUUCUUCCCAAAUAUGCCCUGUCUCAGGAUGUGUGUACAUACAGAGACUUCAUGUACAAGACUGCAGAAAUACCAGGAUGCCCACGCCAUGUUACUCCUUAUUUCUCCUACCCGGUAGCU
Sus                                     CCAACUGAGUAUAUGAUGCAUGUCGAAAGGAAAGAGUGUGCUUACUGCCUAACCAUCAACACUACCAUCUGUGCUGGAUAUUGUAUGACACGGGUAUGUAAUUCA$$UCUCUUCUUUUAGCUGUAAAUUAGAUACACAUAAACUCAGUCCAUUUAUAUCCAGAAAGAAAAUGAGA$UAAACCACAACCUCAUUUCCAAAAUCU$AAUGGUUAUU$$$$$$$$$$$$$$$$$$$$$$$$$$$$$$$$$$$$$$$$$$$$$$$$$$$$$$$$$$$$$$$$$$$$$$$$$$$$$$$$$$$$$$$$$$$$$$$$$$$$$$$$$$$$$$$$$$$$$$$$$$$$$$$$$$$$$$$$$$$$$$$$$$$$$$$$$$$$$$$$$$$$$$$$$$$$$$$$$$$$$$$$$$$$$$$$$$$$$$$$$$$$$$$$$$$$$$$$$$$$$$$$$$$$$$$$$$$$$$$$$GG$CUCCCUAGA$GG$UAGAA$UGUGCAGGUUAC$$$$$$$$$$$$$$$$$$$$$$$$$$$$$$$$$$$$$$$$$$$$$$$$$$$$$$$$$$$$$$$$$$$$$$$$$$$$$$$$$$$$$$$$$$$$$$$$$$$$$$$$$$$$$$$$$$$$$$$$$$$$$$$$$$$$$$$$$$$$$$$$$$$$$$$$$$$$$$$$$$$$$$$$$$$$$$$$$$$$$$$$$$$$$$$$$$$$$$$$$$$$$$$$$$$$$$$$$$$$$$$$$$$$$$$$$$$$$$$$$AAUAU$$$$$$$$$$$$$$$$$CUACUCCG$$CACAAUAGGUACAGAUAAU$UUUAUAAU$$$$$$$$$$$$$$$$$$$$$$$$$$$$$$$$$$$$$$$$$$$$$$$$$$$$$$$$$$$$$$$$$$$$$$$$$$$$$$$$$$$$$$$$$$$$$$$$$$$$$$$$$$$$$$$$$$$$$$$$$$$$$$$$$$$$$$$$$$$$$$$$$$$$$$$$$$$$$$$$$$$$$$$$$$$$$$$$$$$$$$$$$$$$$$$$$$$$$$$$$$$$AGUUUU$ACCUC$CAAAAUUUA$$$$$UUUAAACUUUAU$CUUGUUCUU$AUGAUAGAAG$AUAAAAAAGA$GAGAGGGUAUC$$$$$$$$$$$$$$$$$$$$$$$$$$$$$$$$$$$$$$$$$$$$$$$$$$$$$$$$$$$$$$$$$$$$$$$$$$$$$$$$$$$$$$$$$$$$$$$$$$$$$$$$$$$$$$$$$$$$$$$$$$$$$$$$$$$$$$$$$$$$$$$$$$$$$$ACUUUUGUCUCUAUGGGACUUGCUGUGGAUUAUGUU$$$$$$$$$$$$$$$$$$$$$$$$$$$$$$$$$$$$$$$$$$$$$$$$$$$$$$$$$$$$$$$$$$$$$$$$$$$$$$$$$$$$$$$$$$$$$$$$$$$$$$$$$$$$$$$$$$$$$$$$$$$$$$$$$$$$$$$$$$$$$$$$$$$$$$$$$$$GAGUUGAUAUUGAAGAA$$$$$$$$$$$$$$$$$$$$$$$$$$$$$$$UGGAACUAAG$$$$$$GAAUCCU$$$CCAG$UCCU$AUUUGUGACAAAAGA$$$$$$$$$$$$$$$$$$$$$$$$$$$$$$$$$AUAUAAGUGAAUU$$$AAUUUUU$AUCUGUUUCCAUUAUCCAUAU$$GUUUCCUAAAG$$$$UCCCGUCACAUUAUGCUCCUUC$UUUUAUUUCUUCCUCAGGAUUUCAAUGGCAAGCUGUUUCUUCCAAAAUAUGCUCUGUCUCAGGAUGUUUGUACAUAUAGAGACUUCAUGUACAAGACUGUAGAAAUACCAGGAUGCCCACAUCAUGUUACUCCUUAUUUCUCCUACCCUGUAGCU
Kogia                                   CCAACUGAGUAUAUGAUGCAUGUCGAAAGGAAAGAGUGUGCUUACUGCCUAACCAUCAACACCACCAUCUGUGCUGGAUAUUGUAUGACACGGGUAUGUAGUUCAUUUCACUUCUUUUAGCUGAAAAUUAGAUAAACCUAGACUCAGUCCAUUUCUAUCCAGAGAGAAAAUGAGA$UAAAACACAACCUCAUUUCCAAAAUCU$AAUGGUUAUU$$$$$$$$$$$$$$$$$$$$$$$$$$$$$$$$$$$$$$$$$$$$$$$$$$$$$$$$$$$$$$$$$$$$$$$$$$$$$$$$$$$$$$$$$$$$$$$$$$$$$$$$$$$$$$$$$$$$$$$$$$$$$$$$$$$$$$$$$$$$$$$$$$$$$$$$$$$$$$$$$$$$$$$$$$$$$$$$$$$$$$$$$$$$$$$$$$$$$$$$$$$$$$$$$$$$$$$$$$$$$$$$$$$$$$$$$$$$$$$$$GG$CUCUGUAGA$GG$UAGAG$UACACAGGUUAC$$$$$$$$$$$$$$$$$$$$$$$$$$$$$$$$$$$$$$$$$$$$$$$$$$$$$$$$$$$$$$$$$$$$$$$$$$$$$$$$$$$$$$$$$$$$$$$$$$$$$$$$$$$$$$$$$$$$$$$$$$$$$$$$$$$$$$$$$$$$$$$$$$$$$$$$$$$$$$$$$$$$$$$$$$$$$$$$$$$$$$$$$$$$$$$$$$$$$$$$$$$$$$$$$$$$$$$$$$$$$$$$$$$$$$$$$$$$$$$$$AGUAU$$$$$$$$$$$$$$$$$CUACUCAG$$CACAGUGGAUACAGAUAAU$UUUAUAAC$$$$$$$$$$$$$$$$$$$$$$$$$$$$$$$$$$$$$$$$$$$$$$$$$$$$$$$$$$$$$$$$$$$$$$$$$$$$$$$$$$$$$$$$$$$$$$$$$$$$$$$$$$$$$$$$$$$$$$$$$$$$$$$$$$$$$$$$$$$$$$$$$$$$$$$$$$$$$$$$$$$$$$$$$$$$$$$$$$$$$$$$$$$$$$$$$$$$$$$$$$$$AGUUUU$ACUUC$CAAAAUUUA$$$$$UUUAAAACUUAU$CUUGUUCUC$AUGAUAUAAG$GUAAAAAGGG$$$$GGGGUGUC$$$$$$$$$$$$$$$$$$$$$$$$$$$$$$$$$$$$$$$$$$$$$$$$$$$$$$$$$$$$$$$$$$$$$$$$$$$$$$$$$$$$$$$$$$$$$$$$$$$$$$$$$$$$$$$$$$$$$$$$$$$$$$$$$$$$$$$$$$$$$$$$$$$$$$ACUUUUGCCUCUAUGGGAUUUAGUAUGGAU$AUGUU$$$$$$$$$$$$$$$$$$$$$$$$$$$$$$$$$$$$$$$$$$$$$$$$$$$$$$$$$$$$$$$$$$$$$$$$$$$$$$$$$$$$$$$$$$$$$$$$$$$$$$$$$$$$$$$$$$$$$$$$$$$$$$$$$$$$$$$$$$$$$$$$$$$$$$$$$$$GAGUUAGUACCGGGGAA$$$$$$$$$$$$$$$$$$$$$$$$$$$$$$$UGGGACUAAG$$$$$$$AAUCCUCCUCCAG$UCCU$GUUUGUGACAAAAUA$$$$$$$$$$$$$$$$$$$$$$$$$$$$$$$$$AUAUAAAUGAAUU$$$GAUUUUU$AUCUGUUUCCAUUAUCUAUAU$$AUUUUCUAAAG$$$$UCCUAUCACAGUAUGCUCCUUU$UUAAAUUCUUUCCUCAGGACUUCAAUGGCAAGCUGUUUCUUCCCAAAUAUGCUCUGUCCCAGGAUGUUUGUACAUAUAGAGACUUCAUGUACAAGACUGUAGAAAUACCAGGAUGCCCACGCCAUGUUACUCCUUAUUUCUCCUACCCUGUAGCU
Homo                                    CCAACUGAGUAUACAAUGCACAUCGAAAGGAGAGAGUGUGCUUAUUGCCUAACCAUCAACACCACCAUCUGUGCUGGAUAUUGUAUGACACGGGUAUGUAGUUCAUGUCACUUCUUUUGGCUGUAAAUUAUAUAAGCCCUGAAGAAGUCCAUUCCUAUAUAGAAAGGAAAUGAAA$UAAAUCACAACCUCAUUUCCCAAAUCU$AAUGGUUAUU$$$$$$$$$$$$$$$$$$$$$$$$$$$$$$$$$$$$$$$$$$$$$$$$$$$$$$$$$$$$$$$$$$$$$$$$$$$$$$$$$$$$$$$$$$$$$$$$$$$$$$$$$$$$$$$$$$$$$$$$$$$$$$$$$$$$$$$$$$$$$$$$$$$$$$$$$$$$$$$$$$$$$$$$$$$$$$$$$$$$$$$$$$$$$$$$$$$$$$$$$$$$$$$$$$$$$$$$$$$$$$$$$$$$$$$$$$$$$$$$$GG$CUCCUUAGA$AG$CAGAG$UACACAGGUUAC$$$$$$$$$$$$$$$$$$$$$$$$$$$$$$$$$$$$$$$$$$$$$$$$$$$$$$$$$$$$$$$$$$$$$$$$$$$$$$$$$$$$$$$$$$$$$$$$$$$$$$$$$$$$$$$$$$$$$$$$$$$$$$$$$$$$$$$$$$$$$$$$$$$$$$$$$$$$$$$$$$$$$$$$$$$$$$$$$$$$$$$$$$$$$$$$$$$$$$$$$$$$$$$$$$$$$$$$$$$$$$$$$$$$$$$$$$$$$$$$$AAUAUUAU$$$$$$GUGA$$AUCUACUCAG$$CACAAUGGAUACGCAUAAU$UUUAUAAC$$$$$$$$$$$$$$$$$$$$$$$$$$$$$$$$$$$$$$$$$$$$$$$$$$$$$$$$$$$$$$$$$$$$$$$$$$$$$$$$$$$$$$$$$$$$$$$$$$$$$$$$$$$$$$$$$$$$$$$$$$$$$$$$$$$$$$$$$$$$$$$$$$$$$$$$$$$$$$$$$$$$$$$$$$$$$$$$$$$$$$$$$$$$$$$$$$$$$$$$$$$$AGUUUU$GUGUC$CCAGCUUUA$$$$$CUUAAACCUUAU$CUUGUUCCC$AUGAUCAACG$AUGAAAGAGA$$GGAGGGUCUC$$$$$$$$$$$$$$$$$$$$$$$$$$$$$$$$$$$$$$$$$$$$$$$$$$$$$$$$$$$$$$$$$$$$$$$$$$$$$$$$$$$$$$$$$$$$$$$$$$$$$$$$$$$$$$$$$$$$$$$$$$$$$$$$$$$$$$$$$$$$$$$$$$$$$$ACUUUUGUCUCUGUAGAAUUCAACGUGGUU$$$$$$$$$$$$$$$$$$$$$$$$$$$$$$$$$$$$$$$$$$$$$$$$$$$$$$$$$$$$$$$$$$$$$$$$$$$$$$$$$$$$$$$$$$$$$$$$$$$$$$$$$$$$$$$$$$$$$$$$$$$$$$$$$$$$$$$$$$$$$$$$$$$$$$$$$$$$$$$$$AAGUUGGUAUUGGAGAA$$$$$$$$$$$$$$$$$$$$$$$$$$$$$$$UGGGGCUAAG$$$$$$CAAUUCUUUCCCAG$UUGU$AUUUGUGAUGAAGGA$$$$$$$$$$$$$$$$$$$$$$$$$$$$$$$$$AUAUAAGUGAAUU$$$UAUUUUU$AUGU$$UUCUAUUAUCUAUAU$$GUUUCCUAAAG$$$$UCCUGUCACAUUAUGCUCUCUU$UUCUGUUCUUUCCCCAGGAUAUCAAUGGCAAACUGUUUCUUCCCAAAUAUGCUCUGUCCCAGGAUGUUUGCACAUAUAGAGACUUCAUCUACAGGACUGUAGAAAUACCAGGAUGCCCACUCCAUGUUGCUCCCUAUUUUUCCUAUCCUGUUGCU
    ;
end;
