# Supplementary material for: Suprafamilial relationships among Rodentia and the phylogenetic effect of removing fast-evolving nucleotides in mitochondrial, exon and intron fragments
Source: BMC Evol Biol. 2008 Nov 26;8:321. doi: 10.1186/1471-2148-8-321 (PMC2613922; doi:10.1186/1471-2148-8-321)
Supplement: Additional file 2 — Intron alignment after Gblocks. Sequence alignment of each intron after removal of poorly aligned positions by Gblocks is given in nexus format. [file 1471-2148-8-321-S2.txt]

Additional file 2 � Intron alignment after Gblocks
Sequence alignment of each intron after removal of poorly aligned positions by Gblocks is given in nexus format.


[MGF - Stem cell factor ]
#NEXUS
begin data;
    dimensions ntax=32 nchar=820;
    format symbols=" A C G U $";
    matrix
Mus                                     UUAGGUCCCGAGAAAGGUAAGGCAUUCAAGCAUUU$CCUGUUUCACUGUUCGUA$GUAAGAUUGAA$CU$UUUAU$$$$$$$$AAGCUUCCCCUGCUGGA$UGAACUGAAUGUGUUGCUAGAGAAAGA$$AUUUGUGUGUUUUU$$CUGAUAAAAAUAAAGCAGAUAUCAAUGAC$$$$$$$$UGCCAAUGAUGAG$AGA$UACAUCCGUUUCUAAGACAG$$$CAAGACUCAAU$A$UUUCUGAAUUGAAGAA$$$UUGUGUGAGUUAA$$$$$CAAUACAUG$$$AU$GGUGGCUCACA$$GUUUU$$CUCACUCUGAUAUUUGCUAGGAGAAUAG$AUGAUGUCAUUCCUC$AUCCCCAGCAUCCCUUAAUGUUCAUGUCUCAUACCUUUU$CCUUAAGGG$UCUAUCUCUGAGACUUGAGUUCUGAGCCUCACCAGUUC$AUUCUGGAU$$$CAACUCUCCCUG$AGCUGGGUCCCUAUGAUGGAA$$$$$CUAACUUCAU$GCUUU$CCUUUAAAAUCAUGAUGGGCUACCACCAG$$CUCUUCACUAUUCACGUUUCUAAGCAUG$GUUUGU$AUGCAAUAAGCCAUCCU$CC$$$AAGA$UGACUAUGGCACAUCUCUUGACAAAA$$$$CUGA$CAGCUGAACUGAGUAUGAAAUAAAUAGGAACUGCAUAACCUAGACUUGGGAGGCAGA$CCCAGCACAUACAGU$GAUAUUGCACUUCGCCUUUGGGGGACUCU$GUGAUUCAUAUAAA$UCACCAU$GUAACACUGACACAUUAUUGCUUUCUAUUUAGAUUCCAGAGUCAGUGUCAC
Acomys                                  UUGGGUCCUGAGAAAGGUAAGGCAUUUAAGCACUU$CCUGUUUAA$$GCAAACAAGCAAGCUUUCA$CU$$$$$UCUGU$$$$AAGCCUCUACCUCAGAG$UCAACUGAAUGUGUUGGUAUAGAAAGA$$ACAUGUGCAAUUUU$$CUAAUUUUAAAAAGGCAAGCAUCAAUGAC$$$$$$$$UACUAAUGAUUAG$GGA$UAGGUCAGUGUCCAAGACAAA$ACAAUACUCAAU$A$UUUUUAAAUUGAAGAA$$$UCAUGUG$$UUAA$$$$$CAAUAAAUG$$$AU$GGUGUCUCACAU$AUUUU$$$$$$AUCUGACAUUUGCUAGUAGAAUAGAAUUAUGUUAUUCUUC$AUCUCCAUUGUC$AUCAAUGCUCAUUUCUAAUAUCUUUUUCA$UAAGUCUUCUAACUCUGAAUUUUGAAUUCUGAUUCCCAUCAGUUA$ACUCUGGAU$$$CUGGUCUCCCCG$AGCUGGGUCCCUGUGAUGGAA$$$$$CUAACUUCAUUGCUUU$$CUUUUAAAACAUGAUGAAUUACCAACAG$$CUUUUCAUUAUUCACAUUUCUUA$CAUGUGGAUGC$AUGCAAUCAAUCAUCAUUCU$ACAAGA$CGAUUAUGGUGUGUUUCUUGAAAAAU$$$$CUGUGCAGCAGAGCUGAGUAUGAAAUAAAUAGGAAUUGAAUAAUGUCGAUUUGGGAAGCAGA$CCCGACACAAACUGU$GAUAUUGAACUUCGCCUUUUGGGGACUCU$GUGAUUCAUA$AAA$UCACCAU$GUAACACUGACAC$$UAUUGCUU$CUAUUUAGAUUCCAGAGUCAGUGUCAC
Microtus                                AUAGGUCCCGAGAAAGGUAAGACAUUUAAGCAUUU$CUGUUUUAAAUGUAUGUA$UCA$GC$$GG$$CUUUCCAUC$$$$$$$AA$$$UCU$CUUGCUAG$CCGGCUGUAUGAG$$$$$AAAGAA$GACAACAUGUCUGUUCAU$$$UCAA$$$AAAAAAACAAGAACCGGUGAC$$$$$$$$CACUAGUGGUUAG$AGA$AAUGUCAAU$UCUGAGGCAAAAACAAUACUCACU$A$UUUUUAAAUGGAAGAA$$$UUGUGUGAGUUAA$$$$$CGAUGCACA$$$AU$GGUGGCUCACAUUUUUUU$$$CUUACCUGAUAUUUGUUAAUAGAGUAGAAUUGUGUUAUUCUUU$AUUCCCAGGGUCCCU$ACUCUUCACUUCUCAGAUCUUUU$CCUUAAG$$$$$$$$$$$$$$$ACUUGAAUUCCAAUCCUCACCGGCUC$GUU$UGAAU$$$CUAUUCUCCCUG$AGCUGGGUUCCUAUGAUAGAA$$$$$CU$ACAUCAUUGCUUU$$CUUUCAAAAUGUGACGAAUUACCAACGG$$CCUUUCGUUAUUCACAU$UCUGAACAUGUGUAUGC$AUGCCAUAAAUCAUUGUUCU$GC$AGA$UGGCUAUAGUGGAUUUUCU$$UGAAAAAAACUGA$UAACAGGACUAAGUAUGAA$UAAAUAGGAACUGGAUGAUCUAGAUUUGGGGAGCAGG$CCCAGCA$GUGCUCU$GGUAUG$CACUUGACCUUUUGGGGACUCU$GUGAUUCAUAU$CAGUCACCAUGGUAACACUGACACGUUAUUGCUUUCUAUUUAGAUUCCAGAGUCAGUGUCAC
Mesocricetus                            UU??GUCCUGAGAA???UAAGGCAUUUCAGCAUUU$CCAAUUUCAAUGUACAUA$AAAAGCUAGGG$CUUUACA$$$$$$$$$$$$$CUCUACU$$$$AAAUCAGCUGAGUGUGUUGCUACAGUAAGA$$ACAUGUGUG$UUUU$$CUAAU$$$AAAAGAACAAAUAUUGAUGAC$$$$$$$$CACUAAUGAUUAG$AGA$GAUGUCAGUUUACAAGACCAAAACAA$ACUUGGU$A$UUUUUUAAUUGAAGAA$$$UUGUGUGAG$$$$$$$$$CAA$$$$$$$$GAU$$$$$CCUUACGUGCUUUUUUUCUUAUCUGAUACUUGUUA$UAGAGUAGAAUUAUGCUAUUCUCC$AUCUCCAGUGUCCCU$AAUGCUCACUUCUCAUAUCUUUUUCUUUAAG$$$$$$$$$$$$$$$ACUUGAAUUCUGAUCCUUACGUGUUA$AUUCU$AAU$$$CUAUUCUCCCUG$AGCUGGGUCCCUAUGAUAGAA$$$$$CUAACUUUGUUGCUUU$$CUUUGAAAAUGUGACCAAUUACCAACAA$$CUUUUCAUCAUUCACAUUUCUUAGCAUGUGUAUGC$AUGCAAUAAAUCAUUGUCCUUGCAAGA$UAACUAUGGUGGAUAUGUUUCUGAAA$$$$CUGAGCAGCAGGGCUGAGUAUGGAAUAAAUAGGAACUGAAUGAUCUAGAUUUGGGGAGUAUG$CCCAGCACAUACUCC$GGUAUUGCACUUCACCUUUUGGGGACUCU$GUAAUUCAUAUAAA$UCACC??????????????????????????????????????????????????????
Spalax                                  UUAAGUCCUGAGAA??UCAAGGCAUUUAAGCGUUUGCCA$UUUAAAUGUAAGUG$GCAAGCUUGAA$CUUUACUUCUGU$$$$CAGAAUCUUCUU$UGAAAUCUAUUGCAUGUGUAACUGUAGAAAGA$$GCAUGUGUGUUUCG$$CUAAC$$$AAAAGACCAAAUAUCAAUGAC$$$$$$$$UACUAAUGGUU$GGUGA$UU$$$$$$$$$$$$$$$$$$$$$$$GUA$U$AAUCA$UUUU$AAAU$GAAGAG$$$UUGUGUGUGAGUA$$$AACGGUAUAUA$AGAU$GGUGGCUCACAUUUUU$$$$$CUUAUCUGACAUUUGCUGGUAGUGUGGAAUUAUAUUAUUCUUC$AUGUUCAGUGUCCCU$AAUGUUCACUUCUCAAAUCUUUU$$$$$$$GG$$CCUAACUCUGAGUCUU$CAUUCUGAUCCUCACCAGUUA$$CUCUGAAU$$$CAG$$C$CCCAG$$$CUGGGUCCCUAGGACAGAA$$$$$C$AAAUUCAUUGCUUU$CCUUUU$AUAAAUGGCAAUUUGUCACCAA$$CUUCUCAUUAUUCACAUUUAUUAGCACAUGAAUGC$AUGCAAUAAGUCAUUGUUCU$GCGAGG$UGAUUAUGGUAAAUUUCUUAAUAAAA$$$$UUGAGCAACAGGACUAAGUAUGAAAUAAAUAGGAUCCAAAUAAUAUAAAUUUGGGAAGCAGG$CCUGGCACGUACUCU$AAUACCGCACUUCACCUUUUGGGGACUCU$GUAAUUCAUAUAAA$UCACC??????????????????????????????????????????????????????
Sicista                                 UC??GACCCGAGAAAGGUAAGGCACUGAAGC$CU$$GUGAUUU$GGCUUAAACAUCCAAGC$UGAA$CUUUGCACCUGU$$$$AAGAACCUGCUUCUGAA$UCAAACACCCAUGUAGCCAUAGGAAA$$UGCAUGCGUGUUUGU$$CUAAU$$$CAAGCAG$$$AUAUCAAUGUCA$$UUAUUUAUUAAUGAUU$CUAGA$UUUAUCUCUUUGCAAGACAAA$ACAAUGCUAAAACAUUUUUUAAAUC$$$GAAGAUUUAUAUGUGAGCA$$$AACCACCUAUA$AGAU$GGUGGCUCAUUUUUUUU$$$$$UUAACUGAUAUUUGC$$$$$GUGUGGAAUUAUAUUGUAUUUC$$CCUCUAGUCUCCAU$GAUGCGCACCUCUCAAGUGUU$$$CCUUAAGGG$UCUAACUCUGGGUCAUGAAUUCUGAGCCUCACCAGUUACACUCUGAAUGGC$$$$$$UCCC$$$AAUUGGAUCCCAAUGACAAAAA$$$$$UAACUUCAUUGCUUU$$CUUUU$$$$$$$$$$$$$$$$$$$$$$$$$$$$$$$$$$$$$$$$AUUUAUUAGCAUAUGUAUGC$AUGCAACAAAUCAUUGUUCU$CUAAGG$UAGCUAUG$$$AAUUUCUUGAUAAAA$$$$CAGAGUAGCAGGACUCAGUAUGAAAUAAGUAGGAUCCGAAUACUCGAGAUUUGGGAUGCAGA$CCUGGCACGUACUCU$GAGAUUGCAAGUCCACUU$$GGGAACUCU$GUAAUAC$UAUACGAU$AC$AGC???????????????????????????????????????????????????
Dipus                                   UUAAGUCCUGAGAA?GGUA$GACAUUUAAGCACUU$UUGAUUUAAGUAUAAGUA$GCAAGAUGUAA$$UUU$$$$$$$$$$$$AAGAGUCUAUUGCUGUA$$$$$$$$$$$$$$$$$$$$$$$$$$$$$$$$$$$$$$$$$$$$$$$$$$$$$$$$$$$$$$$$$$$$$$$$$$$$$$$$$$$$$$$$$$$$$$$$$$$$$$$$$$$$$$$$$$$$$$$$$$$$$$$$$$$$$$$$$$$$$$$$$$$$$$$GAAGACUUGUAUGUUAGUA$$$AACAACAUAUG$AGAU$GGUGGCUAAUCUUUAUUUU$$$UUACCUGAUAUUUGCUU$$$$UG$GGAAUUAUAUUGUACAUC$AC$$$AAAUUUCCCC$AAUGCUCACUUCUCAAAUCCUU$$CCUUAAGGG$UCUAACUCUGACUCAGGAAUCCUACUGUUAACCCGUCA$$UUCUGAAU$$$CAUUCCUCCCCACAACCGGGUCCU$$$GAUGACAAAA$$CUAACUUCAUUGCUGU$$CUUUUUUAAAAUGAUAAAUUACCCCC$$$$$GUCUCAUUAUUCACACGUAUUAGCAUAUGUAUGC$AUGCAAUAAAUCAUUGUUCU$ACAAGG$UGGCUAUGGUGAUUCUCUUCAUAAAG$$$$CAGAGCAGUA$$$$$$$$$$$$$$AUAAAUAGGAUCCAAAUACUCUAGACUUGGGAAG$ACAUCCUGGCACAUACUCUUGUUAAUGCACGCUACCUUUUUGGAACUCU$GUAAUGGCUCUACA$GCACCAU$$$AACACUGACAC??????????????????????????????????????
Allactaga                               UUAAGUCCUGAGAAAGGUAAGACAUUUAAGCAUUC$CUGAUUUAAGUAUAAAUA$ACAAGCUGUAA$CU$$$$$$$$$$$$$$$$$$$$$$$$$$$$$$$$$$$$$$$$$$$$$$$$$$$$$$$$$$$$$$$$$$$$$$$$$$$$$$$$$$$$$$$$$$$$$$$$$$$$$$$$$$$$$$$$$$$$$$$$$$$$$$$$$$$$$$$$$$$$$$$$$$$$$$$$$$$$$$$$$$$$$$$$$$$$$$$$$$$$$$$$$$$$$$$$$$$$$$$$$$$$$$$$$$$$$$$$$$$$$$$$$$$$$$$$$$$$$$$$$$$$$$$$$$$$$$$$$$$$$$$$$$$$$$$$$$$$$$$$$$$$$$$$$$$$$$$$$$$$$$$$$$$$$$$$$$$$$$$$$$$$$$$$$$$$$$$$CCUACCUGUGCCUCCUGAGUGCUCUAUCACACCGGC$$$$$$$$$$$$$$$$$$$$$$$$$$$$$$$$$$$$$$$$$$$$$$$$$$$$$$$$$$$$UCAUUGUUGU$$CUUUUUAAAAAUGACAAAUUACCAAC$$$$$UUCUCAUUAUUCACACUAAUUAGCUUAUGUAUGC$AUGCAAUAAAUCAUUGUUCU$ACAAGG$UGGCUAUGGUGAUUCUCUUCAUCAAA$$$$CAGAGCAGCA$$$$$$$$$$$$$$AUAAAUAGGAUCUGAAUACUCUAGAUUUGGGAAGCUGA$UCUGGCAUGGACUCUUGUUAAUGCACGCCACCUUUUUGGAACUCU$GGAAUUCUUCUACA$GCACCAU$GUAACACUGACACAUUAUUGCUUUCUAUUUAGAUUCCAGAGUCAGUGUCAC
Napaeozapus                             UUAG??CCUGAGAA?GGUA$GGCAUUGAAGCAUUU$CCGACUUAGGUGUAAAUA$GCAGGCUGGAA$CUUU$$$$$$$$$$$$UAGAAACUACUGCUCAA$UCAAC$$$$$$$$UAACUA$$$$$$$$$$$$$$$$$$$$$$$$$$$$$$$$$$$$$$$$$$$$$$$$$$$$$$$$$$$$$$$$$$$$$$$$$$$$$$$$$$$$$$$$$$$$$$$$$$$$$$$$$$$$$$$$$$$$$$$$$$$$$$$$$$$GAAGACUU$$AUGUUAGUA$$$AACAAUAUAUG$AGAC$GGUGGCUCACAUUGUUUUUU$CUUACCUGAUAUUGGCUU$$$$$GUGGAAUUACAUCGUACGU$$ACCUCUAGUUUUCCC$GAUGCUCACUUCUCAAAUCGUU$$CCUUAAGGG$UCUAACUUUGAGUCAUGAAUUCUGAUGCUCACUGGUUA$$UUCUGAAC$$$$$$$$$$$$$$$$$$$UAUUACCC$$$GACAAAA$$$$$CUAACUUCAUUGCUCU$$CUUUUUCAAAAUGACAAAUUACCAAC$$$$$UUCUCAUUAUUCACAUUUAUUAG$AGGAUUUUGC$AUGUCAUAAAUCAUUGUUCU$ACAAGG$UAGCUGUGGUGAGUCUCUUAAUAAAA$$$$CAGAGCAGCAGGGCUCAGCAUGGAAUAACUAGGAACCAAAUACUCUAGAUUUGGGAAGCCAA$GCUGGCGUGUACUCU$GUUAAUGCACGUCACCUUUUGGGAACUCU$GUAAUUCAUCUAGA$GCACCAU$$UAACACUGACACA$U???????????????????????????????????
Pedetes                                 UUAAGUCCUGAGAAAGGUAAGCGAAAUAAGCCUUU$CCAAUUUAAAUGUAAAUA$GCAAGUUUGAA$CUUUAUAUUUGU$$$$AAGAAUCUACUUCUGAA$UCAAGUAUCUAUGUAGUUAUAGAAAGA$UGUAUGUAUGUUUUU$$CUAAU$$$AAAGAACCAAAUAUCAAUGGCAGAAAAGAAACUAAUGACU$GAACA$UUUAUUUGUUUCCAAGGCAAA$ACAGUGCUCUAUCA$ACUGAAAAAUUAU$$$$$$$$$$AUGUGAAUA$$$AACAAUAUAUG$GGAU$GGUGCGUUAUAUUUUUU$$$$CUUCUCUUGUAUUUGCUAAUAGGGUGCUAUUAUAUUAUUCUAC$ACCUUCAUUUUCCUC$AUUGUUCCCU$CUCAAGUCUUUU$CCUUAGGGG$$$$$$$UCUGAGUCAUGAGUUCUGAUCCUCAGCAGCUA$$CUCUGAAUGGACAACUAU$$$$$$$$$$$$GUCCCUGUAAAAAA$$$$CCUUAACUUCAU$GCUUU$$CUUUUUGAA$$UGACAAAUUAACAACAA$$CUUGUCAUUAUUCACAUUUAUUAGCAAAUAUAUGC$AUGCAGUAAAUCUUUGCUCU$GGAAAGAUGACUGUGGUGAAUUUCUUAAUAAAAUAA$$$GAACAGCAGCACUCAGUAUGAAAUAAAUAGGAUCCAAAUAAUCUAGAUUUGGGAAGUGGA$CCUGGCACUUACUCU$AAUAUUGCACUUCACCUUUUGGGG$CUCU$GUAAUUCAUAUAAA$UCAUCAU$$UAACACUG$CACU?????????????????????????????????????
Idiurus                                 UUAAGUCCUGAGAAAGGUAAGGCAUAUAAGCCUUU$CCAAUUUACAUGUAAAUA$GCGAGCUUGAC$CUUUAUAUCUGU$$$$AAUAAUCUACUUCUGAA$UCAAAUAUAUGUGUAGCUAUAGAAAGA$UACAUGUGUGUUUUU$$CUAAU$$$AAAGAAGCAAAUACCAAGGGCAGAAAAAAUAUUAAUGAUU$AAAUA$UUUGUUGGUUUCCAAGAUAAA$ACAAUAUUCUAUCA$UAUUUAAAUUGAAAAA$$$UUGUAUGUGAGUA$$$AACAAUUUGUG$AGAU$GGCUGCUUAUAUUUUUU$$$$CUUCUCUGAUAUUUGCUAAUCGUGUACAAUUAUAUUAUUUUUC$ACCUGCUGUUUCCUU$CAUGUUCCCUUCUCAAAUCUUUU$CCUUAGGAG$$$$$$$GCUGAGUCUUGAAUUCUGAUCCUCACUGGCUU$$CUCUGAAUUGACAUCAC$$$$$$$$$$GGGGUCCCUAUAAAAAAAAGACUUUAAUUUUAUUGCUUU$$$$UAAAAAAAAUGAC$$$$UAACAGAAA$$CUUGUCAUUAUUCACAUUUAUUAGCAUAUGUAUGC$UUGCAAUAAAUCUUUGUUCU$ACAAGG$UGACUGUGGUGAAUUUCCUAAUAAAAUAA$$$GAACAGUAGGACUCAGUAUGAAAUAAAUAGGAUUCAAAUAAUCGAGAUUUGGGAAGUAGA$CCUGGCAC$$$$UCU$GAUAUUGCACUUCACCUUUUGGGG$CUCU$G$AAUUCAUAUAAA$UCACCAU$$UAACACUG$CACAUUAUUGCUUUC??????????????????????????
Anomalurus                              UUAAGUCCUGAGAAAGGUAAGGCAUAUAAGCCUUU$CCAAUUUAAAUGUAAAUA$G$AAGCUUGAU$CUUUAUAUCUGU$$$$AAGAAUCUACUUCUGAA$UCAAAUAUAUGUGUAGCUAU$$$$$$$CUGCAUGUG$GUUUUU$$CUAAU$$$AAAGAAGCAAGUAUCAAUGGC$GAAAAAAAAUUAAUGAUU$GAAGA$UUUGUUGGUUUCCAAGAUAAA$ACAAUACUCUAUCA$UAUUUAAAUU$AAGAA$$$UCGUAUAUGAGUA$$$AACAAUUUAUG$AGAU$GG$UGCUUAUAUUUUUU$$$$CUUCUCUGAUAUUUGCUAAUAGUAUACAAUUAUAUUAUUCCUC$ACGUCCAG$UUCUUU$AAUGUUCCCUUCUCAAAUCUUUU$CCUUAGGGG$$$$$$$UCUGAGUCAUGAAUUCUAAUCCUCACUGGCUA$$CUCUGAAUUGACCACCAC$$$$$$$$$GGGGUCCCUAUAAAAAAAA$$CCUUAACUUUAUUGCUUU$$$$UUUAAAAAAUGACAAACUAACAGCAA$$CUUGUCAUUAUUCACAUUUAUUAGCAUAUAUAGGC$AUGCAGUAAAUCUUUGCUCU$ACAAAG$UGACUGUGGUGAAUUUCCUAAUAAAAUA$$$$GAACAGCAGGACUCAGUAUGAAAUAAAUAGGAUCCGAAUAAUCGAGAUUUGGGAAGUGGGACCUGACACAUAGCUCUGAUAUUGC$CUUC$$C$$UUG$$GCCUCU$GUAAU?????????????????????????????????????????????????????????????????????
Castor                                  UUA?GUCCUGAGAAAGGUAAGGAACAUAAGCCUUG$CCAAUUUAAAUGUAAAUA$GCUAGCUUGAA$UUGUGUAUCUGUA$$$$AGAAUCUACUUCUGGA$UUAAAUACAUGUGUAUCUCUAAAAAGA$UACAUGUGUUUUA$$$$CUAAU$$$$$AAAAGCAAAUAUCAGUGGCACAAAAGAAAC$$$UGAUU$GU$GAAUGUGUUGAUUUCCAAGACAAA$ACAAUAUUCAGUCA$UUUAAAAA$$$$$GAA$$$UUAUCUAUGAAGA$$$AACAAUAUGAGGAGAU$GGUUGCUCAUAUUUUUU$$$$CUUAUCUGAUAUUUGCUAAUAGUAUACAAUUAUAUUUUUCCUU$ACCUCCAACCUCCUU$CAUGUUCCUUUCUCACAUAUUUU$CCUUAAGG$AUCUAAAUCGGAGUC$UGAAUUCUGAUCCUCAC$$$$$$$$$$$$$$$$$$$C$$$$$$$$$$$$$$$UGGGUACCUAU$$$$$$$$$$$CAAAACCUCAUUGCUUU$$CUUUUCGUAAAAAGCAAAUUACCAACAA$$CUUGUCAUUAUUCACAUUUAUUAGUAUAUGUGUGC$$$$$AACAAAUCUUUGUUCU$ACAAGG$UGACU$$GGUAAAUUUCUU$$$$AAA$$$$UAGAACAGCAGGACUCACUAUGAAAUAAGUAGGAUACAAGUAAUCUCGACUUGGGAAGC$GA$CUUUUCACAUAGUCU$GAUAUUGCACUUCACCUUUUGGGAACUCU$GUAAUUCAUAUAAA$UCACCAU$AUAACACUGACACAU????????????????????????????????????
Thomomys                                ?UGAGUCCUGAGA??GUUAAAGAAUCUAUGCAUAU$CUAAUUCAAAUACAAAUA$GUAAGCUUGAA$CUUCGUAUCUAUA$$$$AGCAUGCACGUAUGAC$UCGAAGAUGUGUGUAGUUCUAAAAAGA$AACAUGUCU$$$$$$$$$AAGU$$$AAAAAAGUAAAU$UCAGUGGCACAAAAGGAA$GAGU$AUU$GUAGACUGUGU$GCAAUUUAAUGCA$$$$$$$UGCUCAGUCA$UUUUUA$$$$$$$GAA$$$$$CUGUGUGAAGA$$$AACACUAUGAGAUCAUUGG$$$$UCAUCUUUUUA$$$$CUUAGCUUCUAUUUACUAGU$$UAUAAAGUUAUAUUUU$CUUC$$$$$$$$$$$$$UUU$AAUGUUCCCUUUUCAUAUCUUUU$CCUUAAGGA$$$UAAAGCU$AGU$$$$$$$$$$$$$$$$$$$$$$$$$$$$$$$$$$$$$$$$$$$$$$$$$$$$$CUUG$UCCAUGAGUCCUAAAA$UCCUCACUUCAUUGCUUU$$CGUUUUUGAAAA$$$$$$$$$$$$$$$$$UUUUGUUGCUGUUCAUAUUGAUUAGCAUAUAUAUGC$$$$$AAUUAGUCUUUGUUCU$ACCAAG$CCAGUGUGGUGAAUUUCUUC$CAAAGAAACUGGAGGACCAGGAUGCAAUAUGAAAUAAAUAGGAUGUGAAUAAUCCAGACUUGGGAAGUGGA$UCUG$$AC$$ACCC$$$AGAAUGCACUUCACCUUUUGGGGACUCU$GCGAUUCUUAUAAG$UCACC??????????????????????????????????????????????????????
Thryonomys                              CUGAGCUCAGAGAAAGGUAAGACACAUAAGCAUCU$CUAAUUCAAAUGUAAAUA$ACAAGCUUGAA$CUUUAUAUCUGU$$$$AACAAUCUAUUUCUGAA$UCAAAUGUGUGUGUAACAAUA$AAAGA$$CACUGUGUGUUGUU$$CUAAU$$$AAUAA$GCAAAUGUCAGCGACACAAGAUAAACCACUGGUU$UUGUA$UUUGUUGGUUUGCAAGACAAA$$CUUUAUUCAAUCA$UUUUUAAAUUAAAAAA$$$UUAAAUGUGGGUA$$$AGCAAUAUAUG$AAAU$AAUCACUCAUAUUUUUA$$$$$$$$$CUGAUAUUUGCUAAUAGAUUACAACUGUAUUAUUCUUU$ACUUCCAGUUUCCUU$AAUGUUCCCUUCUCAAAUCUUUC$CAUUAAAUA$UCUAACUCUG$$$CAUGAAUUCUGGUUCUCUGUACU$$$$$$$$$$$$$GACCUCCCUCCCUGUGCUUUGGUCCCUGUAAUAAA$$$$$$$$AAUUUAAUUGCUUU$$CUUUUGUGAA$UGACAUAU$$$$$$$$$$$$$$$$$$$$$$$$$$$$$$$$$AGCAUAUGUAUGG$$$$CA$UGACUCUUG$CUCU$AUGAUG$UGACUGUGGUGAAUUCCUUAAUAAAA$$$$UGGAACAGCAGGAUUCAGUGUGAAAUAAAUAGGAUCUGAAUAAUCUCAAUGAGGGCAACACA$$CUGGCACACACUCU$GAUACUACACCUCACCUUUUGAGGACUCU$GUGAUUCAUAUACA$UCACCAU$GUAACACUGAC$CACUAUUGCUUUCUAUUUAGAUUCCAGAGUCAGUGUCAC
Bathyergus                              CUAAGUC?AGAGAAAGGUAAGACACAUAAACAUCU$CCAAUUUAAAUGUAAAUA$GCCAGCUUGAA$CUUCAUAUCUGU$$$$AAGAAUCGAUUUCUGAA$UCAAAUGGAUGUGUAACAAUAAAAAGA$UG$$UGUGCGUUGUU$$CUAAU$$$AAAUAAUCAAAUGUCAGUGGCGCAGGAGAAACUAAUGAUU$GUGCA$UUGGUUGGUUUCCAAGGCAAA$$CAUUAUUCAAUUAAGUUAAAAAUUAU$$$$$$$$$$$ACAUGAGUA$$$AACAAUAUAUG$AAAU$AGUCAAGCAUACAUUUU$$$$CU$AUCUGAUGUUUGCUAGUAGAGUACAGUUAUAUUAUUCUUU$ACCUCCAGUUUCCUU$AAUGUUCCUUUCUCAGAUCUCUU$CAUUAAACG$UCUAAUUAUGUG$CAUGAAUUCUGAUUCUUGUCAGUUAUGUAUUGUAUUGACCCUCCUCCCUGUCACUUGGUCCCUGUAACAAA$$$$$$$$AAUUUAAUUGCUUU$$CUUCUUUGAA$UGACAAAU$$$$$$$$$$$$$$$$$$$$$$$$$$$$$$$$$AGCAUUUGUAUGC$$$$CA$UAAAUCUUUGCUCU$ACAAGG$UGACU$$GGUGAAUUUCUUAAUAAAA$$$$UAAAACAGCAGGAUUCAGUGUGAAAUAAAUAGGAUCUGAAUAAUCUCAAUAAGGGAAACAGA$CCUGGCACAUAGU$$$GAUACUGCACUUCACCUUUUGAGGACUC$$$$$$$$$$$$$$$$$UCACCAU$GUAACACUGACACGU$AU$GCUUUCUAUU$AGAU?CCAGAG?CAG?G?CAC
Hystrix                                 UUAAGUCCUGAGAAAGGUAAGGCGCACAAGCAUCU$CCACUUUGAAUAUAAAUA$CUAAGCUUGAA$CU$$$$$$$$GA$$$$AAGAACCUACUUCUGAA$UCAAAUGUACAUGUAACAAUAAAAGGG$UACCUGUGUGUUUUU$$CUACU$$$AA$$$$GCACAUGUCAAUGGCACAAGAGAAACUAAUGACU$GUAUA$UUUGUUUGUUUCCAAGAGAAA$$CAUUAUUCAAUCA$UUUGUAUUUUUUUAAA$$$UUGCAUGUGAAUA$$$AACAAUAUAUG$AAAU$$GUCACUUAUUUGUUUU$$$$$CUAUCUGAUAUUUGCUAGUAGAGUACAAUUACAUUAUUCUUU$ACCUCCAGUUUUCUU$AAUGGUCCCUUCUCAAAUCUUUU$CAUUAAAUG$UCUAAUUCUGUG$CAUGACUUCUGAUUUUCACCAGUUA$UUCCA$UAUUGACUCGUGCCCCUGCCACUUGGUUCCUAUAACAAA$$$$$$$$AAUGUAAUUGCUUU$$CUUUUUUAAA$UGACAAAU$$$$$$$$$$$$$$$$$$$$$$$$$$$$$$$$$AUCUUAUGCAUGU$$$$CA$UAAAUCUUUGCUCU$$$$$$$$$$$$UGUGGUGAACUUCUUAAUAACA$$$$CAGAAAAGCAGGACUCAAUAUGAAAUAAAUAGGAUCUGAAUAAUCUCAAUAAGGGAAACAGA$CCUGGCACAUACUCU$GAUAUUGCACUUCACCUUUUGAGGACUCUUGUUAUUCAUAUACA$UCACAAU$GUAACACUGACGCAUUAUUGCUUUCUAUUUAGAUUCCAGAGUCAGUGUCAC
Cavia                                   CUAAGUCCUGAGAAAGGUAAGACACAUAAACAUCU$CCAUUUGAAACAUAAAUA$GCAAGCUUGAG$CUUUCUAUCUGC$$$$AAGAAUCUACUUCUGAA$UCAA$UGUAUGCAUAACAAUAAAAGGC$UGAA$GUGUGUUGUU$$CUAAU$$$AA$$$$GUAAAUGUCAAUGUCACAAAGAAA$CUAAUG$CUUGUGUA$UCUGUUGGUUUUCAAGACUAA$$CAUUGUUCAAUCA$CUUUUAAAUUAAAAAG$$$UUGUAUGUGCGUA$$$AACAAUAUAUG$ACAU$UGUCACUCAUACAUUUU$$$$$$$$$CUGAUAUUUGCUAGUAGAGUACAAUUAUAUUAUUAUUU$AUCUCCAAUUUCCUU$AAUGUUCCCUUCCGCAAUGUUUU$CAUUAAGGA$UCUAAUUCCAUG$CAUGAAUUCUGAUUCUCAUGAGUUA$$UUCUGUAUUGACUCUUUCCC$UGCUCUUUGGUCGCUAAAACAAA$$$$$$$$AAUUUAAUUGCUUU$$CUUUUUUGAA$UGACAAA$$$$$$$$$$$$$$$$$$$$$$$$$$$$$$$$$$AGUAUAUGUAUGC$$$$$UAUAAAUAUUUGCUCU$AUGAGG$UGACUGUGGUGAAUUUCUUAACCAAA$$$$CAGAACAGCAGGACUCAGUGUGAAGUAAAUAGGAUCUGAAUAAUCUCAGUAAGGGAAACAGA$CCUGGCACACACUCU$GA$$$$$$$$$$$$$$$$$$$$GG$$UCUUGUUAUUCAUAUACA$UCACCAU$GUAACACUGACACAUUAUUGCUUUCUAUUUAGAUUC?AGAGUCAGUGUCAC
Massoutiera                             CUAAGUCCUGAGAAAGGUAAGACACGUAAACAGCU$CCAAUUCAAAUGUAAAUU$GCAAGUUUGAA$CUUU$$$$$$$$$$$$AAGAAUCUCUUUAUGAA$ACAAAUAUAUGUGUGACAAUGGAGAGA$UGCCUGUUUUUUUUU$CCUAAU$$$AAAUAAGCAGAUGUUAGUGGCACAAAAGAAACUAAUGACUUGUAGGCUCCUUUG$$$CCCAAGAUAAA$$CACUACUCAGAUA$UUUUUAAAUUAGAGAA$$$UUGCAUGUGAGGAGUGAAC$$UACACA$AAAU$GGUCACGUACAUUAUCU$$$GCAGUUCAUACAUUUGCUAAUGGGGUUCAACUGUGUUAUUCUUUUACCUUCGGUUUUCUU$AAUGUAACUUUCUUACAUCUUUUUCCUC$AGGG$UCUGACUCUGAGUCCUGAAUUCUGAUAUCCACCAGUUA$$UUCU$$$$$$$CUCACCCCACCACCACUUUGUCCCUGUAACAGAU$$$CCUUAGUUGUGUUGCUUU$$CUUGUUUUAAAUGAUACGUUACCAAAAAGCGUUGUCGUUGUUCACAUUUGUAAG$$UGUAGAUGC$$$GCAAUAAAUCUU$CCCCU$ACAAGG$UGAUUGUGGUGGAUUUUUAAAUACAAA$$$CACAAUGGCUGGAUUCAGUGUGAAAUAAAUAGGGUUUGAAUAACCUCAGUUUGGGAAACUUG$$$UGGCACGUACUCU$GGUAUUGCAAUUCACCUUUUGCAAACACU$GUAAUUCAUAAAAA$UCAGCGU$CUAACACUGACACGUUAUUGCUUUUUAUUUAGAUUCCAGGGUCAGUAUCAC
Ctenodactylus                           CUAA?UC?UGAGAAAGGUAAGACAUAUAAACAGCU$CCAAUUCAAAUGUAAAUU$GCAAGUUUGAA$CUUU$$$$$$$$$$$$AAGGAUCUCUUUAUGGA$ACAAAUAUAUGUGUAACAAUGGAGAGA$UGCCUGUUUUUUUUUUUCCAAU$$$AAAUAAGCAGAUGUUAGGGGCACAAAAGAAACUAAUGACU$GUAGGCUCCUUUG$$$CCCAAGAUAAC$$CACUACUCAGAUA$UUUUUAAAUUAGAGAA$$$UUGCAUGUGAGGCGUGAAC$$UACACA$AAAU$GG$CGCAUACAUUAUCU$$$GCAGUUCAUACAUUUGCUAAUGGGGUUCAACUGUGUUUUUCUUUUACCUUGGGUUUUCUU$AAUGUAACUUUCUUACAUCUUUUUCCUC$AGGG$UCUGACUCUGAGUCCUGAAUUCUAAUAUUCACCAGUUA$UUCUUG$$$$$$CCCACCCACCCACCGCUUUGUCCCUGUAACAGAU$$$CCUUAGUCGCGUUGCUUU$$CUUGUUUUAAAUGAUACAUUUCCAAAAAGCGUUGUCGUUAUUCACAUUUGUAAG$$UGUAGAUGU$$$GCAAUAAAUCUU$CCCCC$ACAAGG$UGAUUGUGGUGGAUUUUUAAAUACAAA$$$CACAAUGGCUGGAUUCAGUGUGAAAUAAAUAGGGUUUGAAUAACCUCAGUUUGGGAAACUUG$$$UGGCACGUACUCU$GGUAUUGCAAUUCACCUUUUGCAAACACU$GUAAUUCAUAAAAA$UCAGCGU$CUAACACUGACACAUUAUUGCUUUUUAUUUAGAUUCC?GGGUCC?UAUCAC
Graphiurus                              UUA?G?CCUGAGAA?GGUA$GCCAUACA$$CAUUU$CCAAUUUAAAUGUAAACA$GAAAGCU$GAAGCUUCGUAUCUGU$$$$AAGAAUCUACUUCUGAA$U$AAA$ACAUCCCUACCUAUAGAAAGA$CACAUGUAUGUUUUU$$CUAAU$$$AAAAA$$CAAAUAUCAAUGGCACAGAGGAA$CUAAUGAUU$AAA$$$UUUAUUGGUUUCCAAGGCAAA$AUAAUAUUCAAUUA$UUUUC$$$UUAAAGAA$$$UUGUAUGUGAGUC$$$AACAGUAUAUG$AGAU$AGUCAUUCAUAUAUUUUU$$$CUCAUCUGCUAUUUGCUAGUGGUGUGCAAUUGUAUUAUUCUUC$ACCUCCAGUUUCCUU$AACAUUCCCUUCACAUAUCUUUU$CCUCGAGGG$UUUAACUCUGAAUCAUAAAUUCUUAUUGUUGGCACUUA$$UACUGGGUUGACACAUACUCCUGACACUGGGUCCCUGUAACAAAA$$$CCUUAAUUCCAUUGCUUU$$CUUUUUAAAAAUGACAAAUUGCCACCAA$$CUUGUCAUUAUUCAAAUUUACUAGCACAUGUAC$C$$$$$AGUAAAUCUUUGUUCU$ACAAGG$UGAUUGUGGUG$AUUUCUUAAUGCAG$$$$UAGAAGAGCAGGAUUCAGUCGGAAAUAAAUAGCAUCCAAAUAAU$UAGAUGUGGGGAGUGGA$CCUGGCACAUACUCU$GGUAUUGUACUUCACCUUUUGGGGACUCU$GUAAUACAUAAAA$$UCAUCAU$$$AACACUGACACA?????????????????????????????????????
Dryomys                                 UUAAGUCCUGAGAAAGGUAAGACAUAGAUGCAUUU$UCAAUUUAAAUGUCAACA$GAAAGCUAGAA$CUUCAUUUCUAU$$$$AAGAAUCUACUUCUGAA$UCAAAUACAUCCCUACCUAUAGAAAGA$CA$$UGUCUGUUUUU$$CUAAU$$$GAAAAA$CAAAUAUCAGUGGCACAAAUAAA$UUAAUGAGU$AGA$$$UUCAUUGGUUUUCAAGGUUUU$$$AACAUUGAGUCA$UUUUU$$$UUAAAGAC$$$UUGUAUGUGAGUC$$$AACAAUAUAUG$AGAU$GGUUAUUCAUAUAUUUUUU$$CUCAUCUGCUACUUGCUAGUAGUGUGCAAU$AUAUUAUUCUUU$ACCCCCAAUUUUCUU$AACAUUCCCUACCCAAAUCUUUU$CCUCAAGGG$UCUGAGUCUGAGUCAUAAAUUCUUAUCCUUGGUAGUUA$$UUCUGGGUUGACACACACACCUGCUACUGGGUUCCUGUAACAAAA$$$CCUUAAUU$CAUUGCUUU$$CUUUUUUAAAAUGACGAAUUGCCACCAA$$CUUGUCAUUAUUCACGUUUACUAGCAUAUGUACAC$$$$$AGUAAAUCUUUGUUCU$ACAAAG$UGGCUAUGGUGAAUUUCUUAAGACAG$$$$UAGAACAG$UGGAUUCAGUUACAAAUAAAUAGUGUCCUAAUAAUGUAGAUUUGGGGAGUGGA$CCUGGCACAUACUCU$GGUAUUGUACUUCACCUUUUGGGGACUCU$GUAAUCCAUAAAA$$UCACCAU$GUAACACUGACGCGUUAUUGCUUUCCAUUUAGAUUCCAGAGUCAGUGUC??
Tamiasciurus                            UUAAGUCCUGAGAAAGGUGAGACACCCC$GCAUCU$CCAAUCUAAAUGUAAAUA$GCAAGCUCAAA$CUUUGUAUCAGU$$$$AAGAAUCUACUUGUAAA$UCAAAUAUAUGCAUAGCUAAAGCAAA$$$$$$$$$$$$$$$$$$$$$$$$$$$$$$$$$$$$$$$$$$$$$GGCACUAAAGAAAC$$$UGAUU$AUUGC$UUUGUUGGUUUCUAAAGGAAA$ACAAUAUUCAAUCA$CUUUUAAAUUAAAGAA$$$UUGUAUAUGAGUA$$$AAUAAUACAUG$AGAU$GGUUGCUCAUAUUAUUU$$$$CUUAUCUGCUAUUUGCUGAUAGAAUACAGUUAUAUUAUUCUUC$ACCUUCAGUUUUCUU$AAUGUUCCCUUCUCAAAUUUUUCCCCUUAAGGA$CCUGACUCUGAGUCAUGAAUUCUGAUCCUCACCAGUUA$$CUCAAAAUA$A$$$$$$$$$$$$$$$$UGGGUCCUUGUAACAAAA$$$CUCGAAUUUCAUUGAUCUUCCUCUUUUAAA$UGACAAAUUA$UAACAA$$CCUGUCUUU$$$UAUAUUUAUUA$CAUAUGUAUGCAAUGCAAUCAAUAUUUGUUCU$$$AA$$$UGCCUCUGGUAAAUUUCUU$AU$AAA$$$$CA$AACAGG$GGAUUCA$U$UGAA$UAA$$AGGAUCCAAAU$$$CUA$AUU$GUGAA$$GGA$CCUGG$$$$$$$$CU$GG$A$$$$ACU$CACCUUU$AGGGACUCU$GUAAUUCAUAUAAA$UCUCC??????????????????????????????????????????????????????
Glaucomys                               UUAAGUCCUGAGAAAGGUGAGACACUCU$GCAUCU$CCAAUCUAAAUGUAAAUC$GCAAGCUCAAA$CUUUAUAUCAGU$$$$AAGAAUCUACUUGUAAA$UCAAAUAUAUGUGUAGCUAAAGCAAA$$$$$$$$$$$$$$$$$$$$$$$$$$$$$$$$$$$$$$$$$$$$$GGCACUAAAGAAACUAAUGAUU$GUAGC$UUUGUUGGUUUCUAAAGGAAA$ACAAAAUUCAAUCA$UUUUUAAAUUAAAGAA$$$UUGUAUAUGAAUA$$$AAUAAUAUAUG$AGAU$GGUUGCUCAUAUUUUUU$$$$CUUAUCUGCUCUUUGCCAAUAGUAUACAAUUAUAUUAUUCUAC$ACCUUCCGUUUUCUU$AAUGUUCCCUUCUUAAAUCUUUC$CCUUAAGGA$CCUUACUCUGAGUCAUGAAUUCUGAUCCUCACCAGUUA$$CUCUGAAUAGA$$$$$$$$$$$$$$$$UGGGU$CUUGUAACAAAA$$$CCCUAAUUUCAUUGAUUU$CCUCUUUUAAA$UGACAAAUUA$UAACAA$$CUUGUCAUU$$$CAUAUUUAUUA$CAUAUGUAUGCAAUGCAGUCAAUAUUUGUUCC$AUAA$$$UGCUGCUGGUGAAUUUCUUAAUAAAA$$$$UAGAACAGGAGGAUUCAGUAUGAAAUAAAUAGGAUCCACAUAAUCUAGAUUUGGGAAGUGGA$CCUGGCA$$$$$$CU$GGUAUUGUACUUCACCUUUUAGGGACUCU$GUAAUUCAUAUAAA$UCACCAU$GUAACACUGACACAUUAUUGCUUUCUAUUUAGAUUCCAGAGUCAGUGUCAC
Aplodontia                              UUAACUCCUGAGAAAGGUAAGACACACAGACAUAU$CCAAUUUAAA$AUAAACA$GCAA$CUCCAA$CUUUAUACCAAU$$$$AAGAAUCUACUCAUGAA$UCAAAUAUAUGUAUAGCUAUAGAAAAA$UGC$UGU$GGUUUU$$$CUCAU$$$AAGAAAGCAAAUAUCAAAAGCACCAAAGAAACAAAUGAUU$AUAUA$UUUGUUGGUUUCUAAGGCAAA$ACAGCAUUCAAUUA$UUUUUAAACUAAAGAA$$$UUGUAUGUGAGUA$$$AUUAAUAUAUG$AGAU$GGUAACUCACAUUUUUU$$$$CUUAUCUGACAUUUGCUAGUAUUGUAUAAUUAUAUUAUUCUUC$ACCUUCAGUUUUCUU$AAUGUUCCCUUCUCAAAUCUUU$$CUUUAAGGA$CCUAACUCUGAGUCAUGAAUUCUGAUUCUCAUCAGUCA$$CUCUGUAUAGA$$$$$$$$$$$$$$$$CAGGUCCCUAU$$$$$AA$$$CC$UAGUUUCAUUGCUCUUUUUUUUUUGAAAUGAUAAAUUACCAAAAA$$UGUGUCAUUAUAAACAUUCAUUG$CAUAUAUAGGC$$$$$AAUAAAUGUUGGUUCU$ACAA$$$UGACUCUGGUGCAUUUUUUAAUAAAA$$$$UAGAACAGUAGGACUCAGCAUGAAAUAAAUAGGAUCUGAAUAAUCUAGAUUUGGGAAGUGGA$CCUGGCA$$$$$$CU$GGUAUUGUACUUCACCUUUUUGGGAGUUU$GUAAUUCGUAUAAA$UCACCAU$GUAACACUGACACAUUAUUGCUUUCUAUUUAGAUUCCAGAGUCAGUGUCAC
Ochotona                                ???????????????????????????UAGCAUCU$CCAACUUUAUUGCAAAUA$UCAAUCUUGAAUCU$UAAAUGUGUACAUAAGAAUUCGCCUUUGAG$UCAAAUAUAUGUG$AGCCAUAAAA$GA$UGCAUGUGUGUUUGC$$CUAAU$$$AAAAA$GCAAAUAUCAGUGGCACAAAACAAACU$$$GAAU$GCACA$UUUGUUGGUGUCUAAGCCAAA$ACAAUGCUCA$UUG$UUUUCAAAUGAGAGAA$$$GUAUGUGUGAAUA$$$AACAACAUAUG$$$AUAGG$CAUUCAUAUUUU$$$$$$$$$$$CUGAUAUUUGCUGGUAAUAUACAAUUGUAUGAUUCUUU$AUCUUCAG$$$UCUU$AUUGUUCAUUUCUGAGACAUUUU$UCUUAAGGC$UUUAAUG$$GAAUCAUGGCCUCUGAUCCUCAUCAGUUA$ACUCCAUGUUGACCCUGGCCCC$$CCACGGGGCCAUUGUAACACAAU$$CCUGAAUUUUACUGCUUUUUCUUUUCUUAAAUGAAAAGUGACUGACCA$$CUGGUCAUUAUUCAUAUUUAUUAGCACUAGUAGGC$$$$$$AUAAAUCUCUGCCCU$GUGGGGGUGAGUGUGGCGAAUAUCUUCAUGAA$$$$$UAGAGCACCAGGACUCAGUGUGAAAUAAAUAGGGUCUG$CUAUUCUAGAUUUGGGAAGUGGA$CCUGGCCUGUACUCG$CGGGUUGUACUUCACCUUUUGGGGACACU$GUAAUUCAUAUAAAACCAU$AU$$$AAC??????????????????????????????????????????????
Lepus                                   ???????????????????????????UAGCAUUU$CCAACUUAAAUGUAAAUA$UCAGUCUUGAAUCU$UACAUGUGUAGAGCAGAACCCACCUUUGAC$UAAAAUAUAUGUGUAGCCAUAAAA$GG$UGCAUGUGUGUAUGU$$CCAAU$$$AAAAAAGCAAAUAUCAGUGGCACAGAA$$$ACUAAUGAUU$AUACA$UUUCUUGGUUUCUAAGCCAAA$ACAGUACUCA$UAA$UUUUCAAUUUAAAGAA$$$GCAUGUGUGACUA$$$AGCAAUACGUG$AGACAGG$UACUCAUUCUUUUU$$$$$$$$$CUGAUAUUUGUUAGUAAUAUACAAUUAUAUUAUUCUUU$ACCUUCAG$$$UCUU$AAUGUUUAUUUCGCAAACAUUUU$CUGUAAGGU$CCUCAUU$$GAAUCAUGAAUUCUGAUCCUCACCUGUUA$$CUCUGUGUUAACCCCAGCCCC$$ACACUGGGUCCCAAUAACACAAA$$CUUUAAUUUCACUGCUUU$$CCUUUUU$AAAUGACAAGCUACCAACAA$$CGGGUCAUUAUUCAUAUUUAUUACCACAUGUAGGC$$$$CA$CGGAUUUCUGUCCU$GUGGGG$CAAAUGUAGUGAACUUCUUCAUGAAA$$$$UAGAGCAGCAGGACUCAGUGUGAAAUAAAUGGGGUCUGAAUCAUCUCGGUUUGGGAAGUGGA$CCUGGCCUGUACUCU$CAUGUUGUACUUCACCUUUUGGGGACACU$GUAAUUCAUAUAAAAUCAC$AU$$$AAC??????????????????????????????????????????????
Oryctolagus                             ???????????????????????????UAGCAUUU$CCAAUUUAAAUGUAAAUA$UCAGUCUUGAAUCU$UACAUGUGUAGAGCAGAACCCACCUUUGAC$UAAACUGUACGUGUAGCCAUAAAA$GG$UGCAUGUGUGUAUGU$$CCAAU$$$AAAAAAGCAACUAUCAGUGGCACAGAA$$$ACUAAUGAUU$AUAUA$UAUCUUGGUUUCUAAGCCAAA$ACAGUACUCA$UAA$UUUUCAAUUUAAAGAA$$$CCGUGUGUGAAUA$$$AGCAAUACGUG$AGACAGG$UACUCAUUCUUUUU$$$$$$$$$CUGGUAUUUGUUAGUCAUAUACAAUUAUAUUAUUCUUU$ACCUUCAG$$$UCUU$AAUGUUUAUUUCUCAAACAUUUU$CCGUAAGGU$CCUAAUU$$GAAUCAUGAAUUCUGCUCCUCACCUGUUA$$CUCUGUGGUGACCGCAGCCCC$$ACACUGGGUCCCAAUAGCACAAA$$CUUGAAUUUCACUGCUUU$$CCUUUUU$AAAUGACAAGUGGCCAACAA$$CUGGUCAUUAUUCAUAUUUAUUACCAUAUGUAGGC$$$$CA$UGGAUUUCUGACCU$GUGGGG$CAAAUGUAGUGAACUUCUUCAUGAAA$$$$UAGAGCAGCAGGACUCAGUGUGAAAUAAAUGGGGUCUGAAUCAUCUCGAUUUGGGAAGUGGA$CCUGGCCUGUACGCU$CGUGUUGU$CUUCACCUUUUGGGGACACU$GUAAUUCAUAUAAAAUCAC$AU$$$AAC??????????????????????????????????????????????
Bos                                     UCAAGUCCUGAAAAAGGUAAGAUAUAUA$$$$$UUCCUAAUAUAAAUGUAGAAA$GCAAGACUGAAUCU$UUUAUGUAUAGGUAAGAAUCUACCUCUGAC$UCAAAUAUAUAUGUAGCUAGAAAC$$A$GACAUGUGUGUGUAUGUCUAAU$$$AUAAAAGCAAAUAUCAGUGGCAUGAAAAAAAA$$ACAGUU$AUAUA$UUUGUUGGUGUUCAAGCCCAA$ACAAUACUUAACCA$UCUUCAAAGUACAGAA$$$UUGCACAUGAGUA$$$AACGAUAUAUG$AGAUAG$UCACUCA$$$$UUUU$$$$$$CACCUGAUAUUUACUAGUAAUAUACAAUUAUAUUCUUCUUC$ACUUCCAGUCUUCUU$AAUGUCCCCUUCUCAAAUCUUUU$CCUUAGGGG$UCUAAUUCUGAGUCAUGAAUUCUCAUCUUCAUCACUUA$$CCCUGUACUGA$$$$$$$CCCCGCUACCA$$UCCCUAUGAUAUGAAA$UUUUAAUUUCAUUACUUA$$UUUUGAAAAAGUGAUCAAUUGCCAACCA$$UUUG$CAUUAUUUACAUUUGUU$$$$$$$$$$$$$$$$$$$$$$$$$$$$$$$$$$$$UAAAG$UGACUUUGGUGAAUUUCUU$AAUAAAAA$$UAGAAAAGCAGGACCAAGUAUAAAAUAAAUAGGAUCUGAAUGAUCCAGAUUUGGGAAGCAGG$CCUGGAAAGUACUCU$AAUAUUGCACUUCACCUUUUGAGGACUCU$UUAAUUUAUGUAAA$UCGCCAU$GCAACACUGACACAUUAUUGCUUUCUAUUUAGAUUCCAGAGUCAGUGUCAC
Sus                                     ????????????????????????????AGCAUUG$UUAAUACAAAUGCAGAAA$GCAAGCUUGAAUCU$UAAAUGUGUAGGUAAGAAUCUACUUGUGCC$UCAAAU$$GUGUAUAGUUAGAGAAAGA$UCUAUGUGUAUGU$$$$CAAAU$$$AUAAAAGCAAAUAUCAGAGGCUUGAAAGAAAUGAACAGUU$GUAAA$UUUGUUGGUGUUCAAGCCAAA$ACAGCACUCA$UCA$$CUGCAAAUUAAAGAA$$$CUGUGCCUGAGUC$$$AAUA$$$UAUG$AGACAG$UCACGCAUAUUUUUA$$$$$$$$UCUGAUAUUUGCUAGUAAUGUACAAUUACAUUAUUCUUC$ACUUCUAGUCUUCUU$AACGUCCCCUUCUCAGAUCUUUU$CCUUAGGGU$$$$$UCUCUGAGUCAUG$$$$$$$$$$$$$$$$$$UUA$$CCCUUCACUGA$$$$$$$$$$$$$$$$AUUGUCCCUAUAACACAAAA$UUUUAAUUUCAUUGCUUU$$UUUUGAAAAAA$GACCAAUUGCCAACAG$$UUUG$CAUGAUUUACAUUUAUUAGCA$$UGUAGAC$$$$$AGUGAAUCUUUGUU$UCGUAAGG$UGAAUCU$$$$$$$$$$UC$ACUAAAAA$$UAGGCUAGCAGGACCUAGUAUGAACUAAAUAGGAUCUGAAUAAUCUAGAUUUGGGAUGCAGA$CCUGGAAAGUACUCU$GAUAUUGCCCUUCACCUUUUGAGGACUCU$GUAAUUUAUGUAAA$UCGCCAU$GCAGCACUGGCAGAUUAUUGCUUUCUAUUUAGAUUCCAGAGUCAGUGUCAC
Kogia                                   UCAAGUCCUGAAAAAGGUAAGACAUAUAAGCAUUU$CUAAUAUAAGUAUAAAAA$GCAAGUUUGAAUCU$UACAUGUAUAGGUAAGAAUCUACCUUUGAC$UCAAAUAUAUGUGUAGCUAGGGAA$$$$$AGAUGUGUGUAUGU$$CUAAU$$$AUAAAAGCAAAUAUCAGUGGCAUGAAAGAAACAAACAGUU$GUAGA$UUUGUUGGUGUUCAAGCCAAA$ACAACACU$$$$$$$$$$$$$$$$$$$$$AA$$$UUGUGCAUGAGUA$$$AACAAUAUAUG$AGAUAG$$$$$UCAUA$UUUUU$$$$$$$AUCUGAUAUUUGCUAGUAAUGUACAAUUAUAUUAUUCUUC$ACCUCCAGUCUUCUU$AAUGUCCCCUUCUCAAAUCU$$$$$$$$$$$$$$$$$$$$$$$$$$$$$$$$$$$$$$$$$$$$$$$$$$$$$$$$$$$$$$$$$$$$$$$$$$$$$$$$$$$$$$$$$$$$$$$$$$$$$$$$$$$$$$$$$$$$$$$$$$$$$$$$$$$$$$$$$$$$$$$$$$$$$$$$$$$$$$$$$$$$$$$$$$$$$$$$$$$$$$$$$$$$$$$$$$$$$$$$$$$$$$$$$$$$$$$$$$$$$$$$$$$$$$$$$$$$$$$$$$$$$$$$$$$$$$$$$$$$$$$$$$$$$$$$$$$$$$$$$$$GAAUCAUCUAGAUUUGGGAAGCAGA$CCUGGAAAGUACUCU$GAUAUUGCACUUCACCUUUUGAGGACUCU$GUAAUUUAUGUAAA$UCACCAU$GCAACACUGACACAUUAUUGCUUUCUAUUUAGAUUCCAGAGUCAGUGUCAC
Homo                                    ????????????????????????????AGCAUUU$CCAGUUCAAAUGUAAACA$ACAAACUUAAAUCU$UCCCUAUGUA$GUAAGAAUCUACCUCUGUG$UUAA$$$$$GCUGUAGCAAGAUAC$$A$UGCAUGUACGU$$$$$$CUAAU$$$AAAAAAGCAGAUAUCAAU$$$$$$$AGCACACUAAUGAUU$GUAGA$UUUGUGGGUUUCUAACCCAAA$GCAAUAUUCA$UCA$GUUUCAAAUUAGUGAG$$$CUGUUUGUGAGUA$$$AACAAUAUAUG$AGAU$GGCCACUCAUACCUUUU$$$$CUCAUCUAAUAUUUGCCAGUAAU$UACAAUUAUAUUAUUCUGU$ACCUCCAGUCUACUU$AAUGGUC$CUUCUCAAAUUUUUU$$CUUAAGGA$UCUAACUCUAAGUCACAAAUUCUGAUCCUCCCCAGUUA$$CUCUGUAUUAA$$$$$$$CCCUU$CACUGGGUCCCUAUAAUACAAA$$CCUGGAUU$CAUUGCUUU$$CUUUUUUUAA$UGAGAAAUUACCAUCAA$$UGUGUCAUUAUUUGUAUUUAUUAACAUAUUUAUUC$$$$$AAUAAGUAUUUGUUCU$ACAAGG$UGAUAAUGGUGGAUUUCUU$AGUAAAA$$$UAGAAUAGCAGGACCCAGUAUGAAAUAAAUAGGAUCUGAAUACUCUAGAUUUGGGAAGCAGA$CCUGGCAAGUAAUCU$GGUAUUGCACUUCACCUUUCAGGGACUCU$AUAACUCAUACA??????????????????????????????????????????????????????????????
    ;
end;


[PRKC - protein kinase C ]
#NEXUS
begin data;
    dimensions ntax=34 nchar=533;
    format symbols=" A C G U $";
    matrix
Tamiasciurus                            CAGAUCGUAUUUAUGCAAUGAAAGUUGUGAAAAAAGAGCUUGUCAAUGAUGAUGAGGUAAGCACAGUGGAGUUCUAUUCU$$$$AAGCUG$UUAAACUCUCUAAG$$UACUAUAUCAG$$$$AGAAAA$CUUCAAUGUUCAUGUUUUAUUAU$UUUGCU$CUACCUUUCUAAAU$$$$GUUU$CA$$$$GAUUA$$$UGUAAGAGAUCUUUA$$$$U$$AGAUUUUUAAUAAAAAUCAAACCGUAUUAUCAUCAGGAGAA$GUCUUUGAGCUUUAUAAAAGCUUUCUAAA$CCAUCACAUAAUACUGGAAGAUUUAC$UA$GUA$$$GUGUUUUUCUCUUUGU$U$ACAU$AAAUAUUUUCUUCAUGAUUAUCAGUGGCUUUGAUAUUUAUCCAUGUUAGUUUACUGAAUUUG$UGAAACGUG$$$$$CUAAAAAACAGACUUAUUGUUAGUUUU$GAUUAUUUCAUUUCA$$$$GU$UUAAUGUAGAUUUCUUUCACAUUUUAAUAUAG$$GAUAUUGACUGGGUACAGACA
Glaucomys                               CAGAUCGUAUUUAUGCAAUGAAAGUUGUGA?AAAAGAGCUUGUCAAUGAUGAUGAGGUAAGCACAGUG$AGUUCUUUACUU$CUAAGCUG$UUAAACUCUGUAAG$$UACUCCAUCAG$$$$AGAAAA$CGUCAAUGUUCAUGUUUUAUUAU$UUUGCU$CUACCUUUCUAAAU$$AUGUUU$CAGGCAGAUUA$$$UGUAAGAGAUCUUUA$$$$U$$AGAUUUUUAAUAAAAAUCGAACCAUAUUAUCAUCAGGAGAA$GUCCUUGAACUUUAUAAAAGUUUUCUAAA$CCAU$UCAUAAUACUGGAAGCUUUAC$UC$AUA$$$GUGUUUUUCUCUUUGU$U$AUAU$AAAUUUUUGCUUCAUGAUUAUAAGUGGCUUUGAUAAAUAGUCUUGUUAGUUUACUGAAUUUG$UGAUACUUGAAUUGCUAAAGAACAAAUUUAUUGUUAGUUUU$GAUUUUUUCAUUUCA$$$$GU$UUGACAUAGAUUUCUUUCACAUUUUAAUACAG$$GAUAUUGACUGGGUCCAGACA
Aplodontia                              CAGAUCGUAUUUAUGCAAUGAAAGUUGUGAAAAAAGAGCUUGUCAAUGAUGAUGAGGUAAGCACAGUGGAGUUUUUUACUUUCUAAG$$$$$$$$$$$$$$$$AG$$UACUAUUUCAG$$$$AGAAAA$CUUCUAUCUUUCU$$$$$$$$$$$$$$$$$$$$$$$$$$$$AAAUACAUGUUC$CAAAUAGAUUA$$$UAUAAGAGAUCUUUA$$$$U$$AGAUUUUUGAGAAAAAUCAAACCAUAUUACUAUCA$GAGAA$AUCACUGAGCUUUGUAAAAGUGUUC$$$$$$$AUUUUAUAAUACUGGAAGGUUUAU$UA$GUG$$$GUGUUUUGCUCUUUGUAU$AU$$$AAAUCUUUAAUUCAUGAUUAUCAGUGGUUUUGGUAUUUAACCUUGUUAAUUAACUGAAUUUG$CAGUACUUGAAUUGCCAA$GAACAAAUUUAUCAUUAGUUUU$GAUUAUUUCAUUUCA$$$$GU$UUGACGUAGAUUUCUUUCAUAUUUUAAAAUAG$$GAUAUUGAUUGGGUACAGACA
Graphiurus                              CAGAUCGUAUUUAUGCAAUGAAAGUUGUGAAAAAAGAGCUUGUCAAUGAUGAUGAGGUAAG$$$AAUGGUGUUUUUUACUU$CUAAAGUG$UUAAACUGCUUAAGAAUACUAUUUCAA$$$$AG$$$$$$$$$$$$$$$$$$$$$$$$$$$$$$$$$$$$$$$$$$$$$$$$$$$$$$$$$$$$$$$$$$$$$$$$$$$$$$$$$$$$$$$$$$$$$$$$$$$$$$$$$$$$$$$$$$$$$$$$$$$$AUAUUA$GAGAU$GUGUUUGAGCUUCGUGAAAGUUUUCUAAA$CUAUUUCAUAAUACUGAAAGAUUUAC$UA$$$$$$$GUAUUUUUCUUUUUGUAU$AU$$$AAGUUUUUGUUUUAUGGUUAUCAGUAGUUUUGAUAAUCA$$$UAGUUAAC$$AC$$$AUU$GAUGCUCAUUGAAUUACUAA$CAGCACAUUUAUUUU$CAUUUGUGAUGAUUGCAUUUCA$$$$AU$UUGACAUAGAUUUCUUUUACAUUUUAAAAUAG$$GACAUUGAUUGGGUACAGACA
Dryomys                                 CAGAUCGUAUUUAUGCAAUGAAAGUUGUGAAAAAAGAGCUUGUCAAUGAUGAUGAGGUAAG$$$AAUGGUGUUUUUUACUU$CUAAAGAG$UUAAACUGCUUAAGAGUACAAUUUCAG$$$$AGAAAAAUCUCAGUGUUUAUGCUUUAUUAU$U$$ACU$UUAUUUUUCUAAAUAUGUGCUU$CAAAUAGAUUA$$$UAUAAGAUA$$UUUAAU$$U$$AGAUUUUCAAUAAAAAUAAAACCAUAUUAAUAUUA$GUGAU$GUAUUUGAGCUUUGUGAAAGUUUACUAAA$CUACUUCAUAAUACUGGAAGAUUUAC$UA$GUG$$$GUAUUUUUCUCUU$GUAU$AU$$$AAAUUUUUGUUUUAUGAUUAUUAAUAGUUUUGAUACUUAGCCUAGUUAAC$AAC$$$$UA$GAUUAUCAUUGAAUUGCUAA$GAGUAAAUUUAUUGU$CGUUUU$GAUGAUUUUCUUUCA$$$$AU$UUGACAUAGAUUUCUUUUACAUUUUAAAAUAG$$GAUAUUGAUUGGGUGCAGACA
Castor                                  CAGAUCGUAUUUAUGCAAUGAAAGUUGUGAAAAAAGAGCUUGUUAAUGAUGAUGAGGUAAGCACAGUGAUAUUUUUUACUU$GUACACUG$UUAAACUGCUUAAG$$UACUAUUUCAG$$$$AGGAAA$CCUCAAUAUUUGUGCUUUACUUUUU$CAUU$CUCCUUUGCUAAAAAUAUGCUU$CAAUCA$$$$$$$$UGUAUGAUA$$UUUA$$$$$$$$AAGUAAU$$$$$$$$$$$$$$$$$$$$$UUAGCA$GGGAAAAUACUUGAGCUUUGUAAAAAUUUUCCACA$UCAUUUCAUGAUACUAGA$$$UUUGC$UA$AUA$$$GUGUUUUUCUUUUUGUAUUAUAU$AAAGUUUUGU$$GAUUAUU$$$GGUGGUUUUAAUAUUUAGCCUAAUUAGUUAAAACC$UUUCGUGAUAAUUGAAUUAUUAA$GAACAGA$$$AUUAUUCAUUUU$AGUAAUUUCCUUUCA$$$$GU$UUGACAUAGAUUUCUUUCAUAUUUUAAAAUAG$$GAUAU??AUUG?GUACAGACA
Thomomys                                ?????????????????????????????????????????????????????????????????????????UUAUACUG$UUUGGCUG$UUAAACUA$UU$$GAAUUA$AUUUCAAGGAUAGAAA$$CCAGAAUAUUUAUACAUUACUUU$UGCAGGCCUAGAUUUAUUAAACU$GGCUUUCUA$$$GAUUU$$$$$$$$$$GA$$UUUA$$$$$$$$$AUCUUU$$$$$$$$$$$$$$$$$$$$$UUAUCA$GGGAAAGUAUUCAAGAUUUGUAAAAGUUUUCCAGA$$$$$$$$$$$$$$CUG$AA$$UUUAC$UA$GUA$$$GUAGUUUUCUCUAUAU$U$AUCUCAUUGUUUUGUUCUGUUAUUGCCAGUGGUUUUGACGUUUAGCCUAAGAAGAU$UC$$$$UAUU$UGAUAAUUGACUUGCUUAAGAAUAAACUUAUUGUUCAUUUU$GAUGAUU$CAUUUUA$$$$GU$UUAACCUGGAUUUCUUUUGUGUUUUGAAAUAG$$GAUAUUGAUUGGGUGCAGACA
Cratogeomys                             CAGAUCGUAUUUAUGCAAUGAAAGUUGUGAAAAAAGAGCUUGUCAAUGAUGACGAGGUAAGCACAGCACUGGUUUAUACUG$UUUGACUA$UUAAACUA$UU$GGAAUUA$AUUUCAAGGAUAAGAAAAUCAGGAUAUUUAUACGUUACUUUUUGCAGGCCUAGAAUUUAAAAUGUGGGCUUCCUA$$$GAUUU$$$$$$$$$$G$$$$UUA$$$$$$$$$AUUGGU$$$$$$$$$$$$$$$$$$$$$UUAUC$GGGGAAAGUAUUCAAGAUUUGUGAAAGUUUUCCAGG$$$$$$$$$$$$$ACUG$AA$$$UUAU$UA$UUA$$$GUAAGUUU$$CUCUAACU$AUCUCAUUGUUUUGUUCUAUUAUUGCCCAGUGGUUUGACAUUUAGCCUAAGAAGAU$UC$$$$UAUU$UGAUAAUUGACUUGCAUAAGAAUAAACUUAUUGUUCAUUUU$GAUGAUU$CAUUUUA$$$$GU$UUAACAUGGAUUUCUUUUGUGUUUUGAAAUAG$$GAUAU?GAUUGGGUGCGGACA
Heteromys                               ??????????????????AGGAAGUUGUGAAAA??GA?CUUGUUAAUGAUGCCGAGGUAAGAA$AGCACUGUUUUAUACUG$UUGGGCUG$UUAAACUA$UU$$GAAUUA$AUUUCAGAGAUAGGAA$$CCAGGAUAUUUGUACAUUAUUUU$$ACAGGUCUAGAUUUAUAAAUGU$GGCUUUCUA$$$GAAUU$$$$$$$$$$GA$UUUUA$$$$$$$$$AUUUUU$$$$$$$$$$$$$$$$$$$$$UUAUCAGGCAAA$GUGCUAGAGCUAUGUAAAAGUUGUACAGA$$$$$$$$$$$$$$CUG$AGG$UUUAC$UA$GUG$$$GUAGUUUUCUCUGUU$CU$AUAUUAUUGUUUUCUUCUGUUAUUUCUAG$GGUUU$GAUAUUUAGCCUAAUUAAUUAAAUGCAUUUG$$GGUAA$$CAAUUGUUAA$GAAUACAGCCA?????????????????????????????????????????????????????????????????????????????????????????
Jaculus                                 CAGAUCGCAUCUAUGCAAUGAAAGUUGUGAAGAAAGAGCUUGUCAAUGAUGAUGAGGUAAGCACAGCAAUGUUUUUUACCU$CUGGACUG$UUAAA$$$$$$$$$$$$$$$$$$$$$$$$$$$$$$$$$$$$$$$$$$$$$$$$$$$$$$$$$$$$$$$$$$$$$$$$$$$$$$$$$$$$$$$$$$$$$$$$$$$$$$$$$$$$$$$$$$$$$$$$$$$$$$$$$$$$$$$$$$$$$$$$$$$$$$$$UUACUAAAGAAA$AUGCUUGAGUUUUUUAAA$$$CUUCU$GAACCAUUUCAUAAUACUAGACAGUUUAU$UA$GUG$$$GUGUUUUUCUCCUUGUAU$AC$$$$AUUUUUUAUUUCAUGCUUAUUAGUUAUUUUCAUAUUUAGCCUAAUUAGUUAA$UGCAUUUG$UGAUCAUUGAUUUGCUAA$GGACAAAUUUAUCAUUCGUUU$$G$$GAUUUCAUCUCCUU$$GCCUUGACAUAGAGUUCUUUGAUACUUUACAAUAG$$GAUAUUGACUGGGUGCAGACA
Sicista                                 ??????????????????AGGAAGUUGUGAAAAA?GAACUUGUCAAUGAUG?UGAGGUAAGCACAUCGAUGUUUUUUACCU$CUAGACUA$UAAAAC$$$$$$$$$AUACUAUCUCAG$$$$AGGAAA$$CUCCAUGUUUGUACUUGUCUAU$UUCAGU$CUACUUUUCUAA$UAUGUGCU$$$$$GCAGAUUA$$$UGUAGGAGAUAUUUAAAGU$$$$$AUUUUU$$$$$$$$$$$$$$$$$$$$$UUACUAAGGAAG$GUAUUUGAGUUUUUUUAA$$UAUUUU$$$$$$AUUUAAUAAUACUAUACAGUUUAU$UA$GUG$$$GUGUUUU$CUCCUUGUAU$AG$$$$$AUUUUUGUUUCAUGUUUAUAAGGGAUUUUCAUAUUUAGACU$$$AAGUUAAUCACAUUUG$UAAUGAUU$$$$UGCUGAAG$ACAAAUUUAUCAUUAGUUUU$GAUGAUUUCAUCUCUUUUUG$$UUG$$$$$UUGUUGUUUGG$UUUUU$CAA$GGUAG????????????????????
Dipus                                   CAGAUCGCAUCUAUGCAAUGAAAGUUGUGAAAAAAGAGCUUGUCAAUGAUGAUGAGGUAAGCACAGCAAUGUUUUUUACAU$CUGCACUG$UUAAACUGCUUGAACAUACUAUUUCAG$$$$AGGAAA$$CUCCAUGUAUUUACUUGUUUAU$UUCAGU$CUGCUUUUCUAG$UGUAUGCUU$$$$$UAGAUUA$$$UGCAGGAAAUGUUUAAAGU$$$$$ACAUUUAAAAAAAAACAAAAC$UAACCUUACUAAAGAAA$AUGGUUGAGUUUUUUAAG$$$UUUCU$GAACCAUUUCAUAAUACUAGACAGUUUAU$UA$GUG$$$GUGUUUUUUUCCUUGUAU$AA$$$$AUUUUUUAUUUCAUGCUUAUUAGUUAUUUUCAUAUUUAUCCUAAUUGGUUAAUUGCAUUUG$UGAUAAUUGAUUUGCUAA$GGACCAAUUUAUCAUUAGUUUU$$$$GAUUUCAUCUCCUU$$GCCUUGACAUAGAGUUCUUUGAUACUUU$CAACAG$$GAUAUUGACUGGGUGCAGACA
Allactaga                               CAGAUCGCAUCUAUGCAAUGAAAGUUGUUAAAAAAGAGCUUGUCAAUGAUGAUGAGGUAAGCACAGAAAUGUUUUUUACUC$CUGGACUG$UUAAACU$CUUGGACAUAC$AUUUCAG$$$$AGGACA$$CUCCAUGUAUGUAAUUGUUUAU$UUCAGU$CUACCUU$CUAG$UAUAUGCUU$$$$$UAGAUUA$$$UGCAGGAAAUGUUUACAGU$$$$$AUUUUU$AAAAAAAACAAAAC$UAUUAUUACUAAAGAAA$AUGCUUGAGUUGUUUAAG$$$CUUCU$GGACCAUUUCAUAAUACUAGACAAUUUAU$UA$GUG$$$UUGUUUU$UUUCUUGU$$$$$$$$$$$$$$$$$$$$CAUGCUUAUUAGUUAUUUUUAUAUUUAGCUUGGUUAGUUAAUUGCAUUUG$UGAUAACUGAUUUGCUAA$GGACAAAUGUAUCAUUAGUUUU$$$$GAUUUCAUCUCCUU$$GUCUUAACAUAGAGUUC$UUGA$ACUUGACAACAG$$GAUAUUGACUGGGUGCAGACA
Napaeozapus                             CAGAUCGCAUCUAUGCAAUGAAAGUUGUGAAAAAAGAGCUUGUCAAUGAUGAUGAGGUAAGCACAUCCAUGGUUUCAACCU$CUGGACUG$UUAAAUUGCUUGCACAUACUGUCUCAG$$$$AGAAAA$$CUCCAUGUAUGCACUUGUUUAU$UUC$$$$$UGCCUUUCUAA$UAUUUACUU$$$$$CAGGUUA$$$GGCAGUAGAUAUUUAAAGU$$$$$ACUUGU$$$$$$$AAAAAGCC$UAUAUUUGCUAA$GAAA$AUGUUUGAGGUUUUUAAG$$UUUUCU$AAACUAUUUCUUAAUACUAGGCAGUUUAU$UA$GUG$$$GUGUUUU$CUCCUUGUAU$A$$$$$AAUUUUUAUUUCAUGUUUAUUGCUGAUUUUCAUAUUUAGCCUAUUUAGUUAAUUGUAUUUA$UGAUAAAUGAUUUGCUGG$GGACAAAUUUAUUGUUAGUUUU$GAUGAUUUUAUCUCAUU$$GUCUUGACAUAGAUUUCUUUGACAUUUUAAAAUAG$$GAUAUUGAUUGGG?ACAGACA
Mus                                     ?AGA?CGCAUUUAUGCAAUGAAAGUUGUGAAAAAGGAGCUCGUCAAUGAUGAUGAGGUAAGCAUGGAGAUGUUUUUUACUU$GUAGAC$$$$$AAA$$$$$$$$$$$$$$$$$$$CAC$$$$A$$$$$$$GU$AGUGUUUGUGCAUUAUUAU$UUUUGG$CUACUUUUCUAAGAGCAUGCC$$$$$CUAGG$$$$$$$$$$$$$$$$$$$$$$$$$$$$$$$$$$$$AAUAAA$GUCAAGGCAUAUUAUUGUCUAGGGAA$GUACUUGAGCUGUCUAAG$$UUUUCAAGA$CU$UUA$AUAAUACUGAACAUUUUGU$UA$AUG$$$GUAUUUU$$UCCUUGUAU$A$$$$$$AGUUUUGUUUUAUGUCAGUGAGUGGUUUUGAUAUUUAGUCUAAUUAGUUAAU$$$AUUUG$UGAG$$$UGAUUUGCUAA$GAACAAAUUUGCCAUUAGUUUU$GGCCAUUUCAUUU$$$$$$$$$$$GACAUAGAUUUCUUUGACAUUUUAAAA$AG$$GAUAUUGACUGGGUACAGACA
Acomys                                  CAGAUCGCAUUUAUGCA?UGAAAGUUGUGAAGAAAGAGCUCGUCAAUGACGAUGAGGUAAGUGUGGGGCUGGGGGUCACUGUCUAGAC$$$$$AGA$$$$$$$$$$$$$$$$$$$CAU$$$$A$$$$$$$CUCAGUGUUUGUGGGUUACUUU$CUA$GG$CACAUGCUUUAGGUAAAAGUA$$$$$$$$$$$$$$$$$$$$$$$$$$$$$$$AAGU$$$$$$$$$$$CAU$AUUAUCA$$$$$$$$$$$$$UCAAGGGAA$GUA$UUGAGCUUUCCUUG$$CUUUCUAGA$CUAUUUCAUAAUACUGGAUA$UUUGU$CA$AUG$$$GUAUUCU$CUCUUUGUAU$A$$$$$$AGGUUUGUUUCAUGACAGUGUGUGGUUUUGAUAUUUAGUCUGUUUGGUUAAC$$$ACUUG$UGAUCAUUGACUUGCUAG$GAACAAAUUUAUUAUUAGUUUG$GGUCAUCUCAUUU$$$$$$$$$$$GACACAGAUUUCUCUGAUAUUGUAAA$UAG$$GAUAUCGAUUGGGUGCAGACA
Microtus                                CAGAUCGCAUUUAUGCAAUGAAAGUUGUGAAGAAAGAGCUCCUCAAUGAUGAUGAGGUAAGUAUGGUGAUGUUUGUUUUUUUCUA$$CUG$CUAGA$$$$$$$$$$$$$$$$$$$CGC$$$$A$$$$$$$CUCAGCGUU$GUGCGUCGUUAU$UGUGGU$CUGCUUCU$UAAGAACAUGCCU$$$$$UAGG$$$$$$$$$$$$$$$$$$$$$$$$$$$$$$$$$$$$AAU$AACAUCAAGGCAUCUCAUUGUCAAGGGAA$GUACUUGAGCUUUCUGAG$$UGUUCAAGA$CUAUUUCAUA$GACUGGACAUUUUGU$UA$CUG$$$$UAUUUU$CUCUUUGUAU$A$$$$$$ACUUUUGUUUCAUGACAGUGAGUAAUUUUGAUAUUUAGUCGAAUUAGUUAAC$$$AUUUG$UGAUGAUUGGCUUGCUAA$GAACAAAUUUAUCAU$AGUUUU$GGUCAUUUCAUUU$$$$$$$$$$$GACAUAGAUUUCUUUGGUGUUUUAAA$CAG$$GAUAUUGACUGGGGGUACAGA
Spalax                                  ????????????????????AAAGU?GUGAAAAAAG??CUCGUCA?UGAUGAUGAGGUAAGCACAGUGAUGUUUCUUGCUU$CUAGAC$$$$$AAACUGCUUGAGUGUAGUGUUUCAG$$$$AGGAAAA$GUGUGUGUUAUUGGUCUAUUUU$UCU$$$$$$$$$$$$$$AAAUGUAUGCUU$$$$$UACA$UA$$$UGCAGGCGAUAUUUAAAGU$$$$GCUGUUAAGU$AAAAUCAAAGCCUAUU$$$CUCA$GGGAA$GUACUUGAGCUUUGUUAGUUUGAGAGAGA$CUACUUCGUAAUACUGGAUGCUGUAU$UA$GUG$$$GUAUUGU$UUCU$$$UAU$AC$$$AAAUUUUUGUUGCAUGA$$$UGAGAUGUUUUGAUAUUUAGUCUAAGUAGUUAACUUCAUUUG$UGACAGUUCUCUUGCUAA$GACCCAAUUUAUCUUUAGUU$$$GAU$AUU$CAU$UCACUCU$$$UU$ACACAGAUUUCUU$GAU$UU$$AAAAUAG$$?AUAUUGAUUGG?????????
Idiurus                                 ?AGAUCGUAUUUAUGCAAUGAAAGUUGUGAAAAAAGAGCUUGUCAAUGAUGAUGAGGUAAGCACAGUGAUGUUUUUUACUU$CUAGACUG$UUAAACUGCUGAAACAUACUAUUUCAU$$$$A$$$$$$$CU$AAUGCUUGUGCUUUAUCAU$UUCAGC$CUACU$$$$$AAAUAUAUGCUU$CAAACAGAUUA$$$U$CAAGUCAUAUUUAAAGUU$CUGAUUUUU$$$$$$$$$$$$$$$$$$$$$UUAUCAGGGGAA$GUACUUGAGCUUUGUAAGAAUUUUCUAGA$CCAUUUCAUAAUACCAGAAGUUUUAC$UA$GUG$$$AUAUUGUGCACUUUGUAU$AU$$$AAAUUUUUGUUUCGUGAUUAUUAAUGGUUUUGCUAUUUAGCCUAAUUAGUUAACUACAUUUU$CAAUAAUUGAAUUGCUAA$GAACAAGUUUAUUGUUAGUUUC$AGUGAUUUUAUAUCU$$$$GG$UUGACAUAGAUUUCUUUCAUAUUUUAAAAUAG$$GAUAUUGAUUGGGUACAGACA
Anomalurus                              CAGAUCGUAUUUAUGCAAUGAAAGUUGUGAAAAAAGAGCUUGUCAAUGAUGAUGAGGUAAGCACAGUGAUGUUUUUUACUU$CUAGACUG$UUAAACUGCUGAAGCAUACUAUUUCAU$$$$A$$$$$$$CU$AAUGCUUGUACUUUAUUAU$UUCAGC$CUACU$$$$$AAAUACAUGCUU$CAAACAGAUUA$$$UGCAAGUGAUAUUUAAAG$U$CUGAUUUUUAAUAAAAAUCAAACCAUAUUAUUAUCAGGAGAA$GUACUUGAGCUUUGUAAGAGUUUUCUAGA$CCAUUUCAUAAUACUGGAAGAUUUAC$UA$GUG$$$AUAUUUUUCUCUUUGUAU$AU$$$AAAUUUUUGUUUCGUAAUUAUUAAUGGUUUUGCUCUUUAGCCUAAUUAGUUAACUGCAUUUU$CGAUAACUGAAUUGCUAA$GAACAAGUUUAUUGUUAGUUUC$AGUGAUUUCUUAUCU$$$$GG$UUGACAUAGAUUUCUUUCAUAUUU$AAAAUAG$$GAUAUUGAUUGGGUACAGACA
Pedetes                                 ?????????????????????????????????????UCUUGUCAAUGAUGAUGAGGUAAGCAUAGUGAUGUUUUU$CCUU$CUAGACUG$UUAAACUGCAUAAGCAUAUUAUUUCAA$$$$AGGAAA$CUUCAGUGUUUGUGCUUUAUUAU$UUCAGC$UUACU$$$$$AAAUGUAUGAUU$CAAACAGAUUG$$$UGCAAGAAACUUUUAAAGU$$$$$CAUUAUAAUAAAAAUCAAACCAUAUUACUAUCAGGGUAA$AUUCUUGGACUUCAUAAAAAUGUUCUAGA$ACGUGUCCUAGUUCUGGAAGAUUUAC$UA$GUG$$$GUAUUUUUCUGUUUGUCU$AU$$$AAAUUUUUGUUUCAUGAUUAUUAGUUGUUUAGAUAUUUAGCCUAAUGAGUUAACUGCAUUUC$UGAUCAUUAAAUUGCUAA$GAACGAGUUUGUUAUUAGUUUU$GCUAAUUUUAUUUCA$$$$GU$UUGACAUAGAUUUCUUUCAUAUUUUAGAAUA$$$GAAAGAU??????????????
Thryonomys                              ???????????????????????????????????????????????????????????AGC$$$$UAA$$UUUUUUCUUA$$U$GACUA$UUAAACUUCCUAAGAGUACUAUUUCAA$$$$AGAAAA$UUUCAGU$$UUUUGCUUUAUUAU$UUUACU$UUACUUUCCUAAAUAUAUGAUU$CUAACUGAUUA$$$UGUAAGCAAUAGAUAUUCUU$CAGUUUUUUAAUAAAAAUCAAAC$UUAUCA$$$$$$GGGGAA$AUUCUUGAGUUUUAUAAAAGUUUUCUAAA$C$UUUUCAUAAUACUGGAAGAUUUAC$$$$$UG$$$A$$CUUUU$$UUCAGUAU$AU$$$AAACU$$UGUUUUCUGAUUGUUGCUGGUCUCUGUAUUUAGCAUCAUUUGUUAACCGCAUUUG$UGAUCAUUGAAUUGCUUA$GAAAAAAUGUAUUGUCUGUUUU$GACGAUUCUGUUU$$$$$$GU$UUGACAUAGAUUUCUUUCAUAUUUUAAAAUAG$$GAAAGAAAU????????????
Bathyergus                              CAGAUCGCAUUUAUGCAAUGAAAGUUGUGAAAAAAGAGCUAGUU?AUGAUGAUGAGGUAAGCAGACUAAA$UUUUUUACUU$CUAAAUUG$UUGAAUUGCUUAAGAGUACUAAUUCAA$$$$AGAAAA$CCUCAGUGUUUUUGCUUUAUUUA$UGGACU$CUACUUUUCUAAAUAAAUGCUU$CUAACAGAUUA$$$UGUAAGAGAUACUUAUUCUU$CAGUUUUU$AAUGCAAAUCAAAC$UUAGCA$$$$$$GGGGAA$GCUCUUGAGUUUUGUAAAAGUUAUCCAAA$CCAUUUUAUAGUUCUGGAAGAUAAAC$$$$$UG$$$AUACUUUUCUUUUAGUA$$$$$$$$$$UUUUUGUUU$AUGAUUGUUGCUGGUCUUUGUAUUUAGCCUAGUUAAU$AAG$GCAUUUG$UGAUCAUCUAGUUGCUUA$GAACAAAUUUAUUGUUAGUUUU$GAUGAUUUUCUUUGUUUCUGU$UUGACGUAGAUUUCUUUCAUAUUUUAAAAUAG$$GAUAUUGACUGGGUACAGACA
Hystrix                                 ??????????????????????????????????????????????????????????????????UAAA$UUUUA$ACUU$C$AAACUG$UUCAACUGCUUGAGAGUACUAUUUCAA$$$AAGUA$$$$CUCAGUGUUUUUGCUUUAUUAU$UUUACU$AUACCUUUCUAAAUAUAUACUU$CAAACAGAUUA$$$UCUAAGAGCUACCUAGUCUUCCAUUUUUUUAAAAAAAGUCAAAC$UUAUUA$$$UCAGGGGAA$GUGCCUGAGCUUUGUAAAAGUUUUCCAAA$CCGUUUCAUAAUACUAGAAGAUUUAC$$$$$UG$$$GUAUUUUG$$$$$$GUGU$AU$$$AAAUUUUUGUUUCAUGAUUGCUAAUGGUCUUUAAAUUGAGCCUAGUUAGGUAAC$GCAUUUG$UGAUAAUUGGGUUGCUUA$GAAAAAAUUUAU$GUUAGUUUU$GAUAAUUCUGUGAC$$$$$GU$U$GACAUAG??????????????????????????????????????????????
Cavia                                   CGGAUCGUAUUUAUGCAAUGAAAGUUGUGAAAAAAGAGCUCGUUAAUGAUGAUGAGGUAAGCAGACUAAAAUGUUUUACUU$CUAACCUG$UUAAACUCCUUAAAAGAACUAUUUCAG$$$$AGAAAA$CCGCAGUGUUUUUAC$$$$UUAU$UUUAUU$CUAUGUUUAU$$$$AUAUGCUU$CAAAUAGAUUA$$$UGUAAGAGAUACUUAGUCUUCAAGUUUCU$AAUAAAAAUUGAAC$UUAUCA$$$$$$GGAGAA$CUUCUUGAGUUUUAUA$AAG$$UUCCUGAAUCAUUUCAUAGUACUAGAAGAGUUAC$$$$$UG$$$GUAUUUUUCUUUCAGUAC$AU$$$AAAUUUUUAUUUCAU$AUUAACAGUGAUGUUUGUAUUUAGCCUAGUUAAUGAAU$GCAUUUG$UGAUCAUUGACU$GCUUA$AAACAAAUUUGUUGUUAGUUUU$GAUGAUUUUGUUUCUUUUUGU$UU$$$AUAGAUUUGUUUCAUAUUUUAAAAUAG$$GAUAUUGAUUGGGUACAGACC
Massoutiera                             CAGAUCGUAUUUAUGCAAUGAAAGUUGUGAAAAAAGAGCUUGUCAAUGAUGAUGAGGUAAGCGUAAUAAAGUUCUUUACUC$CAUUACUGUUUAA$GAGUAUAA$$CUAACAUUUCGG$$$$AGAAAA$$$$CAAUGUU$$$$CUUUAUCAU$UUCACU$UUACCUUUCUGAGUGUAUGCUU$CAAAUAGAUUA$$$UGUGAGAGAUGUUUACUCCU$$$$$UUCUUAAUAAAAACGAUAC$$UAUGAUUAU$$$AGAAA$GUACUUGAGCGUUGUAAAAAAUUUCCAGA$CCAUUUCAUAAUACUAGAAGAUUUAC$UA$GUA$$$GUAUUUUUCUCUUUAUAA$AUGU$AAAUUUUUGUUUCAUAAUAGUCAAUAGUUUCAUUAUUUAGCCUAAUUAGUUAAC$ACAUUUG$UGGUCAUUGAGUUGCU$$$GCAGA$$$$$$UUGUUAGUUUU$GAUCAUUUUGUUUCU$$$$GU$UUGACAUAAAUCUCUUUCAUAUUUUAAAAUAG$$GAUAUUGAUUGGGUACAGACA
Ctenodactylus                           ?CGAUCGUAUUUAUGCAAUGAAAGUUGUGAAAAAAGAGCUUGUCAAUGAUGAUGAGGUAAGCGUAAUAAAGUUCUUUACUC$CAUUACUGUUUAA$GACUAUAA$$CUAACAUUUCGG$$$$AGAAAA$$$$CAAUGUU$$$$CUGUAUCAU$UUCACU$UUACCUUUCUGAAUGCAUGCUU$CAAAUAGAUUA$$$UGUGAGAAAUGUUUACUCCU$$$$$UUUUUAAUAAAAAAGAUAC$$UACGAUUAU$$$AGGAA$GUACUUGAGCGUUGUAAAAAAUUUCCAGA$CCAUUUCAUAAUACUAGAAGA$UUAC$UA$GUA$$$GUAUUUUUCUCUUUGU$$$AUGU$AAAUUUUUGUUUCAUAAUAGUCAAUAGUUUCAUUAUUUAGUCUAAUUAGUUAAC$ACAUUUG$UGGUCAUUGAGUUGCU$$$GCAGA$$$$$$UUGUUAGUUUU$GAUCAUUUUGUUUCU$$$$GU$UUGACGUAAGUCUCUUUCAUAUUUUAAAAUAG$$GAUAUUGAUUGGGUACAGACA
Lepus                                   CAGAUCGUAUUUAUGCAAUGAAAGUUGUGAAAAAAGAGCUUGUCAAUGAUGACGAGGUAAGCACAAUGAAGUUUUAUACUU$CUAAACUU$UUAA$AUGCUUAUGAGUA$$AUUUUAG$$$$UGAAAA$CCUCAGCGUUUAUGCCUUAUUAU$UUCAGG$CUACUUUUCUAAAUGUAUAUUU$CAAACAGAUUA$$$$$UAAGCGAUAUUUAAACUU$$AAAUUUUUCAUGAAAAUCAAACCAUAUUAGUAUCAGAGGAU$GUAUUAGAGCUU$GUAAAAGUUUUCUAGA$CCAU$UCGUAAUACUG$$AGACUUAC$CA$GUG$$$GGAUUUUUCUUCUUGUAC$AU$$$AAAUUGGUAUU$GAUGAUUAUCAGCGAUUUUGAUACUUAGCCUAAUUAAG$$$$UGCAUUUG$UCCUCACUAAAUUGCCAA$GAACAAAUUUAUCAUUAAUUUU$GAUGAUAUCAUUUCA$$$$GU$UUGACGUCUAUUUAUUUCUUACUUUAACACAG$$GAUAUUGACUGGGUGCAGACA
Ochotona                                CAGAUCGUAUUUAUGCAAUGAAAGUUGUGAAAAAAGAGCUUGUCAAUGAUGAUGAGGUAAGCACAGUGAAGUUUUAUAUUU$CUACACUG$CUAA$AUCCUGUAAGAUA$$AUAUUAG$$$$CAAAUG$CCUCAAUGU$$$$GACUUGUUAU$UGCAGU$CUAUUUUUUUACAUAUAUAUUU$CAAACAGAU$$$$$UCUAAGAGAUACUUAAACU$$$$$$$$$$$CAUGAAAAUCAAACUAUGUUAGUAUCA$$GAAU$GAAAUGGAGUUU$AUAAAAGUUUUGCAGA$GAAUUUGGCAAUGCUGAAAGAUUUACUUAAGUACAAGGAUUUUUCUCCUUGUAC$AU$$$AAAUUGAUGUUUGGUGAU????????????????????????????????????????????????????????????????????????????????????????????????????????????????????????????????????????????????????????????????????
Oryctolagus                             CAGAUCGUAUUUAUGCAAUGAAAGUUGUCAAAAAAGAGCUUGUCAAUGAUGACGAGGUAAGCACAAUGAAGCUUUAUACUU$CUCAACUG$UUAA$AUGCUUGCGAGUA$$AUUUUAG$$$$UGAAAA$CCUCAGUGUUUAUGCCUUAUUAU$UUCAGG$CUACUUUUCUAAAUGUGUAUUU$CAAACAGAU$$$$$UGUAAGCGAUAUUUAAACUU$$AGAUUUUUCAUGAAAAUCAAACCAUAUUAGUAUCAGAGGAU$GUAAUAGAGCUU$GUAAAAGUUUUCUAGA$CCAU$UCAUAAUACUG$$AGACUUAC$CA$GUG$$$GGAUUUUUCUUCUUGUAU$AU$$$AAAUUGGUAUUUGAUGAUUAUCAGCGAUUUUGAUUCUUAGCCUAAUUAAG$$$$UGCAUUUG$UCCUCACUGAAUUGCCAA$GAACAAAUUUAUCAUUAAUUUU$GAUGAUAUCAUUUCA$$$$GU$UUGACGUCUAUUUGUUUCUUAUUUUAAAACAG$$GAUAUUGACUGGGUACAGACA
Kogia                                   ????????????????????????????????AAAGAGCUUGUCAAUGAUGAUGAGGUAAGCACAAUGAUGUUUUAUACCU$UUAAACCG$GUAAGUGGCUUAAGUGUACUAUUUCAG$$$$AAAAAAACCUUAAUGUUUAUGCCCUAUUAU$UUCACU$CUACUUUUCUAAAUACACGUUU$CAAACAAAUUA$$$UUUAAGGUAUAUUUAAGGUU$$AGAUUUUUAAUAAUAAUCAAACCAUAUUAUUAUCAAGGAGAAGUACUUGAGCGUUGUAA$$GUUUUCUAGA$CUGC$UCAUAAUAUCGACAGAUUUAC$UG$GUA$$$GUAGUUU$CUCCUCGUAU$AU$$$AAAUUACUAUUUCAUGAUAAUCAGCGCUUCUGAUAUUUAGCCUAGUUAGUUAAUUGCAUUUA$UGGUAAUAGAAUUACUAA$GAAUAUACCUAUCAU$AGUUUU$GAUGAUAUCAUUUCA$$$$GU$UUGACAUAGAUUUCUUUUGUAUUUUAAAAUAG$$G????????????????????
Sus                                     CAGAUCGUAUUUAUGCAAUGAAAGUUGUGAAAAAAGAGCUCGUUAAUGAUGACGAGGUAAGCACAGUGAUGUUUUAUACCU$CUAAAUUG$UUGAGUGGCUUAAGUGUACUAUAUCAG$$$$AAAAA$$CCUCUAUGUUUGUACCUUAUUAU$UUCAGU$GUACUUUUCUAAACACAUGCUU$CAAACAGAUUA$$$UAUCAGGUAUU$$$$$$$$U$$AGAUUUUU$$UAAAUAAAAAACCAUGUUAUUAUCAAGGGAAGGUACUUGAGCUUUGUAAAAGUUUUCUAGA$CUGUUUAAUAA$AAAAAAGGAUUUA$$$GGGUUAAGGUAUUUUUCUCUUUAUAU$GU$$$AAAUUAUAAUUUCAUGAUUAUGAAUAUUUUUGCUGUUUAGCCUAGUUAGUUAAUUGCAUUUG$UGGUAAGGGAACUGCUAA$GAACAAAUUUAUCAU$AGUUCU$UAUGCUAUCAUUUCA$$$$GU$GCGACUGAGACUUCUUUUGUAUUUUAAAAUAG$$GAUAUUGAC????????????
Bos                                     CAGAUCGUAUUUAUGCAAUGAAAGUUGUGAAAAAAGAGCUUGUCAAUGAUGAUGAGGUAAGCACAAUGAUGUUUUAUACCU$CUAAACUA$UUACAUGGCUUAAGCGUAUGAUAUCAG$$$$AAAAGA$UGUCAAUGUUUGUGCCUUAUUGU$UUUAGU$CUGCUUUUCUAAAUACAUGCUU$CAGACUGCUUAAAAUAU$$$$$AUAUUUAAAGUU$$AGAUU$$$AAUAAACAUCAAACCAUAUUAUUAUCAAGGGAAAGUACUUGAGCUUUGUAAAAGUUUGGUAGA$CUCUUUAAUAAUAUUGAAAGGUUUGC$UGGGUA$$$GUAGUUU$CUCUUUGUAU$AU$$$AAAUUAUUAUUUCAUGAUUAUCAAUGCUUUUGAUGUUUAGCCUAGUUAGU$$$$UGCAUUUA$UGGUAAUAGAAUUACUAA$GAACAAAUUUGUCAU$AGUUUU$GAUACUGUCAUUCUA$$$$GU$UUGACAUAAAUUUCUUUCAUAUUUUAAAAUAG$$GAUAUUGACUGGGUACAGACA
Homo                                    CAGAUCGUAUUUAUGCAAUGAAAGUUGUGAAAAAAGAGCUUGUUAAUGAUGAUGAGGUAAGCAC$UGCAUAUUUUAUGCUU$CUAAACUGCUUGAGCAGCU$AAUUUUUGUAUUUAAG$$$$AAAA$$$CCUCUAUGUUUGUGCUUUAUUAU$CUCAUU$CUGCUUUUCUAAAUAUGUGCUUUUACUUUUCUUAAGAUAUAAG$$AUAUUUAAAGUU$$AGAUUUUUAACAAAAAUCAAACCACAUUAUUAUCAGGAGAAA$UACUUGAGCUUUGUAAAAGUUUUCUAGA$CAGUUUUAUAAUACUGAAAGAUUGAC$UA$GU$$$$GUAUUUUUCUCUUUGUAU$GU$$$AAAUUUUCGUUUCAUGAUUAUCAAUGGUUUUGAUAUUUAGCCUAGUUA$$$$ACUGCAUUUG$UGACCAUUGAAUUGCUCA$GAGCAAAUUUAUCAUUAAUU$$$$GUGAUAUCA$$$$$$$$$GU$UUGACAUAGAUUUCUUACAUGUUUCAAAAUAGAGGAUAUUGAUUGGGUACAGACA
    ;
end;


[SPTBN - b-spectrin non erythrocytic 1]
#NEXUS
begin data;
    dimensions ntax=37 nchar=833;
    format symbols=" A C G U $";
    matrix
Mus                                     UGCCUCUGCCCAGAAGUUUGCAACAGAUGGGGAAGGUAAGAAUGGACUGCUCUAGGCAUUAUCACCUCAACAAC$$$GGAAAUAUAUCUCCAU$GAACUACAAACAUU$GU$GUGUG$$GCGACGGGA$CUUGU$AAGUUACUGCACCA$$$UUUUAGGGUUCUGGGAGGA$$$CUGUUUACUUCCAGGUCAUAAUGUGUGUGGUUUGG$$UUU$UG$AUAUUUCAGCACU$GUCUUUUU$$$CUGAAAUAGACCCAUAUUUUUCUUAAAUACUCAAAUGCUAUCGGUUUU$GAGAGCUUUAGCAUCUGGU$AGUGUUAAUGUUUUCAGUCCAUACUCGUUA$ACGAUGUG$$GACCGACAGCCUACUGUGGUUGCU$$$CUAGCAGCUCUCAGCUUUGACACCUAGU$$$$CACGUG$$$$$$CUAUUGAG$GGA$$$$$$GAAGGACUGGGCCUUGCUUCUUUAAAUAAGAUGGGCAGAGGUGGUGCACA$$$$$$CCUUCUUUUUUAUGAUACGUGUGCUUUCUU$GAUUUGUAAGUGAUCUCUUUGUCUACAGUUGGGCCAAAAGUGCAUG$$UUCGUCAUAGCCCUUUCUU$$CCUGUCCUAGUCAGUAUGGCAGGAA$$$$GUG$ACUGUUGCUCUUU$$$AUAUGACACUGC$$UUAGAC$$$$$$$$GGGAGCCAA$$GCUAG$AACAUGGACAUAGUUUACUG$UCUGCAAAUGAACAGGGAGCUAUUGGAGA$$$$$$$$$$$$$$CUUAGCAUUCUUUCCUU$$$$GG$UGUUAAAACAGGCUACAAGCCAUGUGACCCCCAGGUAAUUCGAGACCGUGUUG
Acomys                                  ?????????????????????????GACGGGGAAGGUGAGAGUGGACUGUCGGAGGCAUCAUCUCCUCCACAGC$$$GGAA$UGCAUCUCUAUAGA$CUACAAAC$$U$GU$GUGUG$$GCAGUGGAA$$UUGU$AACUUACAGCAGCACCAUUGUAGGUUUUGGGGAGGA$$$UUGUUUGUUUCCAGGUUAUAAUGUAAGUGUAAUAG$UUUU$UGAAUACUUCAGCACU$GCCUCUUUU$$$$$AAAAACACAUAUUUUU$$$UUAAAUAUUCCAAUGCUACUGGUUUUUGAGAGCUUUGGUGUCUGGC$AGUGAAAACGUUGCCAACCCACACUCAAUAAAAAAUAUG$$CACUAACAGCCUGCGGUGGCUACU$$$CCAGCCGCUCACAGCUUUAACACCUGGU$$$$CACAUG$$$$$$CUGUUUAGAGGUUGUUUAGAAGGAUUAGGCUUUGCUCCUUAAC$$$$$$$$$$$$$CAAAAAUACACA$GCU$GCCUUCUCUCAUAUGAUGCAUGUGCUGUCUU$GAGUUAGAAGUGAUCUCUUUGUCUACAGCUAGGCCAUCUGCAAA$$$$$$$$$$$$$$$$$$$$$$$$$$$$$$$$$$$$$AGGAGCUCAGGAA$$$$GUAUUCUGUUGCUUUCU$$$ACAUGGCACCGC$$UUAGACUUGAAC$CUGUAACCAG$$GCUAG$ACCAUGGACACAGCUUUCUG$UCUGCCAGUGAGCAGGAAACUAUUGGACA$$$$$$$$$$$$$$CUCAACAUUCUUUCCUU$$$$GG$UGUUGAAACAGGCUACAAGCCCUGUGACCCCCAGGUAAUCCGAGACCGUGUGC
Microtus                                ???CUCUGCCCAGAAGUUUGCAACAGAUGGGGAAGGUAAGAGUGGACUGUUCUAA$$AUUACCUCCUUGACAGU$$$AGACAGGCAUCUCUGUGGA$GUGCAAACCUU$GUGGUCUG$$GCGAAGGGA$CUUGU$AAGUUACUACAGCACC$$$GUAGGUUUCUGG$AGGA$$$CUGUUUGCUUCCAGGUUAUAAUGUCAGCACCAUAGGUCUU$UGAAUACUUCAGCACU$GUCUCUCAUU$CUGAAAUAGACACAUUUUU$$CUUAAAUACUCAAAUGCUGCUGGUUUU$GAGUGCCUUGGCAUCUUGC$AGUGAAAAUGCUGCCAGUCUGUGCUCAAUA$AAGAUGUG$$UACU$ACAGCCUACUGCGGCUGCU$$$CCAGCAGCUCCCAGCUUUUUGAC$UAGU$$$$CACACG$$$$$$CUGGUCAGACGAUGCUUACAAGGAUU$$$GUU$$GGCCUUG$CUUCUCU$$$$$ACCAAGUAA$CACA$GCG$GCCUUCUUUAAUAUAAU$UUUGUGCUUUCGU$GAUUAAUAAGUGAUCUUUU$$$CUACAGU$GGGCC$GAAGAGCAUG$$CAUGGCAUAGCCC$UUCUU$$CCUAUUCUAGUC$$$$$$$$$$$$$$$$$$$$$$$$$$$$$$$$$$$$$$$$$$$$$$$$$$$$$$$$$$$$$$$$$$$$$$$$$$$$$$$$$$$$$$$$$$$$$$$$$$$$$$$$$$$$$$AUG$CCAUUCAGCUAUUGGGAA$CUCA$GUUAAAUACUCAGCAUUCUUUUCUU$$$$$$$$GUUGAAAUAGGCUACAAGCCCUGCGACCCCCAGGUCAUCCGAGACCGCGUUG
Mesocricetus                            UGCCUCUGCCCAGAAGUUUGCAACAGAUGGGGAAGGUAAGAAUGGGCUGUUCUAAGCAUUAUCUCCUCUACAGU$$$GGAAAUACAUCUCUGUAGA$GUACCAACA$$$$$$$$$$$$$$$$$$$GGA$CUUUU$$AGUUACUGUUACACUGUUGUAGGUCUCUGGGCAGA$$$UUGUUUGCUUACAGGUUAUAAUAUUAGCACAGUGG$UUUC$$$$$$$$$$CAGCACU$GUCUCUUUUU$CUGAAAUAGACACGUUUU$$CCUUAAAUACUGAAAUGCUGCUGGUUUU$GAGAGCUUUGGCAUCUAGC$AGUGGCAGUGCUGCUGUUCUGUGCUCAGUA$AAGAUGUG$$UGCUAACAACCUACUGUAGCU$CU$$$CCCGCAGCUCACAGCUUUGACAC$UGGU$$$$CACGCG$$$$$$CUGUUUAGAGGAUACUUAGAAGGGUU$$$CUU$GGGCCUUG$CUUCUUA$$AGAACCAAGUGAACACA$GCU$GCCUUCUUUCAUACGAUUCAUGUGCCGUCUU$GAUUUAUAAGUAAUCUUUGUCU$$ACAGUUGGGCUAAAAGAGCAUA$$CAUGGCAUAUCCCCUUCUU$$CCUGUCGGAGUCAGGAUCUCAGGAA$$$$GCAUC$$$UUGCUU$CUUUUACAUGGCACUGC$$UUAGAUCUGAAC$CUGUAUCCAA$$GCUAG$ACCAUGG$$$$$$$$$$$$$$UCUGCAGAUGAGCAGGAAGAUGUUAGAAA$CUCA$GUCAGAUACUCAGCAUUCUUUUCUU$$$$GG$UGUUGAAAUAGGCUAUAAGCCCUGCGACCCCCAGGUAAUCCGAGACCGUGUUG
Spalax                                  ?????????????????????????????GGGGAGGUAAGCACAGACCAUUGUAAACAUCACCUCUCAGACAAC$$$AGAAGUACAU$$$$$$$$$$$$$$$$ACAUU$AU$$$GUG$$GCAAUGGGA$GUUCU$AACUAAAUGUACCA$$$UUGUAGGUUC$UGGUGGGA$$$CCAUCUGCUUCUGGAUCAUGAGGACAGUACAGUGGCCUUC$UCAACACUUGAGCUUU$UUCUCUUUUU$CUGAAAUAGAUGCAUCCUUUCCUUAAGUGCUCA$$UGCUGCC$$$$$$$$$$$$$$$$$$$$$$$$$$$$$$$$$$$$$$$$$$$$$$$$$$$$$$$$$$$$$$$$$$$$$$$$$$UGGCCUGCUAUAGCUGCU$$$CCAGGAGCUCCUAGCUUGAACUCCUGGU$$$$CACAUA$$$$$$$$$$$$$$$$$$$$UUCAGAAGGACUUGACUUUGCUUCUUAGAUUUUUU$$UAAAGCAAAUAAAUGUA$GCU$GCCUUGUUAUAUAUUAUUCCUGUGCAUUUUU$GAUUUAUAAGUUACCGCUUUGUCUUCACUUAGGCCAAAAGAGUAUACACAU$$CAUUGCCUCUUCUU$$CCUGUUCCAGUCAAUAUCUCAGGAA$$$$AUAACCCAUUGCUUUCUU$$ACAUGACCCUGCCCUUAGAAUUGAAU$GAGUGAUCAA$$GUUAG$AACAUGGGUAGAGCUUACUG$CCUUCAAAUGAGGAGGAAGCCAUUGUAAA$UUCC$AUUAGACAUCCA$CAUUCUUUCUUU$$$$GC$UAUUAAA$CAGGCUACAAGCCCUGUGACCCCCAGGUAAUCAGAGA????????
Thryonomys                              UGCUUCUGCCCAGAAGUUUGCAACAGAUGAAGAAGGUAAGAAGGGUCCAUUCCAAGCCUUAACUCCUGAACACC$$$AGUGAUCCAUCUCCGU$$AAAUA$AUAAGUU$$$$$UGCAUGACACUGGGA$CUUUUGAA$$$$$$GCAU$ACUGUUGUAAGUUUCUGGUGGAU$$$UGGUCCAUCUCUGUGUCACUAGAUCAAAAGACUGGCCUUC$UAAAUAGCUUAACUCU$GUCUCAUGU$$CUGAAACAGACACGUCUUUCCCUUUGAUACUU$$$$$$$$$$GAUUCU$GAGCAGUUUGAUGUUUGAU$AUUGAAG$CUCAG$UGUACCGCACUUGGUAACA$ACAUG$$UGCUGACAACCUAAGGUGGCUGCU$$$UCAGCAGUUUGUGGCUUCCAUGCUCAGU$$CGCA$$UCC$$$$$$$$$UUAGCGAAAGUUCAGAAGGUUUUGGCUUUGCAGC$$UUAUGUUUUUA$GAAACA$UU$$$$$$$$$$$$$$CAUCUUUCAUAUAAUUCAUGUACGUUCUU$GAUUUGUAAGUGAUUGCUUUGUCUGUGGUUGAGCCUAAUGGAUUUG$$UGUGUCAUCGCCCCUGC$U$$CCU$UUCCAGUUAGGA$CUUAGAGG$$$$GUAC$CUGCUGGCCCC$C$$CCAUGCCCCAGC$$$$$$$$$$$$$$$$$$$$$$CAC$$$UGAGGA$$AUGAGUGUGAGCCC$U$$CCUGUAAAUGAGCAGGAGCCUGUG$UAAC$CGCUUAGCAAACAGUCAUCUUCCUU$$$$$$$$$GG$UGUUGAA$CAGGCUACAAGCCCUGUGACCCCCAGGUGAUCCGAGACCGCGUGG
Bathyergus                              UGCUUCUGCCCAGAAGUUUGCAACAGAUGGGGAAGGUAAGAAUGGACCAUUCCAAGCAUUACCUCCUGAACACC$$$AGAGAUCCCUCUCUGU$$AAGUA$AUAAGUU$$$$GUGCAUGACACUGAGG$CUUUUGAA$$$$$$GCAU$AUCAUCUUAAGUUUCUGGUGAGU$$$UUGUCUGCCUCUGUGUCACAGGAU$$$$$$$$$$GCCUUC$UAAAUAUUUUAACUGU$$$CUCCUGU$$CUGAAAUAGACACAUCUUUUCCUUAAAGACUU$$$$$$$$$$GGUUUU$GAGCAGUUUGAUGUUUGAU$UUUGAAG$$$$$$$$$$$$$$$$CUCAGUAACAG$CGUG$$UACCAACAACCUAAGGUAGCUGCU$$$CUAGUAGUUCAUGGUUUCCAUGCUUGGU$$UGCA$$UCC$$$$$$$$$UUAGAGAAUGUUUAGAAGGUUUUGGCUUUGCAUC$$UUACAUUUUUA$GAAACAAUUAGAUGCA$CUUAU$CUUCUUUCAUAUAACUCUCCUGCUUUCUG$GAUUUUUAAGUGAUCACUUUGUCUGUGGUUGAGCCUGAAGGAUUUG$$CGUAUCAUUGCCCCUCCCU$$CCU$UUCUGGUUGGGA$CUUAAAAG$$$$GUACUCUGUUGCCUCC$C$$AC$UGGCCCUGC$$$$$$$$$$$$$$$$$$$$$$CAC$$$UU$GGA$CAUGAGUGUGGCCCCCUC$UCUGUAAAUGAGCAUGAAGCCUUGCUAAA$CUCUUAGCCAACAAUCACAUUCCUU$CCUU$$$$GG$UGUUGAA$CAGGGUACAAGCCCUGUGAUCCCCAGGUGAUCCGAGACCGCGUGG
Hystrix                                 ?????????????????????????GGUGGG?AAGGUAAGAAUGGACCAUUCCAAGCAUUACCUCCUGGAAGCC$$$AGAGAUUCAUCUCA$$$$AAGUAUGUGAGCU$$$$GUAUAUGACAAUGGGG$CUUUUGAA$$$$$$GCAU$ACCAUUAUAGGUUCCUGGUGGGU$$$UUGUCUGCCUCUGUAUCACAAGAUUAAUGGAGUGACCUUC$UAAAUAGUUUAACUCU$GUCUCAUGU$$CUUAAAUAGACACAUCUUUUCCUUAAAUACUU$$$$$$$$$$GAUUUUUGAGAGGCUUGGUGUUUGGU$AUUGAAG$GUCAG$UAUACCACACUCAACAACA$UCAUG$$UAC$UCCAA$$$$$$$$$$$$$$$$$$$$$$$$$$$$$$$$$$$$$$$$$$$$$$$$$$$$$$$$$$$$$$$$$$$GAGAGAAUGUUUAAAAGGUUUUGGCUUUGCAUC$$UUACAGUUUUA$GAAACAAUUAAAUGCA$UUUAU$CUUCUUUCGUAUAGUUCAUAUAUUUUCUU$GCUUUGACAGUGAUCACUUUGUCUGUGGUUGGGCCAAAAGAAUGUG$$CGUAUCAUUGCCCCUCCCU$$CCU$UCCCAAUUAGGA$CUUAG$$$$$$$$$$$UCCAUUACCUCC$C$$ACAUGGCCCUGC$$$$$$$$$$$$$$$$$$$$$$CAC$$$UUAGGA$CAUGAGUGUAGCCUCCUG$CCUGUAAAUGGGCAGGAACCCAUGCUAAAACUCUC$UCAC$$$$$UAUACUUCCAUCC??????????????????????????????????????????????????????????????
Cavia                                   ?GCUUCUGCCCAGA?GUUCGC?ACAGAUGGGGAAGGUAAUCACGGAGCAUUCGAAGCAUUACUUCCUCAGUCCC$$$AGAGAUCCAUCUUU$$$$$AGUA$GUAAGUU$$$$GCGUGUGACACUAGGG$CUUUGGAU$$$$$$GCAU$ACCAUUGUAAGUUCCUAGUGUGU$$$UUGUCUGCCUCUAUGUCACAAGAUCAAUGGAGUAGUCUUC$UAAAUAAUUUACCUCU$$$$$CAUGU$$CCAAAAUAGGCACAUGUUCUUCUCAA$CACUU$$$$$$$$$$GAAUUU$GAGUGCCUUGAUGUUUUG$$$AUGAUG$$$$$AACAUACCACACUCGGUGCCA$ACAUU$$UAUCUGCACCUU$$GG$CGCUACU$$$$CUGCAGUUCAUGACUUCCGCGUUUGGU$$UGCA$$UC$$$$$$$$$$UCAGGGAGUGUUUAGAAGGUUUUGGCUUUG$$$$$$$$$UAUUUUUA$GAAACAAUUAAUCGCA$UUUAU$CUUCUUUCAUAUAAUUCACAUGCUUU$UU$GAUUUGUAAGUGAUCAUUUUUUGUAUGGUUGGGCCAAAACAAAUUG$$UAUGUCAUUGCC$$UGCCC$$CCU$UUCCAGUUAGGA$CUUAGAAG$$$$GUACUCCAUUAUCUCCU$$$ACAUGACCUUGC$$$$$$$$$$$$$$$$$$$$$$CAC$$$UCAGCA$CAUGAGUAUAGCCUCCUU$CCUAUAAAUGACCAGGCGC$UAUGCUAAA$CUCUCAUCAAAAA$CUAUAUUCCCU$CCUU$$$$GGUUGUUGAA$CAGGCUACAAGCCCUGUGACCCCCAGGUGAUCAGAGACCGCGUGG
Heteromys                               UGCCUCUGCCC?CAAAUUUGCAACAGACGGGGCAGGUAAGGGUGGACCAUUUCCUUCA$GUGCUCCUA$CGGGUACACGAGCUU$$$$$$$$$$$$$$$$$$UGUGUU$GU$AUAUA$$GCAGUGGAG$CUUGUAAAAUUACUGCACCAC$$$UGAAGGUUCCUGGUGACU$$$$$$CU$GCCUCUGAGUUG$AGAG$CAGUGAACUAAACAAU$U$$$$UCUUGAACUCUUGUCACUUUUUUCUGAAAUAGA$$$$CGUUUUCCUUUACCACUCAAGUG$$AGUAGUUUU$GAGUGGUGUAAUGUCUGGC$AGUGAAA$CUCUUCCAGGUCAUACUCCAUA$CAUACAAG$$UACUUGUUGCUUAGUGUGGCCGU$$$$CCAGCAGUUCAUAACUUGGACACCUGGU$$UGCA$$UC$$$$CUCUGGUUAGAGGUUGUUUAGAAGCAUUUGGCAUUG$UU$$$AACAGUUUU$A$GAAACA$$GGAAUGCAUACU$GCCUU$$$UUAUAUGAUUUAUACACUCUCUU$GAUUCCUAAGUGGUGAUUUUGUUUACAGUUGGGCCAAAACAACA$$$$$$UGUCAUUGCCCCUUCCU$$CCUGUUCCAAUCAAGAUCAUAGGUG$$$$GUACUCCAUUGCCUCCUC$$ACUUAGCCCUGCUCUUAGGAUUGAAC$UGGUAAUCAAUAG$$$$$AUCAUGA$$$$$$UGUACUG$CCUGAAAAUGAGGAGGAACCCCUGCUAAG$CUCU$$$$$AACACCCACAUACCUU$CCUU$$$$GG$UGUUAAA$UAGGCUACAAGCCCUGUGACCCUCAAGUGAUCCGAGACCGGAUGG
Thomomys                                ??UCUCUGCCCAGAAGUUUGCAACAGAUGGGGAAGGUAAGGAGGGACCAUUCCCUUCAUGUACUCCUGUAGAGCACAUGAGCUU$$$$$$$$$$$$$$$$$$UGUGUU$GU$AUGCG$$GCAGUGGGG$CUUUUAAAAUGAUUGCACCAC$$$UGAAGGUUCCUGGUGGCU$$$UU$CUUGCU$$$AAGUCA$GGCG$CAGUGGUGUGGUCUUU$UGAACUCUUG$$$$$$$UUUCUUUUUUUCUGAAAUAGA$$$$UGUUUUCCUUUAACACUCAAAGGCUACUGGUUU$$GAAAGGUGUGAUGUCUGGC$GGUGAAA$CUCUGCCAGACGACACUAUAUA$CAUGCAUG$$GACUAGUU$CUUAG$AUGGUCAU$$$$CCAGAUGCUCAUGACUUGAACAC$UGGC$$UGUA$$UC$$$$CUCUGGCUAGAGGAGGGUUCGAAGCAUUUGGCAUUGCUUCUUAACAGUUUU$A$GAAACA$$GGCAUGCAAACA$ACCUUCUCUCCUACGAUUUCUGUGCUUUCUU$GAUUCAUGAAUGAUGAU$GGAUCAAGAG$$$GGCAA$$$$$$$$UG$$UGUGUCAUUGUCCCUUCCU$$CCUGUCCCACUCAACGUUCGAGGUGCAGUGUACUCUAUUGCCUACUC$$AUGUAGUUCUGCUCUUAACAUUGACC$UGGUAAUCA$UAGUUAA$GUCAUGG$$$$$$CGUACUG$CCUG$AAAG$AGGGAAAACCCAUGCCAAC$CUCU$GUCAAACACCCACAUACCUU$CCUUGCUUGG$UAUUAAA$CAGGCUACAAGCCCUGUGACCCUCAAGUGAUCCGAGACCGCGUGG
Cratogeomys                             UGCCUCUGCCCAGAAAUUUGCAACAGAUGGGGAAGGUAAGGAGGGACCAUUCCCUUCAUGUACUACUCUAGAGCACAUGAGCUU$$$$$$$$$$$$$$$$$$UGCGUU$GU$AUGCA$$GCAGUGGGG$CUUUUAAAAUUGCUGCACCAC$$$UGAAGGUUCCUGAUGGCU$$$UU$CUUGCUGCUAAGUCA$GGCG$CAGUGGUGUGGUCUUU$UGAACACUUGAACUCUUGUUCCUUUUUUCUGAAGUAGA$$$$UGUUUUCCUGUAACACUCAAAGGCUACUGGUUUU$GAAUGGUGUGAUGUCUAGC$AGUGAAA$CUCUGCCAGACGACACUACAUA$CAUGCAUG$$AACUAGUU$CUUAGUGUGGUCAU$$$$CCAGAUGCUCAUGACUUGAACACCUGGC$$UGUG$$UC$$$$CUCUGGCUAGAGGAGGUUCCGAAGCAUU$$$$$$$GCUUCUUAACAGUUUU$A$GAAAAA$$GGCAUGCAAACA$ACCUUCUCUUCUAUGAUUUCUGUGCUUUCUU$GAUUCAUGAAUGAUGAU$GGAUCAAGAG$$$GGCGA$$$$$$$$UG$$UGUGUUCUUGCCCCUUCCU$$CCUGUCCCACUCAACAGUUGAGGCGCAGUGUACUCCAUUGCCUACUC$$AUGUAGCCCUGCUCUUAACAUUGACC$UGGUAAUCA$UAGUUAG$GUCAUGG$$$$$$CUUACUG$CCUGAAAAGGAGGGAAAACCCAUGCCAAC$CUCU$GUCAAACACCCACAUACCUU$CCUUGCUUGG$UAUUAAA$CAGGCUACAAGCCCUGUGACCCUCAAGUGAUCCGAGACCGCGUGG
Geomys                                  UGCCUCUGCCCAGAAAUUUGCAACAGAUGGGGAAGGUAAGGAGGGACCAUUCCCUUCAUGUACUCCUGUAGAGCACAUGAGCUU$$$$$$$$$$$$$$$$$$UGCGUU$GU$AUGCG$$GCAGUGGGG$CUUUUAAAAUUGCUGCACCAC$$$UGAAGGUUCCUG$$$$$$$$$$$$$$$$$$$$$AAGUCA$GGCG$CAGUGGUGUGGUCUUU$UGAACACUUGAACUCUUGUUUCUUUUUUCUGAAAUAGA$$$$UGUUUUCCUUUAACACUCAAAGGCUACUGGUUUC$GAAUGGUGUGAUGUCUGGC$AAUGAAA$CUCUGCCAGACGACACUACAUA$CAUGCAUG$$AACUAGUU$CUUAGUGUGGUCAU$$$$CCAGAUGCUCAUGACUUGAACACCUG$C$$UGUG$$UC$$$$CUCUGGCUAGAGGAGGUUCCGAAGCAUUUGGCAUUACUUCUUAACAGUUUU$A$GAAACA$$GGCAUGUAAACA$ACCUUCUCUUCUACGAUUUCUGUGCUUUCUU$GAUUCAUGAAUGAUGAU$GAAUCAAGAG$$$GGCAA$$$$$$$$UG$$UGUGUCAUUGCCCCUUCCU$$CCUGUCCCACUCAACAUUUGAGGCGCAGUGUACUCCAUUGCCUACUC$$AUGUAGCCCUGCUCUUAACAUUGACC$UGGUAAUCA$UAGUUAG$GUCAUGG$$$$$$CUUACUG$CCUGAAAAGGAGGGAAAACCCAUGCCAAC$CUCU$GUCAAACACCCACAUACCUU$CCUUGCUUGG$UAUUAAA$CAGGCUACAAGCCCUGUGACCCUCAAGUGAUCCGAGACCGCGUGG
Dipodomys                               ?????????????????UUGCAACACCUGGGGAAGGUAAGGGUAGACCAUCCCUUUCAUGUACUCCUAUCGAGCACAUGAGCUU$$$$$$$$$$$$$$$$$$UGCGUU$GU$AUGCG$$GCAGUGAGG$CUUUUUAAACCACUACACCAC$$$UGAUGGUUCCUGGUGGCU$$$$$$$UUGCUUCUGAGUUG$GGUG$CAGUGGAGUGGUCUUU$UGAACUCUUUAACUCCUGUCUCUUUUUUCUGAAAUAGA$$$$UGUUUUCCUUUAACACUCAAAGGCUACUGGUUUC$GACUGGUGUAGUGUUUGGC$CGUGGAA$CUCUGCCAGAUCACGUUCCAUG$CAUACAUG$$UUCUAGUUGCUUAGUGUGGCCAU$$$$CCUGUAGCUCAUGACUUGGGCACCUAUU$$UGCA$$UU$$$$CUCUGGUUAGAGGAGGUUUAGAAGCAUUUGGCAUUGCUUCUUAACAGUUUU$A$GAAACA$$GGAAUGCAAACU$ACCUUCUUUUAUAUUUUUUAUGUGUUUUCUU$GGUUCAUAAGUGAUGAUUUUAUCUACAGUUGGGCCCAAAGAGUGUA$$UGUGUCAUUGCCCCUUCCU$$CCUGUUCCAGUCAAGAUCCUAGGAG$$$$AUACUCCCU$GCCUCCUC$$ACAUAGCCCUGCUCUUAAGAAUGAGC$UGGUAAUCAAUAGUUAG$AUCAUAG$$$$$$CUUACUG$CCUGAAAAUGAGGAGGAACCCAUGCUAAC$CUCU$GUCAAACACCCACAUACCUG$CCUU$$$$GG$UGUUAAA$CAGGCUACAAGCCCUGUGACCCUCAAGUGAUCCGAGACCGUGUGG
Anomalurus                              UGCCUCUGCCCAG?AGUUUGCAACAGAUGGGGAAGGUAAGAAUGUACCAUUCCCAGCAUUACCUCCUAGACACC$$$AGAGAUCCAUUUCUGUAGAAGUAAAUAAGUU$GU$GUGUG$$GCAGUGGGG$CUUUUGAAAUUAGUGCAC$$$UGUUGUAUGUUCUUGGUGGGU$$$UUGUCUGCUUCUGGGUCAGAAGAUCAGUGGGGCGGCUUUC$UGAACAAUUUAAUUCU$GUCUCUUUUUUCUGAAACAAACAUGUAUUUUCCUUAAAUACUUAA$UGCUGCUGGUUUU$GAGUGGUUUGACAUUUGGC$AGUGAAA$$$CUACCAGGCUACACUCAGUA$CAGACAUG$$U$$$$$$$$CCUGCCAUGGCUGCU$$$CCACCAGCUCAUAGCUUUCACACCUGGU$$UGCA$$UC$$$$UUCUGUUUAGAGGAUGUUUAGAAAGAUUUGGCUUUGCUUCU$$$$AUUUUUUA$GAAACAAUUAAAUGCA$GCU$UCCUUCUUUUACAUGAUUCAUA$$$$$$$$$$$$$$$$$$AAUGAUCACUGUCU$$ACAGUUGGGCCAGAAGAACAUG$$CAUGCCGUUGCCCCU$$$$$$CAUUUUCCACUGAGGAUCCUAGGAG$$$$GUACUCUACUGCCUCCUC$$ACAUAGCCCUGC$CUUAGAAUUGAAC$CAGUAAUCAACAGUUAG$AACAUGGG$AUAGCUUACUGGCC$GCAAAUGAGCAGAAACUUAUGCUAAA$$$$$$$$$$$$$$CAUACAUUUCUC$CCUU$$$$GG$UGUUAAA$CAGGCUACAAGCCCUGUGACCCCCAGGUGUUCCGAGACCGUGUGG
Idiurus                                 UGCCUCUGCCCAG?AGUUUGC?ACAGAUGGGGAAGGUAAGAAUGUACCAUUCCCAGCAUUACCUCUUAGACACC$$$AGAGAUCCAUCUCUAUAGAAGUAAAUAAGUU$GU$GUGUG$$GCAGUGGGG$CUUUUGAAAAUAGUGCACCA$$$UUGUAUGUUCCUGGUGGGU$$$UUGUCUGCUUCUGGGUCACAAGGUCAGUGGAGGGGCCUUC$UGAACACUUUAAUUCU$GUCUCUUUUUUCUGAAACAAACAUGU$$UUUCCUUAAACA$UUCAAUGCUGCUGGUUUU$GACUGGUUUGACAUUUGGC$AGUGAAA$$$CUACCAGGCUACACUCAAUG$CAAACAUG$$UACCAACAGCCUGCUGUGGCUACU$$$CCACCAGCUCAUGGCUUUCACACCCCAU$$UGCA$$UC$$$$CUCUGUUUAGA$$$$$$$$$$$AAGAUUUUACUUUGCUUCU$$$$AUUUUUUA$GAAACACUUAAAUACA$ACU$UCCUUCUUUUACAUGAUUCAUA$$$$$$$$$$$$$$$$$$AAUGAUCAUUGUCU$$ACAGUUGGGCC$$$$$$$$$$$$$$$U$CAGUUGCCCCU$$$$$$CAUUUUCCACUGAGGAUCCUAG$$$$$$$AUACUCCACUGCCUCCUG$$ACAUGGCCCUGC$CUUACAAUUGAAC$CAGUAAUCAACAGUUAG$AACAGGGGUAUAGCUUACUGGCCUGAAAAUGAGUAGGAACUUACACUAAA$$$$$$$$$$$$$$CACACAUUUCUU$CCUU$$$$GG$UGUUAAA$CAGGCUACAAGCCCUGCGACCCCCAGG?GAUCCGAGACCGUGUGG
Pedetes                                 ????????????????????????????GGGGAAGGUAAG$AUGGAUCAUUCUGAGCAUUACCUCCUAGACACC$$$AGAGACCCAUGGCUAUAGAAGUAAGUUGCAU$$$$$$GUG$$GGAAGGGGG$CUUUUGAAAUUAGUGCACCACA$$$GUGUGUUCCUGGUGGGU$$$$$$$UUGCUUUUGGAUCACAAGGUUAGAGGAGUGGCCUUC$UGAACACUUUAAUUCU$GUCUUUUUUUUCGGAAACAGGCAUACAUUUUCCUUAAAUACUUAAAUGCUGCUAGUUU$$GAGUGGCUUGCUUUUUGAC$AG$GAGA$$UGGUC$AGCCUACACUCAAUA$UAGGCAUC$$UACCAAUAGCCUGCUAUGG$UGCU$$$UCAGCAGCUCAUGGCUU$GACAUCUGGU$$UGCA$$UC$$$$CUCUGUUGAGAUGAUGUUUAGAAGGAUUUGGCUG$GCUUCU$$$$GUUUUCUA$UAAACAA$UAAAUUCA$UUU$UCCUUCUUUCAUAUAAUUGAUAUGCUU$CUU$GACUCAUA$GUGAUCACUUUGUCUACAGUUGGGCCAGAAGAACAGG$$CAUGCCAUUGCUCCUCCCU$$CCUUUUCUACUCAGGAUCCUAGG$$$$$$$$$$$$$AUUGCCUCUUC$$ACAUGGCCCUGCCCUUAGAAUUGAGU$CAGUAAUCAACAGUUAG$AACAUGUGUAUAGCUUACUG$CCUGUAAGUCAGCAGGAACUAACGUGAAA$UGCU$GUUAGAUACCCACAUUCCUU$CCUU$$$$GG$UGU$AAA$CAGGCUACAAGCCCUG?GACCCACAG??UAUCCGAG?CCGAG???
Jaculus                                 UGCCUCUGCCCAAAAGUUUGCAAUGGAUGGGGAAGGUAAGAAUGGACCAUUCUAAGCAUUAUCUCCUAAAUACC$$$AAAAAUCCAUCUUUAUAGAAUAACAUGAGUU$GU$AUCUU$$GCAAUGGGG$CUUUUGAAGUUACUGCAGCA$$$UUGUAGUUUCCUGAU$GGAU$$AUGUCUGCUUCUGGGUUACAAGGUUAGUACAGUGGCCUUC$UGAACA$$$$$$$ACU$UUAUCUUU$CU$$AAAGUAGGCACACUUAUUUUUU$$$$$$$$$$$$$$$$UUGGUUUU$GAAUGGCUUACCAUCUGGU$AGUUGA$$$$$$$$$$$$$$$$GCUCAACA$UGGAUGCA$$UACCAAUGGCCUGAUGCAGCUGUU$$$CCAGCAGCUCAUGGCUUUCACACUUGGC$$$$CACAUC$$$$$$CUGUUUCGAAGAUGUUUAGAAGGAUUUGGCUUUACUUUUU$$$$$$$$$$$$$$GAGAAUUAAG$AGA$GCU$GCCUUCUUUCAG$$$$$$$$$AUGCUUUCUU$GAUUCCUAUGUGGCCAUUGUGUCUACAUUUGGAUCAAAAGAGCAUG$$AAUAUCAUUGAUAAUUCUU$$CCUGUUUCAAUCACUAUCUCUAGAA$$$$AUAUCCCAUUGCUUUCUU$$ACAUGGCCUUGCUCUUCGAAUUGAAU$GGGUAAUCA$$AGUUAG$AAUAUGGAUAGAUCUUAUAG$CCUGCAAAUGAGUAAGAACCCAUACUAAG$$UCU$CUCAGACACCCACAUUUCUUUCCUU$$$$GGUUGUUAAAACAGGCUACAAGCCCUGUGACCCCCAGGUAAUCCGGGACCGUGUGG
Sicista                                 ????????????????????????????GGG?AAGGUAAGAA$GGACUAUUCCAG$CAUUAACUCCUAGAUAUC$$$AGAAAUCUAUAUUUAUAGAA$$$$$$$$GU$$GU$GUCUG$$GCAGUGGGG$CUUUUGAAGUUACUGCACCA$$$UUAUAAGUUGCU$GU$GGGU$$UUGUCUGCUUCUGGGU$ACGAGAGCAAUGGAGUGGCC$CC$UGAACACUUCGGCUCU$$$$$CUUUUCU$$AAAGUAGACACAUCUAUUUCUUAAAUACUCAAGUGCUGCUGGUUUU$GAAUGGCUUGGCGUCUAGU$AGUUAAA$CUCUUCCAGACCACACUCAACA$$$GAUGUG$$UACCAAUGGCCUGUUGCAGCUGUU$$$CCAGCAGUUCAUGGCUUUCACACUUGGU$$$$CACAUC$$$$$$CUGUUUAGAAGAUGUUUAGAAGGAUUUGGCUUUACUUUC$$$$$$$$$$$$AGACACAAUUAAAUGCA$GCU$GCCUUUUUUCAUAUGAUUCAUGUGCUUUCUU$GAUUCAUAUGU$$$$$$$$$$$$$$$$$$$$$$$$$$$$GAGCAUG$$CAUAUCAUUGG$CCUUCUU$$CUUGUUCCAGGUAACAUACCUGGAG$$$$AUGUCUCAUUGCUUUUUC$$ACAUGGCUUUGCCCUUAGAAUUUAAU$GGGUAAUCA$$AAUUUG$AAUAUGGGUACAGCUUAUUG$CCUGCAAAUGAGCAGGAAUCCAUACUUAA$$UCU$GUCAGACACUCACA$UUCUUUCCUU$$$$GG$UGUUAAAACAGGCUACAAGCCCUGUGACCCCCAGGUAAUCCGUGACCGUGUAG
Dipus                                   UGCCUCUGCCCA?AAGUUUGCAACGGAUGGGGAAGGUAAGAAUGGACCAUUCCAAGCAUUAUCUCCUAAAUACC$$$A$AAUUCCAUCUUUAUAGAAUUACAUAAGUU$GU$AUCUU$$GCAAUGGGG$CUUUUGAAGUUACUGCAGCA$$$UUAUGGUUUUUUGGU$GGAU$$UUGUCUGCUUCUGGGUUACAAGGUUAGUAGAGUGGCCUUC$UGAACA$$$$$$$ACA$UUAUCUUU$CU$$AAAGUAGGCACACUUAUUUCUUAAAUACUCA$$UGGUGUUGGUUUU$GAAUGGCUUAGCAUCUGGU$AGUUGAG$CUCUACUAGACAACGCUCAACA$UGGAUGCA$$UACCAAUGGCCUUUUGCAGCUGUU$$$CCAGCAGCUCAUGGCUUUCACACUUGGC$$$$CACAUC$$$$$$CUGUUUAGAAAAUGUUCAGAAGGAUUUGGCUUGCUUUUA$$$$$$$$$$$$$$$GAGAAUUAAAUAGA$GCU$GCCUUCUUUCAGAUGAUUCAUGUGCUUUCUU$GAUUCCUGUGUGUCCAGUGUGUCUACAUUCGGGUCAAAAGAGUAUG$$AAUAUCAUUGACAAUUCUU$$CCUGUUUCAAUCAAGAUUUCUGGAA$$$$AUA$CCCAUUGCUUUCU$$$ACAUGGCCUUGCUCUUAGAAUUUAGU$GGGUAAUCA$$AGUUAG$AAUAUGGAUAGAGCUUAUAG$CCUGCAAAUGAGUAAGAACCCA$$CUAAG$$U$U$GUCAGACACCCACAUUUCUUUCCUU$$$$GG$UGUUAAAACAGGCUACAAGCCCUGUGACCCCCAGGUAAUCCGGGA????????
Allactaga                               CGCCUCCGCCCAGAAGUUUGCAACAGAUGGGGAAGGUAAAAAUGGACCAUUCCAAUCAUUAUCUCCUAAAUACC$$$AAAAAUCCAUCUUUAUAGAAUUAUAUAAGUU$GU$GUCUU$$GCAAUGGAG$CUUU$GAUGUUAUUGCAC$$$UGUUGUAGUUUUCUGGU$GGGU$$UUGUCUGCUUCUGGGUUACAAGGUUAGUAGAGUGGCGUUC$UGAGCACUUCAACAUU$AUCUCU$$$CU$$AAAGUAGGCACACUUAUUUAUUAAAUACUCAAAUGCUAUUGGUUUU$GAAUGGCUUAGCAUUUGCU$AGUUGAA$CUCUACCAGAUGACACUCAACA$UGGAUGUG$$UACCAGUGGCCUGUUGCAGCUGUU$$$CCAGCAGCUCAUGGCUUUCAUACUUGGU$$$$CACAUC$$$$$$CUGUUAAGAAGAUGUUUAGAAGAAUUUGGCUUUACUUUC$$$$$$$$$$$$$$AGAGAAUUAAAUACA$GCU$GCCUUCUUUCAGAUGAUUCAUGGGCUUUCUU$GAUUCCUAUAUGACCAGUGUGUCUACAUUUGGGUCAGAAGAGCAAG$$AAUAUAAUUGGCCAUUCUU$$CCUGUGCCAGUCAAGAUCUCUGUAA$$$$CUAUCCCAUUGCUUUCUC$$ACAUGGCCUUGCCCUUAGAAUUGAAU$GGGUAAUCA$$AGUUAG$AAUAUGGAUAAAACUUAUAG$CCUGCAAAUGAGUAAGAACCCAUACUAAA$$UCU$GUCAGACACCCACA$UUCUUUC$UU$$$$GG$CAUUAAAACAGGCUACAAGCCCUGUGACCCCCAGGUAAUCCGGGACCGUGGC?
Napaeozapus                             CGCCUCCGCCCAGAAGUUUGCAACAGAUGGGGAAGGUAAGAAUGGACUAUUCCAAGCAUUAUCUCCUAAGUACC$$$AGAAAUUCAUCUUUAUAGAA$$$$$$$$GUA$UU$GUCUG$$GCAAU$$AGGCUUUUGAAGUUAUUGCACCA$$$UUGUAGAAUUUUGCU$GGAU$$UUAUUUGCUUCCGGGCUACAAGAUUAGUAGAGUGGCCUUC$UGAGCACUUCAACCUU$CUCUCUUUU$$CAAAAGUGGGCACACUUCU$$$$$$$$$$$$GUAGUGCUGCUGGUUUU$GAAUGGCUUGGCACUUGGU$AGUUAAA$$$$CUCCAGAUCACACUCAGGA$UGGAUGUG$$UG$CAACGGCCUGUCGCAGCU$UU$$$CCAGCCACUCAUGGCUUCCACACUUAGU$$$$CACAUC$$$$$$CUGUUUAGGAGAUGUUUAGAAGG$UUUGGCUUUACUUCU$$$$$$$$$$$$AGAGACAGUUAAAUACA$GCU$GCCUUCU$CCAUAUGAUCCAUGUGCUUUCUU$GAUUCCUAUGUGAUCAGUGUGUCUACAUCUAGAUCAAAAGAGCAUG$$CAUAUCAUUGGCCCUUCUU$$CCUAUUCCAGUCAAGAUCUCUGGGA$$$$GUAUCCCAUCGCUUUCUC$$ACAUGGCCUUGCUCU$AGAGUUGAAU$GGGUGGCCA$$$GUUAGGAAUAUGGGUGUAGCUUAUAG$CCUACAAAUGAGUAGGGACCCCUACUAAA$AUCU$GUCAAACACUCACAUUUUUU$C$U$$$$$GG$UGUUAAAACAGGCUACAAGCCCUGUGACCCCCAGGUAAUCCGGGACCGCGUGG
Aplodontia                              UGCCUCUGCCCAGAAGUUUGCAACAGAUGGAGAAGGUGAGAAUGGACC$UUCCACACAUCUCCUGCUAGAUACC$$$AGAGACCUGCCUAUA$$GGAGUGCACAAAUU$GU$G$AUG$$$$$AUGGAG$CUUUUGAAGCUUCUGUA$$$$UGUUGUCAGUUCUUGAUGGCU$$$UUCUUCUUGUCCAUGUCAUGAGAUCAGUGUAGUGGCCUUC$UGAACACAUUAACUUU$GUCUUAUUUUUCUAAAAUUGG$$UAUUUUUUCCUUAAAUACUCAAAUGAUGUUGGUUUU$GAGUGGCUUGACAUUUGGC$AGUGAAA$$$CUGCCAGGCCACACUCAGUA$CAGAUGUG$$CACCAACAACUUUGUGUGGCUGCU$$$CCAGCAGUUCAUGACUUUCACAUCUGGU$$$$CACAUC$$$$$$$UGUUUAGAGGAUGUUUA$$$$$$$$$$$$$$$$$$$$$$$$$$$$$$$$$$$$$$$$$$$$$$$$$$$$$$$$$$$$$$$$$$$$$$$$$$$$$UGCUUUCUU$G$UACAGAGAUGAUCGGUUUGCCU$CAGUUGGGCCCAAAGAACAUG$$CAUAUCAUUGCCC$$$CAGCUCUG$UUGCAGUCAAG$CCCCU$A$$$$UAGCGCUCCAUUGCUUGCUC$$AUACGGCUCUGCUCUUACCAUUUAAU$UGGUAAUAAGCAGUUA$GAACAUGGGUGGAGCUUACUG$CCUGCAAAUAAGCAGUAACCUGUGGUAAA$CUAU$GUCAAACCCCCGCCAUAAUC$CUUU$CUUGG$UGUAAAA$CAGGCUACAAGCCCUGUGACCCCCAGGUGAUCCGGGACCGUGG??
Glaucomys                               ????????????????????????AGUAGGGGAAGGUAAG$AUGGACCUGUCCACACAUCUCC$$$UAGAUACC$$$AGAGACCUGUCUUUGUACAAGU$$$$$UGU$$GU$GUG$$$$GCAAUGGGG$CUUUUGAAGUUGCUGUAC$$$UGUUGUAGGUUCUUGGUGGGU$$$UUGUUCU$$$$$$$GUCAUGAGGUCAGUGCAGUGACCUUC$UGAAUGCUUUAACUCU$GUCUCAUUUUUCUGAAAUAAG$$UAUCUUUUCCUUAAAUACUCAAAUGCUACUGGUUUU$GAGUGGCUUAACAGUUGGC$AGUGAAA$$$CUGCCAGGCCACACUCAGUA$CAGAUGUG$$CCCCAGCAACCUGGUGUGGCUGCU$$$CCCGUAGUGCAUGA$UUUCACACCUGGU$$$$CACAUC$$$$CUUUGCUUACAGGAUGUUUAGAAAGAUUUACCAUUACUGCU$UAUA$UUUUUA$GAAAAAACUAAGUGCU$GCU$GCCUUCUUUCAUAUGUUUUAUAU$$UUUCUU$G$UACAUAAACGAUCAGUUCGUCUACAUUUGGACCAAA$GAACAUG$$UGUAUCCUUG$$$UUCCCACUCCCAUUCCAUUCGAGCUCC$UGAAA$$$GGGACUCCAUUGCCUUCUC$AACACUGUCCUGCCCUUAG$AUUGAAC$UGGUAA$$AUCAGUUCACAAC$UGGGCAUAGCUUACUG$CCUGAAAACGAGCAG$$$CCCAGGGUAAG$$$CU$AUCAAACACCCAUAUUCCUU$CUUU$$$$GG$UAUAAAA$CAGGCUACAAGCCCUGCGACCCCCAGGUGAUCCGAGACCGUGGG?
Tamiasciurus                            UGCUUCUGCCCAGAAGUUUGCAACAGAUGGGGAAGGUAAGAAUGGACCUGUCCACACAUCUCC$$$UAGAUACC$$$AGAGACCUGUCUUUAUAGGAGUAUACAAGUU$GU$GUGUA$$GCGAUGGGG$CUUUUAAAGCUGCUGUAC$$$UGUUGUAGGUUUUUGGUGGGU$$$UUGUUGUC$AUUCUGUCAUGAGGUCAGUGCAGUGACCUUC$UGAAUGCUUUAACU$$$$$$$AAUUUUUCUGAAAUAAGC$UAUCUUUUCCUUAAAUACUCAAAUGCUGCUGGUUUU$GAGUGAUUUAACAUUUGUC$AGUGAAA$$$CUGCCAGGCCACACUCAGUA$CAGAUGUG$$CACCAAUAACCUGGUGUGGCUGCU$$$CCCGUAGUGUAAGA$UUUCACACCUGAU$$$$CACAUC$$$$UUCUGUUUA$$GGAAGAUUUG$$$$$$$$$CCAUUACUGCU$UAUAUUUUUUA$GAAAAAGCUAAGUGCU$ACU$GCCUUCCUUUC$AUG$UUCAUAUGCUUUCUU$G$$ACAUAAAUGAUCAGUU$GUCUACAUUUGGGCUAAAAGAUCAUA$$UGUAUCAUUG$$$UUCC$AUUCCAUUCC$AGUCAAGCUC$$UGAAA$$$GGG$CUC$GUUGCCUGC$CUCACACUGCU$UGC$CUUAGCAUUGAACCUCAUACUCAUCAGUUA$$AAA$UGGGCAUACCUUACUG$CCU$AAAAUGAGCCAGAAACCAG$GUUAA$$ACU$AUCAAACACCCAUAUUUCUU$CUUU$$$$$G$UGU$AAA$CAGGCUACAAGCCCUGCGACCCCCAGGUGAUCCGAGACCG?????
Graphiurus                              UGCUUCCGCCCAGAAGUUUGCCACAGACGGGGAAGGUAAGAGUAGGCUUUUCCAAGCACUCCCUGCUAGAUAUG$$$AGGUAUUCAUCUCU$$$$$$$$ACAGAACUU$GU$GUGUGUGACAGGGGGG$CUUUUAAAAUGACUGCAU$$$UCUUGCCGG$GCGUGGUGG$$$$$$$$$$$$$$$$$$$$$$$$$$$$$$$$$$$$$$$$$$$$$$$$$$$$$$$$$$$$$$$$$$$$$$$$$$$$$$$$$$$$$$$$$$$$$$$$$$$$$$$$$$$$$$$$$$$$UGUUUU$GAGUAGCUUGAAAUUUGGU$AGUGAAC$AUCUGCUAGACCACAUUCAAUA$CAGACCAGAUCACAA$CACCCUGAUGUGGUUACU$$$CAAGCAAUGCCUGGCUGUCACACCUGAU$$$$CACAUC$$$$CUCUGUUUAAAGGAUACAUAAAAAGAUAUAGCCUUGCUUCU$UAUA$UUUUUA$GAAAUAACUAAAUGCU$UUU$$$$$UCUUUUCUGUGAUUCAUAUGCUUUCUU$GCUUUAUAAGCGAUCACUUUGUCUAUGUUUGGGCCAAAAGAACAUG$$UGUCUCGUUGCCCUUCC$A$UCCUGUUGCAGUCUAGAUC$$UAAAA$$$GGUACUCCAUGACCACCUC$$ACAUGGCCCUGCCCAGAGAAUGGAAC$UGGUAGUCAACAGUUA$GAAUGUGGGUGUAGCUAACUG$CCUGCAAAUGAGCAGGAACUCAUGCUCAA$UUCU$AUC$GGCACCCACAUUCCUU$CCUU$$$$$G$UGUUAAA$CAGGCUACAAGCCCUGUGA?CCCCAGGUGAUCCGAGACCGCGUGG
Dryomys                                 UGCUUCUGCCCAGAAGUUUGCCACAGAUGGGGAAGGUAAGAAUACGCUUCUCCAAGCAUUCCCUGCUAGAUAGG$$$AAAGAUCCAUCUCU$$$$$$$$AUAGAAGUU$GU$GUGUGA$CCAGAGGG$$CUUUAAAAAUUACUGCAC$$$UAUUAGCUGGGCGUGGUGG$$$$$$$$$$$$$$$$$$$$$$$$$$$$$$$$$$$$$$$$$$$$$$$$$$$$$$$$$$$$$$$$$$$$$$$$$$$$$$$$$$$$$$$$$$$$$$$$$$$$$$$$$$$$$$$$$$$$GGUUUU$GAGUGGC$$$$$AUUUGGC$AGUGAAA$UUCUGUCAGACCACACUCAAUA$CAGACCACAUCACAAACAAGCCAGUGUGGCUACU$$$CGAGCAGCGCAUGGCUUCCACACUUGAU$$$$CAUGUC$$$$CUCUGUUUAGAAGAUGUGGAGAGAGAUUUGGCCUUGCUUCU$UAAA$UUUUUA$GAA$GAACUAAAUGCU$AUU$$$$$UCUUUUAUGUGAUUUGUGUGCUUUCUU$GCUUCAUAAGUGAUCAUUUUGUCUACCUUUGGGCCAAAAGAACAUG$$UGUAUCAUUGCCCUUCC$A$UCUGGUUCCAGUCUAGAUC$$UAAAA$$$ACUGCUCUGUAGCUGCCUC$$ACAUGGCCCUGCCCAGAGAAUGGAAC$UGGCAAUCAACAGUUA$AAACAUGGGUGUAGCUUACCG$CCUGCAAAUGAGCAGGAAUUCAUGCUCAA$CUCU$AUCAGGCACCCACAUUCCUU$CCUU$$$$$G$UGUUAAA$CAGGCUACAAGCCCUGUGACCCCCAGGUGAUCCGAGACCGCGUGG
Castor                                  ??????????????????????????AUGGGGAAGGUAGGAGUGGAUCGUUCCA$$CAGUGCCUUCUUGACACC$$$AGAGACCCAGUCCUAUAGAAGUACCUGAGUU$GC$ACAUG$$UCAGUGGG$$CUUUUGAAGUUACUGUGCCAC$$$UGUAGGUUCCUGGUGGGU$$$UGGUCUACUUCUGGGUAU$GAGGUCAGUGGAGUAGAAUUC$UGGACACUUUAACUCU$GUGUCUUUUU$CCAAAAUAGG$$$$UGUUUUUCUUAAAUAAUCACAUGCUGCUGGCUUU$GAAUGGCUUGACAUUUGGG$AGUGAAA$CUCUGCCAGGCCACACUCAAUA$CAAAUGUG$UAACCAGUAGCCCAAUAUGGCUGCU$$$CCAGCAGAUUAAGCUUUCA$CACCUGGU$$UGCA$$UC$$$$$$$$$$$$UGCAGAUGCUUAGAGGGAUUUGGCUUUGCUCCUUA$UA$UUUUUA$GAAACA$$UAAAUGCA$GUU$GCUUUCUUUUAUAUGUGAUUCAUGUUUUCUU$GAUUCAUGAAUUAUCAUUUUGUCUACAUUUGAGCCAAAAGAAUAUG$$CGUGUCAUUACC$UUCCCU$$UCUGUUCCAGUGAAGAUUGUAGGAG$$$$GUACUCUGUUGCUUUCUU$$AUAUGGCCCUGC$CUUAAGAAUUGAACUGCCAAUCAACACUUAG$GACAUAGGUAUAGCUUGCUA$CCUGCAAAUGAGGAGGAACCCCUGCUAAC$$UCU$GUCAGACACUCAUAUCUCUU$CCUU$$$$GG$UGUUAAAACAGG?????????????????????????????????????????
Massoutiera                             UGCCUCUGCCCAGAAGUUUGCGACCGAUGGGGAAGGUAAGCGUAGAACACUGUAGUCGUUACCUCCUGUACACCUGUAGAAAUCUGCCUGUGUA$$AGUACGUGAGUUAGUUGUGUAUAGCAAUGGGG$UUGUUAAA$$$$$$GCAU$ACCCUUGUAGGUUCCUGGUGGGUGUCUUCACUGCCUCUGUGUCAUGAAAUUAAAGCUGUGGCCUUC$UGAACAGUUUUAUUAU$$$UUCAUAU$$CUGAAAUAAAUACAUCUUUUCCUUAAAUACUU$$$$$$$$$$AAUUUU$GAGUGGCUUGAUGUUUGCC$AGAGAAG$CUCUGCCAAGUCAUACUCA$UG$CAGACAUG$CUUC$UGCAACCUAGUGUGGCUGCUCUGCCAG$$$CUUGUGGCUUUCACACCUGGU$$UACA$$UCCUCA$$$$$$$$$AAAGUUGGCUAGAA$CUUU$$GCUUUUCUCC$$UUUUAUUUUUA$GAAACAAUUAAAGGCA$GUUAUUUUCCUUU$GUAUAAUGUAAGUGCCUUUUUUGAUUAGUAAGUGAUAA$UUUGUUUAAUGUUGGGCAGAAAGUACA$$$$AUUGUCAUUGCCCUUCACU$$CCUGUUCCAGUUAGUAUCCCAGAAG$$$$AUACUCCAUAGCCC$$$$$$$$$$$$$$$$$$$$$$$$$$$$$$$$$$$$$$$$UACCAUUUAGGA$AAUGAGUGUAACUUACUA$UUUACCGGUGAGUAGCAAACUGUUCUAAA$CUU$CAUC$CACACCCUCAUUUCUU$CCUU$$$$GG$UGUUAAA$CAGGCUACAAGCCCUGUGACCCUCAGGUGAUCCGAGACCGCGUGG
Ctenodactylus                           UGCCUCUGCCCAGAAGUUUGCAACCGAUGGGGAAGGUAAGAGUAGAACACUCCAGUCGUUACCUCCUAUACACCUGUAGAAAUCUGCCUGUGUA$$AGUACGUAAGUUAGUUGUGUAUAGCAAUGGGG$UUUUUAAA$$$$$$GCAU$ACCCUUGUAGGUUCUUGGUGCGUGUCUUGACUGCCUCUGUGUCAUGAAAUUAAAGCUGUGGCCUUC$UGAACAGUUUAAUUAU$$$UUCAUAU$$CUGAAACAAAUACAUCUUUUCCUUAGAUACUU$$$$$$$$$$AAUUUU$GCGUGGCUUGAUGUUUGGC$AGAGAAG$CUCUGCCAAAUCAUACUCA$UG$CAGACAUG$CUUCCA$CAACCUAGUGUGGCUACUCUGCCAG$$$CUUGUGGCUUUCACACCUGGU$$UACA$$UCCUCA$$$$$$$$$AAAGUUGGUUAG$GUCUUU$$GCUUUUCUCC$$UUUUAUUUUUA$GAAACAAUUAAAGGCA$GUUAUUUUCCUUA$GUAUAAUGU$$GUGCCUUUUUUGAUUAGUAAAUGAUAA$UUUGUUUAAUGUUGGGCAGAAAGUACA$$$$AUUGUCAUUGCCCUUCACU$$CCUGUUCCAGUUAGUAUCCCAGAAG$$$$AUACUCCACAGCCC$$$$$$$$$$$$$$$$$$$$$$$$$$$$$$$$$$$$$$$$UACCAUUUAGGA$CAUGAGUGUAACUUACUA$UUUACCAGUGAGUAGCAAACUGUUCUAAA$CUUUG$UC$CACACCCUCAUUUCUU$CCUU$$$$GG$UGUUAAA$CAGGCUACAAGCCCUGUGACCCUCAGGUGAUCCGAGACCGCGUGG
Lepus                                   ???CUCUGCCCAGAAGUUUGCAACAGAUGGAGAAGGUAAGGGUGGAUCGCACUAAGGAUCACCUCCUAGUUACC$$$AGACAUCCUGCUUUGUAGAAGAGUGUAAGUU$GU$GUGU$$GGCAGUGGGG$$UUCUGAA$$CACACUGCC$CUGUAAUAGGUUCCUAGUAGGU$$$UUGUCUGCUGCCGUGACAUGGGGGCAGUGGAGAGGCCUUC$UGAACACUUUAAUACU$G$CUCAA$$$$$$$$$$$$$$$$$$$$$$$$$$$$$$$$$$$$$$$$$$$$$$GUAUUU$GAGUGUCUUGCCA$UUGGC$UGUGAAA$$$CUUCCAGGCCAGACUCAGAA$GAGACACG$$GUCCAGCGACCCACCUUGGCUGCU$$GCCAGCAACUCAUGGCUUUCACACCU$GU$$$UCACA$CAUAACUCUCUUUGGAAGAUGUGCAGGAGGGUUUGGUCUUACUUUUUACAUUUUUUUAAGAAGCAUUUAAAGGUA$GAU$GCCUU$$UUCUCAUGAUUCAUGUGCUUUCUUAGA$ACAAAAGUAAUCACACUGC$$$AGCUGGGUUAAAAAAAAUAUG$$CUUAACAUUGCCCCUCCCU$$C$$$$$$$$$$$$$$$$$$GAAGG$$$$UGUGUUCUCUUGCCCC$UC$$ACCUGGCCCUGCACUUCAAAUUGAAC$UGAUAAUC$$CAGU$AGGAACCUG$AUCUAGCCCACUG$CCUGCUGAUGAGUAGGAACCUAUGCCAAG$CUCC$AUCAAA$$$$$$UAUUCCUU$CCUU$$$$GG$UGUUAAA$CAGGUUACAAGCCCUGCGACCCCCAGGUGAUCCGAGACCGCGUGG
Ochotona                                ???CUCUGCCCAGAAGUUUGCAACCGAUGGAGAAGGUAAGCAUGGA$$$$$$$$$$$$$$$$$$$$UGGUU$$$$$$$$$$$$$$$$$$$$$$$$$$$$$$$$$$$$$$$$$$$$$$$$$$$$$$$$$$$$$$$$$$$$$$$$$$$$$$$$$$$$$$$$$$$$$$$$$$$$$$$$$$$$$$$$$$$$$$$$$$$$$$$$$$$$$$$$$$$$$$$$$$$$$$$$$$$$$$$$$$$$$$$$$$$$$$$$$$$$$$$$$$$$$$$$$$$$$$$$$$$$$$$$$$$$$$$$$$$$$$$$$$$$$$$$$$$$$$$$$$$$$$$$$$$$$$$$$$$$$$$$$$$$$$$$$$$$$$$$$$$$$$$$$$$$$$$$$$$$$$$$$$$$$$$$$$$$$$$$$$$$$$$$$$$$$$$$$$$$$$$$$$$$$$$$$$$$$$$$$$$$$$$$$$$$$$$$$$$$$$$$$$$$$$$$$$$$$$$$$$$$$$$$$$$$$$$$$$$$$$$$$$$$$$$$$$$$$$GUGGUUCAUAUGCUUCCUUGGA$ACAAAAGUGACCACUUUGC$$$AGUUGGAUUAAAAAAGUAAUG$$CUUAACAUUUUCCCUCCCC$$UGUGUUUGCAUCGGCAACCUAG$AA$$$GGUGUUUUCUUGCCCCCUC$$ACUUGGCCCUGAACUUAAAAUUGAAC$UGAGAGUAGUUGAGUAGGAAGGAC$AUAGAGCUCACUG$CCUGUGGAUAAGCUAGCCCC$AUGCCAGA$CUCC$AUCUCACACUCACAUUCCUU$CUUU$$$$GG$UGUUAAA$CAGGUUACAAGCCCUGCGACCCACAGGUGAUCCGAGACCGCGUGG
Oryctolagus                             ???CUCUGCCCAAAAGUUUGCAACAGAUGGAGAAGGUAAGGGUGAACCACUCUAAGGAUCACCUCCUGGUUACC$$$AGAUAUCCUGCCUUGUAGAAGAGUGUAAGUU$GU$GUG$$CGGCAGUGGGG$$UUCUGAA$$CACACUACC$CUAUUAUAGGUUCCUAGUAGGU$$$UUGUCUGCUGCCAUGACAUGGGG$CAGUGGAGAGGCCUUC$UGAACACUUUAAUACU$G$CUCAAGUGG$$$$$$$$$$$$$$$$$$$$$$$$$$$$$$$$$$GUGCUGCUGGUUUU$GAGUGUCUUGCCA$UUGGC$UGUGAAA$$$CUACCAGGCCAGACUCAGAA$GAGACACG$$GUCCAGCGACCCACCUUGGCUGCU$$$CCAGCAACUCAUGGCUUUCACAUCU$GU$$$UCACA$CAUAACUCUCUUUAGAAGAUGUGCAGGAGGGUUUGGUCUUACUUCUUACAUUUUUUUAAGAAGCAAUUAAAGGUA$GCU$GCCUU$UU$CUCAUGAUUCAUGUGCUUUCUUAGA$ACAAAAGUAAUCAUUCUGC$$$AGUUGGGUAAAAAAAAAAA$$$$$$$AA$$UUGCCCCUCCCU$$C$$$$$$$$$$$$$$$$$$$$G$AA$$$GGUGUUCUCUUGCCCC$UC$$ACCUGGCCCCACACUUCAAACUGAAC$UGAUAAUC$$CAGU$AAGAACCUG$AUCUAGCCCGCUG$CCUGCUGAUGAGCAGGAACCCAUGCCAUG$CUCC$AUCAAA$$$$$$UAUUCCUU$CCUU$$$$GG$UGUUAAA$CAGGUUACAAGCCCUGCGACCCCCAGGUGAUCCGAGACCGCGUGG
Kogia                                   UGCCUCUGCCCAGAAGUUUGCAACAGACGGGGAAGGUAAAGACAGACCGUUCCAGACGUUACCCCCUCGUCACC$$$AGAAGUCCAUCUCCAGAGACGUAGAUGGGUU$AU$GUG$$UGGCAGUGGGACCU$GUAAAGUUACCUUGC$$$UAUUGUGGAUUCCCAGUGGG$$$$CCGUGU$$$$$UGU$$$$$GGG$$CAGUAGGGUGGCCUUCCAUUAUAUUUUAACUCU$GUCUUGCUAUUCUGAAAUGGACCUGUCUUUUCCUUCAGUACUUGAGUGCUGCUGGUUUU$UAGUGGCUUGAUG$UUGGCCACUGAAA$$UCUGCCAGACCACACUC$$$$$$$$$$$UGCACACCGACAGCCUGAUGUGUCUCCU$$$CAGGCACCUCAUGGCUUUCACACCUGGCUGUGCA$$U$$$$$CUUUGUUUAAAGGAUGUUCGGAAGGAUUUGGUUUUG$GUCU$$$$$GGUUUUA$GAAACAAUUAAAUGCC$AGU$GCCUUCUUUCUUCAAAUUUACCUGCUUUUUUUGGUUC$$$$$$$$$$$$$$$$$$$$GAUUGGGCGAAAAAAAAAAAGCAGUUAUCCUUGUCUCUCCCU$$CCUCAUCCAGUCAAGAUCCUAG$AA$$$GGUGCUCCAUUGCCCCAUA$$AUGUGGCUCUGCACCUAGCA$UAAAC$UGGUGAUC$$UAGGAGGGAGAAUG$GUGUAGCCGACUG$CCUGCAAAUGCGCAGGAGCCUGUGCUG$C$CGCC$GUCACA$$CCCACAUGCCCG$CCUU$$$$GA$CGUUAAA$CAGGUUACAAGCCCUGCGACCCCCAGGUGAUCCGAGACCGCGUGG
Sus                                     UGCCUCUGCCCAGAAGUUUGCAACAGACGGGGAAGGUAAGGAUGGACCAUUCCAGACGUUACCUCCUCGUCACC$$$AGGGAUCCAUCUCUGGAGAAGUA$$$$$GUU$$$$$$$$$$$$$$$$GAAGCCU$UUAAGGCUGCCGUGCCA$$$UUGUGGGCUCCUGGUGGAU$$$UUGUCUGUGGCCAUGU$$UGGGGGAAGUGGAAUGGUUUUC$UGAACACUUUUA$UCU$CCAUCUUGAUUCAGUGAUGGACCUAUCUUCUCCUU$UGUACACAAGCGCCGCUGGUU$$$$$CCGUGUUAGGC$$$$$$$CGUGAU$$GUCUGCCAGACCACCCUCAA$$$$$$$$$UGCACACCCAGAACCUGUUGUG$CUGUU$$$CAGAUGCCUCCUGGCAUUCACACCUGGUUGUGCA$$U$$$AUCUUUGGUUAAAGGAUGUUUGGAAGGAUUUGGUUUUG$UUCU$$$$$AUUUU$A$GAAACAGUUAAGUGGA$GCU$GCCUUCUUUCUUAAAAUUUAUGUGCUUUUUU$GAUU$$$$$$$$$$$$$$$$$$$$$C$UCGGGGGCAAAAAUGUAAUAUUAUAACC$AGCCUCUCCCU$$CCUCUUU$AAUCAAGAUCCUAG$AA$$$GGUACUCCAUUUCCCCAUA$$ACACAGCCCUGCUCUUAGCA$UGAAC$UG$AGAUC$$UAGGAGGGAGGACA$GUAUAGCUGACAG$CCAGCAGGUGCAAGGGAGCCUGUGCUGAA$CACU$GUCACA$$ACCAUACUCCCA$CCUU$$$$GA$CGUUAAA$CAGGUUACAAGCCCUGCGACCCCCAGGUGAUCCGAGACCGCGUGG
Bos                                     CGCUUCUGCCCAGAAGUUUGCAACCGACGGGGAAGGUAAGGAUGGACCGACCCCCACAGUACCUCCUCAUCACC$$$AGAGGCCCAUCUCUAGAGACUUGGAUGAGCU$GU$GUG$$UGGUAGUGCAGCCU$UGAAAGGUACC$AGCCAC$$UUGUGGGUUCCCAGUGGG$$$$CCGUGU$$$$$$$$$$$$UGGGGACUGUAGGGUGGCCUUC$UGAACACUUUUA$ACU$CCUUCUUACUUCUGAAAUGGACCUAUCUUUCCCUUCAGUACCCAAGUGCUACUGCUU$$$$$AUG$$UUGGGC$$$$$$AAGUGAA$$CUUUGCCAGACCACACUC$$$$$$$$$$$UGCACACCCACUGCCUGGCAUGG$$$$$$$$$$$$$$UCUCUUGGCUUUCACACCUGGUCGUGCAGAU$$$AU$$UUGUUCUAAGUUUGUUUGGAAAGGAUUGGUUUUG$UGC$$$$$$AUGUUCA$GAAACAUUUAAAUGCA$GCU$GCCUUCUUGCUUAUAGUUUGCCUCGUUUUUU$GGUUCAUA$$$$$$$$$$$$$$$$$$CUUCAGGGGAAAAAAA$$$$$$$$UAACAUUGUUCCUCCCU$$CCUCUACCAAUCAAGAUUCAAG$AA$$$GGU$$$$$$$$$$$$$$$$$$$$$$GGCCCUGCACUUUGUA$UGAAU$GGGGGACC$$UAGGAACGAGAACA$GUGUAGCCGACUG$CCUAUCUGUGCACGGGAGCCCAUGCU$AC$UGCU$GUCACA$$CCCAUGUGCCCG$CCUU$$$$GA$UGUUACA$CAGGUUACAAGCCCUGCGACCCCCAGGUAAUCCGAGACAGGGUGG
Homo                                    UGCCUCCGCCCAGAAGUUCGCAACAGACGGGGAAGGUAAGGAUGGCCCAUUCCAAGCAUUACCUCCGGGUCACC$$$AGAGAUUCAUAUUUAUAGAAACA$$$$$$$$$$$$$$$$$$$$CAGUGGGG$CUUUUGAAGUUACUGUGCCACUAU$$$ACAUUCCUGGUGGGU$$$UUGUCA$$$$$$$UG$$$$$GGAGCGGUGGAGUGGCCUUC$UGAACACU$$AACUCC$AUCUUGUUUUU$$GGAAUUGAUACAUCCUUUCCUUAAAUACGCAAAUGCUGCCGCUUU$$GAGUGGCUUGGUGUUUGGC$AGUGAGA$CUUUGUCAUACCUCAGUCUCUC$UGGCCAUG$$CACCGACACCCUGGUGUGGCUG$U$$$CCAGCAGCUCCUGGCUUUCACAGCUGGU$$UGCAUAU$$$ACCUCUCUUUGGAGGAUGUUUAGAAUGAUUUGGUUAUGCUUCG$$UGUAUUUCUA$GAAACAAUUAUAUGCA$GCU$GCCUU$UUUCAUAUGAUUCAAGUGCUUUCUUGCAGGA$$GGAUGAUCACUUUGUUGCGGUUUGGCCAAAAAAAAAUUGUUUAU$$CAUUGCCC$UCACU$$CCUGUUCUAGUCAAGUUGUUAG$AA$$$GGUGCUCCAUUGCCUUAUC$$GCAUGGCCCUGCAUUUAGCAGUGAGC$UGGUAAUCA$$$$$UAAGAAUAU$$GUGUAGCUUACUG$CCUGCCAGUGAGCCUGCACCCAUGCUGAGCUCCC$$UCACACAGCCACGUUCCUU$CCUU$$$$GA$UGUUAAA$CAGGUUACAAGCCCUGUGACCCCCAGGUGAUCCGAGACCGCGUGG
    ;
end;


[THY - Thyrothropin ]
#NEXUS
begin data;
    dimensions ntax=32 nchar=711;
    FORMAT datatype=RNA gap=$ MISSING=? ;
    matrix
Graphiurus                              CUGAGUAUACAAUGCACGUCGAUAGGAGAGAGUGUGCUUACUGCCUAACCAUCAACACCACCAUCUGUGCAGGAUAUUGUAUGACACGGGUAUGUAGUCCAUCUCACUUCUUUUAGCUGUGAAUUAUAUAAACCUAGAAGAAGUCCAUUCCUAUCUGUAAGGAAAAUUAGG$UAAAUCACAACCUCAUUUUUCAAAUCCAAUGAUUAUUGG$UUCCUUAGGAAGUAGAGCAUACAGUUUAUACUAUUGU$$$$$$GUGG$AUCUACUCAGUAAAAUGGGUAUGGAUAAG$UUUAUAAAGCUUU$ACUUC$CCUGAUUUAUUUAAACUUUGU$CU$GAUCUCUAUGAUCAAAG$AUAAAACAGA$AGAAGGUAUCACUUUUGUUUUUGUAGGUUUCAGUGUGU$AGAUGUAUUAAAUUGGUAUUGAGGAAAGGGCUAAGA$AAUCCUCCCCUAG$UUGU$AUUUGUGGAUAAGGAAAAAUGGU$AACU$$$GGCUUUU$AUGUUU$$CCAUUAUCUAUGUUUU$$CUAAAG$$$$UCCAAUCACAUUAUGCUCUCUCUUCUACUCUUUCCUCAGGAUAUCAAUGGCAAGCUGUUUCUUCCCAAAUAUGCUCUCUCCCAGGAUGUUUGCACAUACAGAGACUUCAUCUACAGAACUGUAGAAAUACCAGGAUGCCCACACCAUGUGGCUCCUUAUUUCUCCUAUCCUGUGGCC
Dryomys                                 ?UGAGUAUACAAUGCACGUCGAUAGGAAAGAGUGUGCCUACUGCCUAACCAUCAACACCACCAUCUGUGCAGGAUAUUGUAUGACCCGGGUAUGUAGUUCAUCUCACUUCUUUUAGUUGUGAAUUAUAUAAACCUAGAAGCAAUCCAUUCCUAUCUAUAAAGAAAAUGAGG$UACAUCACAACCUCAUUUUCCAAAUCCAAUGAUUGUUGG$CUCCUUAGACAGUAGAGCAUACGGUUUAUAAUACUAU$$$$$$GUG$$AUCUACUCAGUAAAAUAGAUAUAGGUAAG$UUUAUAAAGUUUU$ACUUC$CCCAAUUUAUUUAAAUUUUAU$CU$GCUCUCCAUGAUCAAGG$AUAAGAGAGA$AGAAAGUGUCACUUUUGUUUUUGUAGGAUUCAGCGCGU$AGAUGUGUUAAAUUGGUAUUUGGGAAAGGGC$AAGA$AAUCCUCACCUAG$UUGU$AUUUGUGGAAAAGAAAAA$UGGUGAACU$$$GGUUUUU$AUGUUU$$CCAUUAUCUAUAUGUUUUCUAAAG$$$$UCCUAGAACAUUAUGAUCUCUUUUCUACUCUUUCCUCAGGAUAUCAAUGGCAAGCUGUUUCUUCCCAAAUAUGCUCUCUCCCAGGAUGUUUGUACAUACAGAGACUUCAUCUACAGAACUGUAGAAAUACCAGGAUGCCCACACCACGUGGCUCCUUAUUUCUCCUACCCUGUGGCU
Tamiasciurus                            CGGAGUAUACAAUGCAUGUUGAUAGGAGAGAAUGUGCUUAUUGCCUAACCAUCAACACCACCAUCUGUGCUGGAUAUUGUAUGACACGGGUAUGUAAUUCAUCUCACUUCUUUUAGACGUAAAUUAUAUAAACAUAGAAACAGUUCAUUCCUAUCUGUGAAGGAAAUGAGA$UAAAUCACAACCUCAUUUUUCAAAUCCAAUGAUUAUUAC$CUUCUU$GAAAGUAGAGCACACAGUUUAAAAUACUAU$$$$$$GUAG$AUCUACUCAGUAAAAGGGGUACAGAUAAA$UUUAUAAAGUUUU$GCUAC$CCAUAUUUGUUUAAACCU$AU$CUUGUUCUC$AUGAUCAAGG$AUAAAAGAGA$$$$AGGUAUCAAUUUUGUCUUUGUAGGAUUCAGUGUGG$$$AUGUGUU$$$$$GUUACUGGGGAAUAGGGUUAAGGAAUCCUUGCCUAG$UUGUUAUUUGUUACAAAGAAAUA$UAGUGAAUU$$$GGCUUUC$AUCUGUUUCCACUAUCUAUGUUUUU$$$GAAG$$$$UCCUAUCACAUUAUGCUCUCUUUUCUAUUCUUUC$UCAGGAUAUCAAUGGCAAGCUGUUUCUUCCCAAAUAUGCCCUCUCCCAGGAUGUUUGUACAUACAGAGACUUCAUCUACAGGACUGUAGAAAUACCAGGAUGCCCACACCAUGUUGCUCCCUAUUUCUCCUACCCUGUAGCU
Glaucomys                               CUGAAUAUACAAUGCAUGUCGAUAGGAGAGAGUGUGCUUAUUGCCUAACCAUCAACACCACCAUCUGUGCUGGAUAUUGUAUGACACGGGUAUGUAGUUCAUCUCACUUCUUUUGGACAUAAAUUAUAUAAACAUAGAAGCAGUUCAUUCCUAUCUGUGAAGGAAAUGAGG$UAAAUCACAACCUCAUUUUUCAAAUCCAAUGAUUAUUGG$CUUCUUA$AAAGUAGAACACACAGUUUACAAUAUUAU$$$$$$GUGG$AUCUUCUCAGUAAAAUGGGUACAGACAAA$UUUAUAAAGUUUU$GCUAC$CUGUAAUUGUUUAAACCU$AU$CUUGUUCCC$AUGAUCAAGG$AUAAAAGAGA$GGAAGGUAUCAGUUUUGUCUCAGU$$$$$$$$$$$$GU$AGAUGUAUU$$$$$GUUACUGGGGAAUAGAAUUAAGAUAUCCUCCCCUAG$UU$$$AUUUGUUACAAAGAAAUA$UAGUGAAUU$$$GCCUUUC$AUCUGUUUCUAUUAUCUAUAUGUUUUCUGAAG$$$$UCCUAUCACAUUAUGAUCUCUU$$$$$UUCUAUUCUUAGGAUAUCAAUGGCAAGCUGUUUCUUCCCAAAUAUGCCCUGUCCCAGGAUGUCUGUACAUACAGAGACUUUGUCUACAGGACUGUAGAAAUACCAGGAUGCCCUCACCAUGUUGCUCCCUAUUUCUCCUACCCUGUAGCU
Aplodontia                              CCGAGUAUAUGAUGCACAUCGAGAGGAGUGAGUGUGCUUAUUGCUUAACCAUCAACACCACCAUCUGUGCCGGAUAUUGUAUGACACGGGUAUGUAGUUCA$CUCACUUCUUU$AGCCAUAAAUUAUAUAAACAUAGAAGCAUUUUAUUCCUAUCUGUAAAGGAAAUGAGG$UAAAUCUCAACCUCAUUUUCCAAAUCCAAUGAUUAUUGG$CUCCUUA$AAAGUAGAACACACAGUUUACAAUACUAU$$$$$$GUGG$AUCUACUCAACAAAAUGGGUAUAGAUAAAAUUUAUAAGGUUUU$GCUUC$CCAUAUUUGUUUAAACCU$$$$CUCGUUCC$UAUGAUUAAGG$AUAAAAGAGAAGGAAGGUAUCAGUUUUGUUUCUGUAG$$$$$$AUGUGU$$$$UGUUAU$$$$$$$$$$UGGGCAACAGGGUUAA$$$$$$$$$CCCUAG$UUGU$AUUUAUGACAAAGAAAUA$CAAUGAAGU$$$UGCUUUC$AUCUGUUUCUAUUAUCUAUAUGUUU$CUAAAG$$$$UUCUAUCACAUUAUGUUCUCUUGUCUAUUCUUUC$UCAGGAUAUCAAUGGCAAGCUGUUUCUUCCCAAAUAUGCCCUCUCCCAGGAUGUUUGUACAUAUAGAGACUUCAUCUACAGGACUGUAGAAAUACCAGGAUGCCCACACCAUGUUGCUCCUUAUUUUUCCUACCCUGUUGCA
Thryonomys                              CUGAGUAU?C?AUGCACAUC??CAGGCGAGAGUGUGCCUACUGCCUGACCAUCAACACCACCAUCUGUGCCGGAUACUGUAUGACACGGGUAUGCAGUUCGACCCCCUUCAUUUAGCUAUAAAUCAUAUAAGCCUAGAAUCAGUCUAUUCCUCUCUGGAAAAGAAAUGAGG$UAAACCACAACCUUAUUUUCUAAAUCCAGUGGUUAUUAG$UUGCCUAAGUA$$AGAAAAUACAGUGUCCAGUAUUUU$$$$$$GAGG$AUCUACUCAGCAAAAUGGGUCCAGAUAAG$UUUAUAAUUUUU$$ACCCG$UUUGAUUUCAUUAAACCUUAC$CUCGUUCCC$AUGAUAUAGG$AUAAGAGAG$$$GAGGCU$UCAUUUUGGUCUCUGUAGGAUUUAAUUUCU$$$AUGUU$$AAGUUGGUAUUGGAGACUAAGACUAAGGAAUCUUCCCCUAG$UUGU$AUUUGUAACAAAUAA$$$$$$$$$$$GU$$$GC$$$$$$AUAUGUUUCCUUUAUUUGUGU$$UUUCUAACA$$$$UCUUAUCAUAUUAUGCUCCAUUUUCUAUU$GUUCCUCAGGAUAUCAAUGGCAAACUGUUUCUUCCCAAAUAUGCUCUCUCUCAAGAUGUUUGCACAUACAGAGACUUCAUCUUCAAGACUGUAGAAUUACCAGGAUGCC??????????????????????????????????????
Bathyergus                              ??????????????????????????????????????????????????????????????????????????????????????GGGCU$GGUAG$UCGUC$CCCGUUCUUUAGCUAUAAAUUAUAUAAACCUAGAAUCAGUCCAUUCCUGUUUGAAAAAGAAAUGAGG$UAAAUCACAACUCUACUUUCUGAAUCCAAUGAUGACUAG$CUCCUUAAAAA$$$$$$CAUAUAGUUUAUAGUAUUAUAU$$$$AUGG$AUCUACUCAGCAAAAUGGGUACAGAUAAC$UUUAUAAAAUUUU$ACCUA$CCAGAUUUAUUUAAACCUUAU$CAAAUUUCC$AUGAUAAAGG$GUAAGAGAA$$$GAAGGUAUUACUUU$GUCUCUGUAGGAUUUAAUCUGU$$$AUAUGUGAAAUUGGUACUGGAGACUAAAACAAAGGAGUCUUCUUCUGG$UUGU$AUUUGCAAUGAAUAA$$$$$$$$$$$GU$$$GC$$$$$$AUAUGUUUCCUUUAUUUAUGU$$UCUCUGACA$$$$UCUUAUCAUAUUAUGCUCCAAUUUCUACUCUUUUCUCAGGAUAUCAAUGGAAAACUGUUUCUUCCCAAAUAUGCUCUCUCCCAAGAUGUUUGUAC?UACAGAGACUUCAUCUACAAGACUGUGGAAAUACCGGGAUGCCCACACCAUGUUGCUCCUUAUUUCUCCUACCCUGUUGCU
Cavia                                   CUGAAUAUACAAUGCAUAUCGAUAGAAGAGAGUGUGCUUAUUGCCUAACCAUAAACACCACCAUCUGUGCUGGAUAUUGUAUGACACGGGUAUGUAAUUCAUCGCUCUUCUUUUAUCUAUAAAUUAUAUAAACAUAGAAUCAUUUCAUUCCUAUUUGGAAAAGAAUCAAGA$UAAAUCA$AACCUUAUUUUCUAAAUCCAAUGGUUA$$$G$CUCUUU$$$UAGUAGAACAUAUAGUUUAUAAUAUUUA$$$$$UGUGG$AUCUACUCAGUAAAAUGGGUACAGAUAAA$UUUAUAAAUUUUU$ACCUA$CUAGAUUCAUUUAAACCUUAA$CUUGCUCCC$AGGAUAAAGG$AUAAGACAG$$$GAGCGUUUCACAUUUAUUUCUGUAAGAUUUAAUCUAG$$$AUAUGUUAAAUUGGUAUUGGAGACUAAGACUAAGGAAUAUUCCCGUAG$U$$$$$$$$$$$ACG$$UAA$$$$$$$$$$$GU$$$GC$$$$$$AUA$$UUUCCUUU$UUUAUGU$$UUUAUAACA$$$$UCCUUUCAUAUUAUAUUCCCUUUUCUAUUCUUUUCUCAGGAUAGCAAUAGAAAGACCUUUGUUUCCAGUCAUGCUCGCUUCCUAGAUGUGUGUACAUAUGGAGACUUCAUCUACAAAACUGUGGAAAUACCAGGAUGCCCACACCAAGUUGCUCCUUAUUUCUCCUACCCUGUUGCU
Allactaga                               CUGAGUAUACGAUGUACGUCGAUAGGAGGGAGUGUGCUUAUUGCCUGACCAUCAACACCACCAUCUGUGCCGGGUAUUGUAUGACACGGGUAUGUAGCUCACUGCAC$$$$UUUAGUGAUAAA$GAUUUAGACCACAAAGCAGGCCAUUCCUUCUUAGGCAGGAAGU$GGGACAAAUCCCAACCCUA$UUUCCAAACCCAUUGG$CAUUGA$CUCUUUAAAAAGUAGAGCAUCCAGGUUUAAGCAUUAC$$$$$$GUGG$AUCUACUCAGAAAA$$$$$$$$$$$UUAAUUUGAUGGAGUUUU$ACCUCCCAGGAUUUAUUUAAACCUUGU$CUCGUUCUC$AUGCUCAAGGGAUAGAAGAGA$GCGAGGUGCCGCUUUGGUCUCUGGAG$ACUAAGUGUAG$$$AUAUGUUAGGUUAGUACUGGGGAA$GGGGAGCAGGAGUCUUCUCCUAG$UGAU$AUCUGCGACAAAAGAAUGUCAGUCAAUU$$$GGGUUUU$AUCUGUUUCAACUACCUAUGUAUUUUUCACAGCUUCUCAUAUCACAUGGUGUUUCCUUUCCUACUCUUUCCCCAGGAUAUCAACGGCAAGCUGCUGCUUCCCAAGUAUGCGCUCUCCCAGGAUGUUUGCACAUACGGAGAUUUCAUCUACCGAACAGUAGAAAUACCAGGAUGCCCACACCAUGUUGCUCAUUACUUUUCCUAUCCUGUUGCU
Napaeozapus                             ?????????????????????????????????????????????????????AAAACC?CCAU?UGUGC??GGUACUGUAUGACGCGGGUAUGUAGCUCACCGC$$UUCUUUCAG$$$$$$$$$$$$$$$$$$$$$$$$$AGUCCGUUCCUCCUAAGACAGGAAGC$GAGACAGAUUCCAGCCCUCUUGUCCAAACCCACUGG$CAUUGU$CUCU$AACAAAGCAGAGCAU$$GGUUUACAGCUUUGU$$$$$$GUGG$AUCUACGAAGAAAGA$$$$$CAAG$$$$$$$$UAUGA$$$$$$$$$$$$$$$$GAUUUAUUUAAACUUUGU$CUUGUUCUC$AUGAUCAAGG$ACAGGAGAGA$AAAAGGUGUCCCUUUUGUCUCUGGAAGACUAAAUGUAG$$$AUGUGUUAAGUUAGCGUUGGGGAAUGGGGCUAAAGAAGCCUCUCCAAG$UGAU$CUUUGUGACAGAAGAAUAUAAGUAACCU$$$GGGUUUU$AUGUGUUUCCAUUGCCUAUGUGUUUUCCACAACUUUUCAUAUCGCUUUAUGCUCCCUCUUCUAUUCUUUCCCCAGGAUAUCAAUGGCAAGAUGCUUCUUCCCAAAUAUGCGCUCUCCCAGGAUGUUUGUACAUACAGAGACUUCAUCUAUAGAACUGUAGAAAUACCCGGAUGCCCGUACCAUGUUGCUCCUUACUUCUCCUUCCCUGU?GCU
Anomalurus                              CUGAGUAUACAAUGUACGUCGAUAGAAGAGAGUGUGCUUAUUGUCUAACCAUCAAUACCACCAUCUGUUCUGGGUAUUGUAUGACACGGGUAUGUAGUUCAUCCCACUUCUUUUAGCUGUAAAUUAUAUAGACCUAUAAGCAGUCCAUUUCUAUCUAGGAAGGAAAU$GACAUAAAUCACAACCUCAUUUUCCAAAUCCGAUGAUUAUUGG$CUCCCUAAGAAGUAGAGCA$$$$GUUUAUAGUAUUAU$$$$$$GUAGGAUCUAUUCAGCAAA$$$$$$$$$$$$$$$$$$$$$$$$$$$$$$$$$$$$$$$$$$$$$$$$$$$CCUAAUUCUUGUUCUC$AUGGUCAAGG$AUAAAAGACAGGGAGGGUGUCACUUU$GUCUUUGUAGGAUUCAUUGUAG$$$CUGUCUUAAGUUGGUUUUGGGGAAU$GGGCUAAGGCAUUUUCUCCUAG$UCAC$AUUUGUGACAAAGGAAUGUAAGUGAAUU$$$GGUUUUU$GUCUGUUUCCAUUAUCUAUGUAUUUUCUCAAG$$$$UCCUAUUACGUUAUACUCCCUUUUCUCUUCUUUCCUCAGGAUAUCAAUGGCAAGCUGUUUCUUCCAAAAUAUGCACUCUCCCAGGAUGUUUGUAUUUACAGAGACUUCAUCUAUAGAACCAUAGAAAUACCAGGAUGCCCACAUCAUGUUGCUCCUUAUUUCUCCUACCCUGUUGCU
Idiurus                                 CUGA?UAUACAAUGUACGUCGAUAGAAGAGAGUGUGCUUAUUGUCUAACCAUCAAUACCACCAUCUGUUCCGGGUAUUGUAUGACACGGGUAUGUAGUUUAUCCCACUUCUUUUAGCUGUAAAUUAUAUAGAACGAUAAGCAGUACAUUUCUAUCUAAAAAGGAAAU$GACAUAAAUCACAACCUCAUUUUCCAAAUCCAAUGAUUAUU$$$$$$$$$$$$$$$$$$GGCACACAGUUUACAGUAUCAU$$$$$$GUAG$AUCUAUUCAGCAAA$$$$$$$$$$$$$$$$$$$$$$$$$$$$$$$$$$$$$$$$$$$$$$$$$$$CCUAAU$CUUGUUCUC$AUGGUCAAGG$AUGAAAGACA$GGAGGGUGUCACUUU$GUCUUUGUAGGAUUCAUUGUAG$$$AUGUCUUAAACUGAUUUUGGGGAAUAGGGCUGAGGGAUUUUCUCCUAG$UCAU$GUUUGUGACAAAGGAAUGUAAGUGAAUU$$$GGUUUUU$AUCUGUUUCCAUUAUGUAUGUAUUUUCUCAAG$$$$UGCUAUCACAUUAUACUCCCUUUUCUCUUCUUUCCUCAGGAUAUCAAUGGCAAGCUGUUUCUUCCCAAAAACGCACUCUCCCAGGAUGUUUGUAUUUACAGGGACUUCAUCUACAGAACCAUAGAAAUACCAGGAUGCCCACACCACGUUGCUCCUUAUUUCUCCUACCCUGUCGCU
Pedetes                                 CUGAAUAUACAAUGUACAUCGAUAGAAGAGAGUGUGCUUAUUGUCUAACCAUCAAUACCACCAUCUGUUCUGGGUAUUGUAUGACACGGGUAUGUAGUUCAUCACAUUUCUUUUAGCUGUAAACUACAUAGAAUUUUAAACAGUCCAUUCUGGUCUAAAAAGGAAAU$GAGAUAAAUCACAACCUCAUUUUCCAAAUUCAGUGGCUAUU$UAUUCCUUAAGAAGUAGAGCACAUAGUUUACAGUAUUAU$$$$$$GUGG$AUUUAGUCAACAAA$$$$$$$$$$$$$$$$$$$$$$$$$$$$$$$$$$$$$$$$$$$$$$$$$$$CCUAAU$CUUGUUCUC$AUGAUCAAGG$AUAAAAGA$$$AGAGAAUGUCAGUUU$GUCUCUGUAGGAUUCAUUGUAG$$$AUGUCUUAAGAUAGCAUUGGGGAAUAGG$CUAAGAAAUCUCCU$$$AG$UCAU$GUUUAUGACAAAGGAAUGGAAGUGAAUU$$$GGUUUUU$AUCCAUUUCCAUUACCUAUGGUUUAU$$AAAG$$$$UCCUACCACAUUAUGGUGCCUUUUCUAUUAUUUCCCCAGGACAUCAAUGGCAAGCUGUUUCUUCCCAAAUAUGCACUUUCUCAGGAUGCUUGUACAUACAGAGACUUCAUCUA?AGAACUGUAGAAAUACCAGGAUGCCCACACCAUGUUGCUCCUUAUUUCUCCUACCCUGUCGCU
Mus                                     CUGAGUAUACGAUGUACGUGGAUAGGAGAGAGUGUGCCUACUGCCUGACCAUCAACACCACCAUCUGCGCUGGGUAUUGUAUGACACGGGUAUGUUGUUCACUGCAUUUCUUUUAGCUGUAAAUUAUAUAGGCCUAAA$GUUGUCUGUUAAUAUUUAGAAAGGAAGUAGGGCUAAAUCAUAGU$$$$$$$$$$$$$$$$$$$$$$$$$$GUGCUCUUUGGGAAGCCAAGCACACUGUUUUCAGAAUUAUAAUGGUGUGA$CUCUACUCAGAAAAGAAAGUACAGAUACA$UUUGCAAAGUCU$$ACCCU$AAAGAGUU$$$$$$$$$$$$$$$$UGUUCUG$AUCA$$AAGG$$UAGAUGAGA$ACAAAGUGUCUUUUUUGUAUCUGAGUGGUUAAUUGUAG$$$AUGUGU$$$$$$$$$$$$GGGUAACAGAGCUCAGGAGUCCUCU$AUAGAUCAU$CACUGAAACAAAGGGAUAUCAGUAAGUU$GUGGUCUUU$$$CUAUU$AUACUAUCUAAA$GUUGUGUGGAG$$$$$UUUAUCAUGUUAAGAUCUCUU$$$$$UUCUUUCCACAGGAUAUCAAUGGCAAACUGUUUCUUCCCAAAUAUGCACUCUCUCAGGAUGUCUGUACAUACAGAGACUUCAUCUACAGAACAGUGGAAAUACCAGGAUGCCCGCACCAUGUUUCUCCUUAUUUCUCCUUCCCUGUCGCC
Acomys                                  ????????????????????????????????????????????????????????????????????????????UU??AUGCC?GGGCUAUGUUGUU$$UGUCGUUUCAUUUAGUUGUAAAUUAUAUUGGCCUAAA$GUGGUCUGUUAAUAUUUAGAAAGGAAGU$GAGAUAAAUCGUAGC$AUCGUUUCCAAAUCCGAUGG$UACUGU$CAUUUUGGAAAGCCAAGCACACUGUUUUUAGAUUUAUAAUUAUGUGA$CUUUACUCAGAGAGAAAGGUACAGAUAC$$$$$$$$$AGUCU$$ACCCU$CAAGAUUU$$$$$$$$$$$$$$$$UGUUCUC$CUGGUCAAAG$AUGAAUGAGA$AGGAAGUGUCUUCUUUGUCUCUGAAGGGUUAAGUAUGG$$$AUGUGUUAAGCUAGUACCGAGUAACAAAACUCAGGAGUCCUUU$GUAGCGUAU$CACUGAACCAAAGGGAUAUCAGUAAAUU$AUGGUCUUU$$$CUAUU$GCACUAUCUAAA$GUUGUGUGAAG$$$$$UAUCUUAAGUUAUGAUCCUGU$$$$$UUCUUCCCACAGGAUAUCAAUGGCAAACUGUUUCUUCCCAAAUAUGCACUCUCCCAAGAUGUCUGUACAUACAGAGACUUCAUCUACAGAACUGUGGAAAUACCAGGAUGUCCACUCCACAUUGCUCCGUACUUCUCCUACCCUGUUGCC
Microtus                                ????????????????????????????????????????????????????????????????????????????UUGUA?GACAGGGUUA$GUUGUUACCUGUACUUCUUUUAGCUACAAUAUAUAUAGGCCAGAA$GUGAUCUGUUAAUAUUUAGAAAGUAAGU$GAGAUAAAUCAUAGC$UAAUUUUCCAAAUCCAGUGG$UACUGU$CUCUUUGGAA$GCCAAGAGCAUUGUUUUCAGAAUUAUAACAAUGUGU$CUCUGUUUGGAAAAAGAAAUAAAGAUACA$UUUGCAAAGUCU$$ACCCC$CAA$$UUUAUUUAA$CCUCAU$UUUGUUCUC$AUGAUCAAAG$GUAAAUGAGA$AGAAGGUGUCAC$GGGGUCUCUGGGGGGUUAAGUGGGG$$$AUGGGGU$$$$$$CUCUGGGGGGUAGGAGUUCAAGAGUCCUCU$AUAGGUCAU$CACUGAAAUAAAGGGAUGUCAGUAAAUU$AUGGUCUUU$$$CUAUC$GCACUAUCUAGGAGCAGUGUGAAA$$$$$UUUA$CACAUUAUGAUCCCUU$$$$$UACUUUCCAUGGGAUAUCAACGGCAAGCUGUUUCUUUCCAAAUACGCACUCUCCCAGGAUGUUUGCACAUACAGAGACUUCACCUACAGAACUGUGGAGAUACCAGGAUGCCCACGCCACGU?GCUCCUUUAU?CUCCUACC????????
Mesocricetus                            ?UGA?UAUACAAUGUACGUGGAUAGGAGAGAGUGUGCCUAUUGCCUAACCAUCAACACCACCAUCUGUGCCGGGUAUUGUAUGACACGGGUAUGUUAUUCACUAUACUUCUUUCAGUUGUAAAUUAUAUAGGCCUAA$$$$$$$$$$$$$$$$$$$$$$$$$$$$$$$$$$$UAUAU$AUAGUAUUAUUUUCUAAAUCCAAUGG$UACUGU$CUCCUUGGGGAGCCAAUAGCAUUGUUUUCAGAAUUAUAAUAGUGUGA$CUCUGUUUAGAAAAAGAAAUUCAGAUAUA$UUUGUAAAGUCU$$ACCCU$GAA$$UUUAUUUAAAUCUUAU$UUUGUUCUC$AUGAUCAAAG$GUAAAUGAAA$AGAAAGUGUUUUUUUGGUCUUUUAGGGGUUAAAUGUCA$$$AUGUGUUAAGCUAGAAUUGAGUAAAG$AGUUCAAGAGUCCUCU$AUAGGUCAU$CACUGAAAUAAAGGGGUAUCAGUAAAUU$AUGGUCUUU$$$CUGUU$GUACUAUCUAAA$CUAGUGUAAAA$$$$$CUUAUCAUAUUAU$AUCCCUU$$$$$UUCUUUCCAUAGGAUAUCAAUGGCAAGCUGUUUCUUCCCAAAUCUGCCCUCUCCCAGGAUGUUUGUACAUACAGAGACUUCACCUACAGAACUGUGGAAAUACCAGGAUGCCCACACCAUGUUGUUCCU??AUUCUCC????????????
Spalax                                  ?UGAGUAUACA?UGUACGUCGAUAGGAGAGAGUGUGCGUAUUGCCUAACCAUCAACACCACCAUCUGUGCCGGGUAUUGUAUGACAAGGGUAUGUAGUUCUUUGAACUUCUUUUAGGUGUAAAUUAUAUAGACCUAAA$GUAGACCAUUCAUAUUUAGAAAGGAAAU$GUCAUAAAUCAUAACACCAUUUUCCAAGUCGAAUGA$UACUGA$CUCUUUAAGAAGUCAAGUACACUAUUUACAGAAUUA$$$$$$UGUGG$AUCUACUCAGAAAAAUAAGUACAGAUUCA$UUUGUAAAGUUUACUCCCU$CAA$AUUUAUUUAAACCUUAU$$$$$$$$$$$$$$$$$$$$$$$$AAAAGAGA$GGAAUGUGUCAUUUUUGUCUCUGAAGGAUUAAGUAUAG$$$CUGUCUUAAGGUGGUAUUGGGGGAUAAGGCUCAGGAAUCUUCUUUUAG$UCAU$AUUUGUAACAAAGGAAUUGCACUAUCUAUAUGGUCUUU$$$$$$$$$$$$$$$$$$$$$$$$$$$$$AAAG$$$$$UCUAUCACAUUAUGACCCCUUUUCUAUUCUUCACACAGGAUAUCAAUGGCAAGCUGUUUCUUCCCAAAUAUGCGCUCUCCCAGGACGUUUGUACAUACAGAGACUUCAUCUACAGAACUGUAGAAAUACCAGGAUGCCCACACCAUGUCGCUCCUUAUUUCUCCUACCCUGUUGCU
Sicista                                 CUGAGUAUACAAUGUACAUCGAUAAGAGAGAGUGUGCUUAUUGCCUGACCAUCAACACCACCAUCUGUGCCGGGUAUUGUAUGACACGGGUAUGUCGCUCACUGCGCUUCUUUCAGCUAUAAAUUAUAUAGACUUAAAAGCAGACUUUUUUUCCUUAGGUAGGAAAU$AAAGCAAAUCCCAGACCCAUUUUUCAAAUGCAUUGG$CAUUGA$CUCU$$AAGAAGCAGAACAUACCAUUUAUAGCAUUAU$$$$$$GUAG$AUUGACU$$$$$$$$$$$$$$$$$$$$$$$$UUAUAAAGAUUU$AUCUU$CCAGAUUUAUUUAAACCAUAC$CUUGUUCUC$AUGAUCAAGG$AUGAAAGAGG$$$$$$$UGUAACUUUUAUCCCUGGAGGAUAAAGUGUU$$$$$$$$$$$AAGUUGGUAUUGGGGA$UGGGGCCAAGGAAUCCACCCCUAC$UCAU$GUUUGUG$$$GGGGAAUAU$A$UAAAUAAUUGGGUUU$$GUCUAUUUCCAUUACCAAUAUA$UUUCUACCACUUACCAGACCAUGUAAUGUCCCCUUUUCUCUUCUUUCCCCAGGACAUCAAUGGCAAGCUGUUUCUUCCCAAAUACGCACUCUCCCAGGAUGUGUGUACAUACAGAGACUUCAUCUAUAGAACUGUAGAAAUACCAGGAUGCCCACAACACAUUGCUCCUUACUUCUCCUACCCUGUUGCU
Castor                                  CCGAGUAUACAAUGUACGUCGAUAGGAGGGAGUGUGCUUAUUGCUUAACCGUCAACACCACCAUCUGUGCCGGGUAUUGCAUGACACGGGUAUGUCGCUCAUCGCACUUCUUUUACUUGUAAAUUAUGUAGACCUGGAAGCA$UGCAUCCCUGUCUAGGAAGGAAAUGAGA$UAAAUCACAACCUCAUUU$UCCAACU$AAUAGUAAUUGG$CUCAUUAAGAAGCAGAGCACACAGUUUACAUGAUUAC$$$$$$AUAG$AUCUACUCAGAAAAAUGGGGACAGAUAAA$UUUACGAAGUUUU$AGUCC$GCAGAUUUA$$$AAAC$UUAU$CUUGUCCCC$AUGAUCAAGA$AAAAAAUAGA$GACACAUGUCACUUUUGUCUCUGUAGGAUUCAGUGUAG$$$AUGUGUUAAUUUGGCAUUGGGGAAUAGGGCUAAAGAAUCCUCCUCUAG$UCAU$AUUUGUGAGGAAGGAGUAGAAUUAA$GU$$$UGGUUUUGAUCUGUUUCCAUUACCUGUGUGUUUUCUAAAG$$$$CUGUGUCACAUUAGGCUCCCUUUUCUAUUCUUUCCU$AGGAUAUCAAUGGCAAGCUGUUUCUUCCCAAAUAUGUGCUGUCCCAGGAUGUGUGCACAUACAGAGACUUCAUCUACAGAACUGUAGAAAUACCUGGAUGCCCACACCACGUUGCUCCUUAUUUCUCCUACCCCGUUGCU
Hystrix                                 ?????????????????????????????????????????????????????????????????????????????????????????????????????????UCUU$UUUU$$CUAUAA$UUAUAUAAACCUAGAAUCAGUCCAUUCCUAC$UAGAAAAGAAAUGAGA$UAUAUCACAAUCUUAUUUUCUAAAUCUAGUGGUUAUUAG$CUCUGUAAGGAGUAGAACAUAUAGUUUACAAUGUUAU$$$$$$GUGG$AUCUGCUCAGCAAAAUGGG$$$$$AUAAA$UUUAUAA$UUUU$$ACCUA$CUAGAUUCAUUUAAACCUUGU$CUUGUUCCC$AUGAUAAAGG$GUGAGAGAG$$$GAAGGUAUC$CUUUUGUCUCUGUAAGAUUCAGUUUAG$$$CUAUGUUAAGUUGGUAUUGGAGACUAAGACUAAGGAAUCUUCCUCUAG$UUGU$UUUUGCAACAAAUAA$$$$$$$$$$$$$$$$GGGG$$$$$$CUGUUUCCUUUAUU$AAAUGUUUUCUAACA$$$$UCCUAUCAUAUUAUGCUCCUUUUUCUACUCUUUUUUCAGGAUAUCAAUGGCAAGCUGUUUCUUCCCAAAUAUGCUCUCUCCCAGGA??UGUUGACAUACAGAGACU?CAUC??????????????????????????????????????????????????????????????????
Heteromys                               ?????????????????????????????????????????????????????????????????????CUGGG?ACUGCAUGACUCGGGUAUGUA$CUCACCGCACAUCUU$GACAUGGAAAUGAGACAGACUCAGGCGCAGUCCAGCCCUGUCUAGAAGGGACGUGAGA$UGAGUCACAUCCUUACUUAUCAAAUUGAAUGGCAGUUGG$CUUAUGAAGAAGUAGAACACAAAGUUUAUAAUACUAC$$$$$$GUAG$ACCUACCCAGCAAAGUGGGUGCACUUAAG$UUUAUGA$$$$UU$ACUUG$UCAUAGUUAUGUGGACCUUAA$CUUGUUUCC$CU$AGCAAAA$AUAAAAU$GC$AGAAUGUGGUAC$$$$$$$$$$$$$$$$$$$$$$$$$$$$$AGGUGUUAAGCUGGUAUUGGGGAAAGGGAUUCAAGAGUCUUCCACUAG$UCAU$GCUCGAGACAGGGCA$$$$$$$$$GUCU$$$UGGUUUUGAUCAGUGUCUGCUACCUGUAUGCUUUCUAAAG$$$$UCCUUUCACACUGGGCUCC$UUUCCUGUUCUUCCCUCAGGAUAUCAAUGGGAAGCUGUUUCUUCCAAAGUAUGCCCUCUCCCAGGACAUCUGUACAUACAG?GACUUCGUCUACAGAACUGUAGAAAUACCUGGCUGUCCCUACCCGG?UGCCCCUUACUUCUCCUACCCAG?????
Massoutiera                             ?????????????????????????????????????????????????????????????????????CCGGAUAUUGCAUGACACGGGUAUGUAGCCCAGCUCACUUCUU$UA$CUA$$$$$$$$$$$$$$$$$CAAUCAGGUCCUCCCUACCUAGAAAGAAAAUGAGG$UAAAUCACAACCUCAUCUUCUAUAUCGAAUGGUUCUU$$$$$$$$$$$$$$$$$$$$$$$$$$$$$$$$AAUAUUA$$$$$$UGUGG$AUUUACCCAGAAAAAUUGGUCCAGAUAAA$UUAAGUAAUUUU$$AUCCU$CCAGAUUUACUUAAACCUUAU$CUUGUUCCC$AUGAUCAAGG$AUGAAAGAGA$AGAGGCUAUCACUU$CAUCCGUGUAGGAU$GUGUGUAG$$$AUGUGUUAUGUUGGUACUGAGGACUGAGGCUAGG$AAUCCUCCCCUGG$UUGG$CUUUG$GCCUAUU$$$$$$$$$$$$$$U$$$CCUGUU$$CUCUGUGUCCUCUACUUGUCUGCGUUCUAAAG$$$$$UGUAUCACAUG$UGCUCCUUGGUUUACUCUUUCUUUAGGAUAUCAAUGGGAAACUGUUUCUUCCCAAGUACGCCCUCUCCCAGGACGUGUGCACAUAUGGAGACUUCAUCUAUAGGACGGUGGCCAUCCCAGGGUGCCCACACCACAGUGCUCCCUACUUCUCCUACCCU??????
Jaculus                                 ????????????????????????????????????????????????????????????????????????????UUGUAUGACACGGGUACGUAGCUCACUGCAC$$$$UUUAGUAAUAAAUGAUAUAGAGCACAAAGCAGGCCAUUCCUUCUUAGACAGGAAAU$GAGACAAAUCCUAACCC$AUUUUCCAAACCCAUUGG$CACUGA$CUCUUUAAAAACUAGAGCACACACUUUACAGCAUUAU$$$$$$$UGG$ACUUACUCAGAAAA$$$$$$$$$$AUUAA$UUUAUAAAGUUU$$ACCUC$CCAGAUUGAUUUAAACCUUGU$CUUGUUCUC$AUGAUCAAGG$AUAGAAGAGA$ACAAGGUGCCACUUUUGUCUCUGGAGGACUAAAUGUAG$$$AUGUGCUAAGUUCCUAUUGGGGAAUGGGACUAGAGAGUCUUC$$$GAG$UGAG$AUCUGUGUCAAAAGAAUAGAAGUAAACU$$$GGGUUUU$AUCUGUAUCAAAUACCUAUAUAUUUUCUAUAGCUUCUCAUAUCACAUGAUGUUUCCUUCCCGACUCUGUCCCCAGGAUAUCAAUGGCAAGCUGCUGCUUCCCAAGUAUGCGCUCUCCCAGGAUGUUUGCACAUACAGAGAUUUCAUCUACAGAACAGUAGAAAUACCAGGAUGCCCACACCAUGUUGUGCCUUA?UUCUCCUACCCUGUCGCU
Dipus                                   ????????????????????????????????????????????????????????????????????GCUGGGUAUUGUAUGACACGGGUAUGUAGCUCACUGCAC$$$$UUUAGUAAUAAAUGAUAUAGACCAUAAAGCAGGCCAUUCCUUCUUAGACAGGAAAU$GAGACAAAUCCUAACCCUAUUUUCCAAACCCAUUGG$CACUAA$CUCUUUAAAAACUAGAGCACACAGUUUACAGCAUUAU$$$$$$GUGGAGUGUACUCAGAAAA$$$$$$$$$$AUUAA$UUUAUAAAGUUU$$ACCUC$CCAGAUUUAUUUAAACCUU$U$CUUGUUCUC$AUGAUCAAGG$AUAGACGAGA$ACAAAGUGCCACUUUUGUCUCCGGAAGACUAAACGUAG$$$AUGUGCUAAGUUGGUAUUGGGGAAUGGGACUAGAGAGUCUUCUUCUAG$UGAU$AUCUGUGACAAAAGAAUAGAAGUAAACU$$$GGGUUUU$AUCUGUUUCAAUUACCUAUGUAUUUUCUAGAGCUUCUCAUAUCACAUGAUGUUUCCUUCCCUACUCUGUCCCCAGGAUAUCAAUGGCAAGCUGCUGCUUCCCAAGUAUGCGCUCUCCCAGGAUGUUUGCACAUACAGAGAUUUCAUCUACAGAACAGUAGAAAUACCAGGAUGCCCACACCAUGUUGCUCCUUACUUCUCCUACCC?G?CGCU
Lepus                                   ?????????????????????????????????????????????????CAUCAACACCACCAUGUGUGCUGGAUAUUGCAUGACACGGGUAUGUAGCUCA$UCAACUUCUUUUAGCUGUAAAUUACAUGA$$$$$$$AGCAGUCGAUGCCUAUCUAGAAAGGAAAUGAAA$UAUAUCACAACCUCAUUUCCCAAAUCCAAU$$$$$$$$$$$$$$$$$$$$$$$GGAGGGCACAGGUUACAGUAUUAU$$$$$$GUGA$CUUUUCUCAGAACAAUGGGUACAGAUAAG$UUGAUAA$$UUUAUUUGACAGUUGAUUUAUUUCAACUCUGU$CUUGUUCCC$AUGAUCAAGG$AUAGAAGGGA$GGAGGGUGUCACUUUUGCCUUUAUAGGAUUCAGUGUGG$$$AUGUGGUAACCUGGUAUUGGGGGAUGGGGCCAAGGAAUCCU$UGCCUC$UCAU$AUUUGUAACAAAAGAAUUUGAAUGAGUU$$$GAUUUCU$AUGUAUUUCCAUUAUCUCCAUGUUUUCUAAAG$$$$UCUUAUCACAUUUUUCUC$$UUUUCUAUUCUUCCCAUAGGAUAUCAAUGGCAAGCUGUUUCUUCCCAAAUAUGCCCUCUCCCAGGAUGUUUGUACAUAUGGAGACUUCAUCUACAGGACUGUAGAAAUACCAGGGUGCCCACACCAUGUCACUCCUUAUUUCUCCUAUCCUGUUGCU
Ochotona                                ?????????????????????????????????????????????????CAUCAACACCACCAUCUGUGCUGGAUAUUGCAUGACACGGGUAUGUAGUUCG$UCCACUUCUUUUAGUUGUAAAUUAUAUAA$$$$$$$$GCAGUCUAUUUCCAUCUAGAGAAGAAAUGAAA$CAAAUCCCAACCUCAUUUCCCAAAUCCAACAGA$AUU$$$$$$$$$$$$$$$$$GAGGAUGCAGGUUACAAUAUUAU$$$$$$GUGG$UUCUUCUCAGAACAAUGGGUACAGAUAAG$UUGAAAAAAAGUU$ACUUC$CCAGAUUUACUUCAACUUUAU$CUUGUUUCU$GUGAUCAAGG$AUGAAAGGAA$$$$$GGUGUUACAUUUAUCUUUACAGGAUUCAGUGUGGGA$AUGGC$$AAGUUGGUAUUGGG$AAGCAGGGUAAUGAAUUCU$UGCCCC$UCAU$AUUUGUGACAAAAGAACAUGAUUGAGUU$$$GAUUUCU$ACCUGUUUCUAUUAUGUAUGUGUUUUCUGAAG$$$$UUAU$$CACAUUGUGCUC$$$$$$$$$$$$UUUCCACAGGAUAUCAACGGCAAGCUGUUUCUUCCCAAAUUUGCUCUCUCCCAGGACGUAUGCACAUAUGGAGACUUCAUCUAUAGGACUGUGGAAAUACCAGGGUGUCCACACCAUGUUGCUCCUUAUUUCUCUUAUCCUGUUGCU
Oryctolagus                             ?????????????????????????????????????????????????CAUCAACACCACCAUCUGUGCUGGAUAUUGCAUGACACGGGUAUGUAGCUCA$UCAACUUCUUUUAGCUGUAAAUUACAUAAGCCUAGAAGCAGUCUAUGCCUAUCUAGAAAGGAAAUGAAA$UACAUCACAACCUCAUUUCCCAAAUCCAGU$$$$$$$$$$$$$$$$$$$$$$$GGAGGGCACAGGUUACAGUAUUAU$$$$$$GUGG$CUUUUCUUAGAACAAUGGGUACAGAUAAG$UUGAUAAAGUGUU$ACUUC$CCUGAUUUAUUUCAACUCUGU$CUUGUUCCC$AUGAUCAAGG$AUAAAAGGGA$GGAGGGUGUCACUUUUGCCUUUAUAGGAUUCAAUGUGG$$$AUGUGGUAACUUGGUAUUGGGGAAUGGGGCCGAGGAAUCCU$UGCCUC$UCAU$AUUUGUGACAAAAGAAUAUGAAUGAGUU$$$GAUUUCU$AUGUAUCUCCAUUAUCUACAUGUUUUCUAAAG$$$$UCUUAUCACAUUGUUCUC$$UUUUCUAUUCUUCCCAUAGGAUAUCAAUGGCAAGCUGUUUCUUCCCAAAUAUGCCCUCUCCCAGGAUGUUUGUACAUAUGGAGACUUCAUCUACAGGACUGUAGAAAUACCAGGGUGCCCACACCAUGUCACUCCUUAUUUCUCCUAUCCUGUUGCU
Bos                                     CUGAGUAUAUGAUGCAUGUCGAAAGGAAAGAAUGUGCUUACUGCCUAACCAUCAACACCACCAUCUGUGCUGGAUAUUGUAUGACACGGGUACGUAGUGCAUUUCAGUUCUUUUAGCUGAAAAUUAGAUAAACCUAGACCCAGUCCUUUUCUAUCCAGAAAGAAAAUGAGA$UAAACCACAACCUCAUUUCCAAAAUCUAAUUCUUGUUGG$CUCUGUAGA$GGUAGAGUGCACAGGUUACAGUGU$$$$$$$$$$$$$$$$AUACUCAGCACAGUGGACACAGAUAAC$UGUUUGUACAGCU$UUUUC$CAAAAUUUAUUUAAAUGGCAU$AUUGGUCGC$AUGAUAUAAG$AUGAAAGAGA$$GGGAGUGUCACUUUUAUCUCAACAGGGUUUAGUGUGGAU$AUAUU$$AAGUUGGCAUUGGGAAAUGGAACUAAAGAAUCCUCCUCGAG$UCCU$AUUUAUGACAAAAUAAUGUUAAUUAA$$$$$$$UUUUU$AUCUGUUUCCAUUA$CUAUAUAUUUUCUAAAG$$$$UCCUAUCGCAUUAUGCUCCUUU$UAAAUUCUUUCCUCAGGAUGUCAACGGCAAGCUGUUUCUUCCCAAAUAUGCCCUGUCUCAGGAUGUGUGUACAUACAGAGACUUCAUGUACAAGACUGCAGAAAUACCAGGAUGCCCACGCCAUGUUACUCCUUAUUUCUCCUACCCGGUAGCU
Sus                                     CUGAGUAUAUGAUGCAUGUCGAAAGGAAAGAGUGUGCUUACUGCCUAACCAUCAACACUACCAUCUGUGCUGGAUAUUGUAUGACACGGGUAUGUAAUUCA$$UCUCUUCUUUUAGCUGUAAAUUAGAUACACAUAAACUCAGUCCAUUUAUAUCCAGAAAGAAAAUGAGA$UAAACCACAACCUCAUUUCCAAAAUCUAAUGGUUAUUGG$CUCCCUAGA$GGUAGAAUGUGCAGGUUACAAUAU$$$$$$$$$$$$$$$$CUACUCCGCACAAUAGGUACAGAUAAU$UUUAUAAAGUUUU$ACCUC$CAAAAUUUAUUUAAACUUUAU$CUUGUUCUU$AUGAUAGAAG$AUAAAAAAGAGAGAGGGUAUCACUUUUGUCUCUAUGGGACUUGCUGUGGAUUAUGUU$$GAGUUGAUAUUGAAGAAUGGAACUAAGGAAUCCU$$$CCAG$UCCU$AUUUGUGACAAAAGAAUAUAAGUGAAUU$$$AAUUUUU$AUCUGUUUCCAUUAUCCAUAUGUUUCCUAAAG$$$$UCCCGUCACAUUAUGCUCCUUCUUUUAUUUCUUCCUCAGGAUUUCAAUGGCAAGCUGUUUCUUCCAAAAUAUGCUCUGUCUCAGGAUGUUUGUACAUAUAGAGACUUCAUGUACAAGACUGUAGAAAUACCAGGAUGCCCACAUCAUGUUACUCCUUAUUUCUCCUACCCUGUAGCU
Kogia                                   CUGAGUAUAUGAUGCAUGUCGAAAGGAAAGAGUGUGCUUACUGCCUAACCAUCAACACCACCAUCUGUGCUGGAUAUUGUAUGACACGGGUAUGUAGUUCAUUUCACUUCUUUUAGCUGAAAAUUAGAUAAACCUAGACUCAGUCCAUUUCUAUCCAGAGAGAAAAUGAGA$UAAAACACAACCUCAUUUCCAAAAUCUAAUGGUUAUUGG$CUCUGUAGA$GGUAGAGUACACAGGUUACAGUAU$$$$$$$$$$$$$$$$CUACUCAGCACAGUGGAUACAGAUAAU$UUUAUAAAGUUUU$ACUUC$CAAAAUUUAUUUAAAACUUAU$CUUGUUCUC$AUGAUAUAAG$GUAAAAAGGG$$$GGGGUGUCACUUUUGCCUCUAUGGGAUUUAGUAUGGAU$AUGUU$$GAGUUAGUACCGGGGAAUGGGACUAAG$AAUCCUCCUCCAG$UCCU$GUUUGUGACAAAAUAAUAUAAAUGAAUU$$$GAUUUUU$AUCUGUUUCCAUUAUCUAUAUAUUUUCUAAAG$$$$UCCUAUCACAGUAUGCUCCUUUUUAAAUUCUUUCCUCAGGACUUCAAUGGCAAGCUGUUUCUUCCCAAAUAUGCUCUGUCCCAGGAUGUUUGUACAUAUAGAGACUUCAUGUACAAGACUGUAGAAAUACCAGGAUGCCCACGCCAUGUUACUCCUUAUUUCUCCUACCCUGUAGCU
Homo                                    CUGAGUAUACAAUGCACAUCGAAAGGAGAGAGUGUGCUUAUUGCCUAACCAUCAACACCACCAUCUGUGCUGGAUAUUGUAUGACACGGGUAUGUAGUUCAUGUCACUUCUUUUGGCUGUAAAUUAUAUAAGCCCUGAAGAAGUCCAUUCCUAUAUAGAAAGGAAAUGAAA$UAAAUCACAACCUCAUUUCCCAAAUCUAAUGGUUAUUGG$CUCCUUAGA$AGCAGAGUACACAGGUUACAAUAUUAU$$$$$$GUGA$AUCUACUCAGCACAAUGGAUACGCAUAAU$UUUAUAAAGUUUU$GUGUC$CCAGCUUUACUUAAACCUUAU$CUUGUUCCC$AUGAUCAACG$AUGAAAGAGA$GGAGGGUCUCACUUUUGUCUCUGUAGAAUUCAACGUGGUU$$$$$$$$AAGUUGGUAUUGGAGAAUGGGGCUAAGCAAUUCUUUCCCAG$UUGU$AUUUGUGAUGAAGGAAUAUAAGUGAAUU$$$UAUUUUU$AUGU$$UUCUAUUAUCUAUAUGUUUCCUAAAG$$$$UCCUGUCACAUUAUGCUCUCUUUUCUGUUCUUUCCCCAGGAUAUCAAUGGCAAACUGUUUCUUCCCAAAUAUGCUCUGUCCCAGGAUGUUUGCACAUAUAGAGACUUCAUCUACAGGACUGUAGAAAUACCAGGAUGCCCACUCCAUGUUGCUCCCUAUUUUUCCUAUCCUGUUGCU
    ;
end;
